# Supplementary material for: Isomorphous crystal structures of chlorodi­acetyl­ene and iododi­acetyl­ene derivatives: simultaneous hydrogen and halogen bonds on carbon­yl
Source: Acta Crystallogr E Crystallogr Commun. 2017 Jul 17;73(Pt 8):1175–9. doi: 10.1107/S2056989017010155 (PMC5598843; doi:10.1107/S2056989017010155)
Supplement: Supplementary file 1 [file e-73-01175-sup1.cif]

##############################################################################
#                                                                            #
# This CIF contains the data in a paper accepted for publication in          #
# Acta Crystallographica Section E. It conforms to the requirements of       #
# Notes for Authors for Acta Crystallographica Section E, and has been       #
# peer reviewed under the auspices of the IUCr Commission on Journals.       #
#                                                                            #
# Full details of the Crystallographic Information File format               #
# are given in the paper "The Crystallographic Information File (CIF):       #
# a New Standard Archive File for Crystallography" by S. R. Hall, F. H.      #
# Allen and I. D. Brown [Acta Cryst. (1991), A47, 655-685].                  #
#                                                                            #
# The current version of the core CIF dictionary is obtainable from          #
# ftp://ftp.iucr.org/pub/cif_core.dic.                                       #
#                                                                            #
# Software is freely available for graphical display of the structure(s)     #
# in this CIF. For information consult the CIF software page                 #
# http://www.iucr.org/resources/cif/software.                                #
#                                                                            #
# This file may be used for bona fide research purposes within the           #
# scientific community so long as proper attribution is given to the journal # 
# article from which it was obtained.                                        #
#                                                                            #
##############################################################################
data_global
_audit_creation_method     'WinGX routine CIF_UPDATE'
_audit_conform_dict_name     cif_core.dic
_audit_conform_dict_version     2.4.3
_journal_data_validation_number     ?
_journal_date_recd_electronic     2017-06-11
_journal_date_accepted     2017-07-07
_journal_name_full     'Acta Crystallographica, Section E'
_journal_year     2017
_journal_volume     73
_journal_issue      8
_journal_page_first     1175
_journal_page_last     1179
_journal_paper_category     GO
_journal_paper_doi     10.1107/S2056989017010155
_journal_coeditor_code     MW2133
_publ_contact_author_name     'Pierre Baillargeon'
_publ_contact_author_address
;
D\'epartement de chimie, C\'egep de Sherbrooke, 475 rue du C\'egep, Sherbrooke,
Qu\'ebec, J1E 4K1,
Canada
;
_publ_contact_author_email     pierre.baillargeon@usherbrooke.ca
_publ_contact_author_fax     '01(819)5644025'
_publ_contact_author_phone
;
01(819)5646350
;
_publ_section_title
;
Isomorphous crystal structures of chlorodiacetylene and iododiacetylene
derivatives: simultaneous hydrogen and halogen bonds on carbonyl
;
_publ_section_title_footnote     .
loop_
    _publ_author_name
    _publ_author_footnote
    _publ_author_address
    'Baillargeon, Pierre' .
;
Departement de chimie, C\'egep de Sherbrooke, 475 rue du C\'egep, Sherbrooke,
Qu\'ebec, J1E 4K1,
Canada
;
    'Rahem, Tarik' .
;
Departement de chimie, C\'egep de Sherbrooke, 475 rue du C\'egep, Sherbrooke,
Qu\'ebec, J1E 4K1,
Canada
;
    'Caron-Duval, \'Edouard' .
;
Departement de chimie, C\'egep de Sherbrooke, 475 rue du C\'egep, Sherbrooke,
Qu\'ebec, J1E 4K1,
Canada
;
    'Tremblay, Jacob' .
;
Departement de chimie, C\'egep de Sherbrooke, 475 rue du C\'egep, Sherbrooke,
Qu\'ebec, J1E 4K1,
Canada
;
    'Fortin, Clo\'e' .
;
Departement de chimie, C\'egep de Sherbrooke, 475 rue du C\'egep, Sherbrooke,
Qu\'ebec, J1E 4K1,
Canada
;
    'Blais, \'Etienne' .
;
Departement de chimie, C\'egep de Sherbrooke, 475 rue du C\'egep, Sherbrooke,
Qu\'ebec, J1E 4K1,
Canada
;
    'Fan, Victor' .
;
Departement de chimie, C\'egep de Sherbrooke, 475 rue du C\'egep, Sherbrooke,
Qu\'ebec, J1E 4K1,
Canada
;
    'Fortin, Daniel' .
;
Laboratoire d'analyses structurales par diffraction des rayons-X,
Departement de chimie, Universit de Sherbrooke, 2500,
boulevard de l'Universite,
Sherbrooke, Qu\'ebec, J1K 2R1,
Canada
;
    'Dory, Yves L.' .
;
Laboratoire de synth se supramol culaire, Departement de chimie,
Institut de Pharmacologie, Universit\'e de Sherbrooke, 3001 12e avenue nord,
Sherbrooke,
QC, J1H 5N4,
Canada
;
_publ_section_synopsis
;
<i>tert</i>-Butyl (5-chloropenta-2,4-diyn-1-yl)carbamate and <i>tert</i>-butyl
(5-iodopenta-2,4-diyn-1-yl)carbamate are new members of the isostructural
family of compounds with the general formula BocNHCH~2~CCCC<i>X</i> (<i>X</i>
= H, Cl, Br, I). In the crystals of all these diacetylenes, molecules are
linked <i>via</i> a bifurcated N---H...O hydrogen bond and C---<i>X</i>...O
halogen bond involving the same carbonyl group.
;
data_II
_database_code_depnum_ccdc_archive 'CCDC 1551032'
_audit_creation_method     'WinGX routine CIF_UPDATE'
_audit_conform_dict_name     cif_core.dic
_audit_conform_dict_version     2.4.3
_chemical_name_systematic
;
<i>tert</i>-Butyl (5-chloropenta-2,4-diyn-1-yl)carbamate
;
_chemical_formula_moiety     'C10 H12 Cl1 N1 O2'
_chemical_formula_sum     'C10 H12 Cl N O2'
_chemical_formula_iupac     'C10 H12 Cl1 N1 O2'
_chemical_formula_weight     213.66
_symmetry_cell_setting     monoclinic
_symmetry_space_group_name_H-M     'P 21/c'
_symmetry_space_group_name_Hall     '-P 2ybc'
loop_
    _symmetry_equiv_pos_as_xyz
    'x, y, z'
    '-x, y+1/2, -z+1/2'
    '-x, -y, -z'
    'x, -y-1/2, z-1/2'
_cell_length_a     10.336(3)
_cell_length_b     9.171(3)
_cell_length_c     11.870(3)
_cell_angle_alpha     90
_cell_angle_beta     100.656(5)
_cell_angle_gamma     90
_cell_volume     1105.8(5)
_cell_formula_units_Z     4
_cell_measurement_reflns_used     8841
_cell_measurement_theta_min     2.83
_cell_measurement_theta_max     26.37
_cell_measurement_temperature     173(2)
_exptl_crystal_description     plate
_exptl_crystal_colour     orange
_exptl_crystal_size_max     0.34
_exptl_crystal_size_mid     0.22
_exptl_crystal_size_min     0.02
_exptl_crystal_density_diffrn     1.283
_exptl_crystal_density_method     'not measured'
_exptl_crystal_F_000     448
_exptl_absorpt_coefficient_mu     0.32
_exptl_absorpt_correction_type     multi-scan
_exptl_absorpt_process_details
;
(SADABS; Bruker, 2008)
;
_exptl_absorpt_correction_T_min     0.66
_exptl_absorpt_correction_T_max     0.745
_diffrn_ambient_temperature     173(2)
_diffrn_radiation_type     MoK\a
_diffrn_radiation_wavelength     0.71073
_diffrn_radiation_monochromator     graphite
_diffrn_measurement_device_type     'Bruker APEXII'
_diffrn_measurement_device     '\k-geometry diffractometer'
_diffrn_measurement_method     '\f or \w oscillation scans'
_diffrn_reflns_number     16132
_diffrn_reflns_av_R_equivalents     0.045
_diffrn_reflns_theta_min     2.005
_diffrn_reflns_theta_max     26.373
_diffrn_reflns_theta_full     25
_diffrn_measured_fraction_theta_max     0.994
_diffrn_measured_fraction_theta_full     0.995
_diffrn_reflns_limit_h_min     -12
_diffrn_reflns_limit_h_max     12
_diffrn_reflns_limit_k_min     -11
_diffrn_reflns_limit_k_max     11
_diffrn_reflns_limit_l_min     -9
_diffrn_reflns_limit_l_max     14
_diffrn_reflns_reduction_process
;
        Scaled and merged with Sortav
        R.H. Blessing, (1987) Cryst. Rev. 1, 3-58
        R.H. Blessing, (1989) J. Appl. Cryst. 22, 396-397
;
_diffrn_standards_number     0
_diffrn_standards_interval_count     .
_diffrn_standards_interval_time     .
_diffrn_standards_decay_%     ?
_reflns_number_total     2249
_reflns_number_gt     1755
_reflns_threshold_expression     'I > 2\s(I)'
_refine_ls_structure_factor_coef     Fsqd
_refine_ls_matrix_type     full
_refine_ls_R_factor_all     0.0544
_refine_ls_R_factor_gt     0.0361
_refine_ls_wR_factor_gt     0.0812
_refine_ls_wR_factor_ref     0.0892
_refine_ls_goodness_of_fit_ref     1.059
_refine_ls_restrained_S_all     1.059
_refine_ls_number_reflns     2249
_refine_ls_number_parameters     130
_refine_ls_number_restraints     0
_refine_ls_number_constraints     0
_refine_ls_hydrogen_treatment     constr
_refine_ls_weighting_scheme     calc
_refine_ls_weighting_details
              'w=1/[\s^2^(Fo^2^)+(0.0397P)^2^+0.2863P] where P=(Fo^2^+2Fc^2^)/3'
_atom_sites_solution_hydrogens     geom
_refine_ls_shift/su_max     0
_refine_ls_shift/su_mean     0
_refine_diff_density_max     0.219
_refine_diff_density_min     -0.212
_refine_ls_extinction_method     none
loop_
    _atom_type_symbol
    _atom_type_description
    _atom_type_scat_dispersion_real
    _atom_type_scat_dispersion_imag
    _atom_type_scat_source
    C C 0.0033 0.0016 'International Tables Vol C Tables 4.2.6.8 and 6.1.1.4'
    H H 0 0 'International Tables Vol C Tables 4.2.6.8 and 6.1.1.4'
    Cl Cl 0.1484 0.1585 'International Tables Vol C Tables 4.2.6.8 and 6.1.1.4'
    N N 0.0061 0.0033 'International Tables Vol C Tables 4.2.6.8 and 6.1.1.4'
    O O 0.0106 0.006 'International Tables Vol C Tables 4.2.6.8 and 6.1.1.4'
_computing_data_collection
;
APEX2 (Bruker, 2008)
;
_computing_cell_refinement
;
SAINT (Bruker, 2008)
;
_computing_data_reduction
;
SORTAV (Blessing, 1995)
;
_computing_structure_solution
;
SHELXS97 (Sheldrick, 2008)
;
_computing_structure_refinement
;
SHELXL2016 (Sheldrick, 2015)
;
_computing_molecular_graphics
;
ORTEP-3 for Windows (Farrugia, 2012) and Mercury (Macrae <i>et al.</i>,
2006)
;
_computing_publication_material
;
WinGX (Farrugia, 2012) and publCIF (Westrip, 2010)
;
loop_
    _atom_site_type_symbol
    _atom_site_label
    _atom_site_fract_x
    _atom_site_fract_y
    _atom_site_fract_z
    _atom_site_U_iso_or_equiv
    _atom_site_adp_type
    _atom_site_calc_flag
    _atom_site_occupancy
    _atom_site_disorder_assembly
    _atom_site_disorder_group
    C C1 0.40035(19) 0.0211(2) 0.15762(16) 0.0343(4) Uani d 1 . .
    C C2 0.50716(18) -0.0266(2) 0.15615(16) 0.0336(4) Uani d 1 . .
    C C3 0.63096(19) -0.0798(2) 0.15309(16) 0.0336(4) Uani d 1 . .
    C C4 0.73990(19) -0.1223(2) 0.15037(16) 0.0334(4) Uani d 1 . .
    C C5 0.87519(17) -0.1687(2) 0.14761(17) 0.0339(4) Uani d 1 . .
    H H5A 0.882935 -0.274828 0.16243 0.041 Uiso calc 1 . .
    H H5B 0.894345 -0.150569 0.070125 0.041 Uiso calc 1 . .
    C C6 1.04144(17) -0.15939(19) 0.32333(15) 0.0271(4) Uani d 1 . .
    C C7 1.22986(18) -0.11065(19) 0.47967(15) 0.0304(4) Uani d 1 . .
    C C8 1.1748(2) -0.1841(2) 0.57483(17) 0.0439(5) Uani d 1 . .
    H H8A 1.106364 -0.122368 0.597047 0.066 Uiso calc 1 . .
    H H8B 1.245644 -0.198955 0.641132 0.066 Uiso calc 1 . .
    H H8C 1.136913 -0.278618 0.547923 0.066 Uiso calc 1 . .
    C C9 1.32333(19) -0.2075(2) 0.42986(18) 0.0408(5) Uani d 1 . .
    H H9A 1.278745 -0.298815 0.40299 0.061 Uiso calc 1 . .
    H H9B 1.400577 -0.228971 0.488902 0.061 Uiso calc 1 . .
    H H9C 1.351283 -0.15766 0.365371 0.061 Uiso calc 1 . .
    C C10 1.2953(2) 0.0332(2) 0.52078(19) 0.0449(5) Uani d 1 . .
    H H10A 1.324136 0.082715 0.456527 0.067 Uiso calc 1 . .
    H H10B 1.371735 0.014414 0.581378 0.067 Uiso calc 1 . .
    H H10C 1.232365 0.095115 0.550916 0.067 Uiso calc 1 . .
    Cl Cl1 0.24981(4) 0.08590(5) 0.15756(4) 0.03061(14) Uani d 1 . .
    N N1 0.97160(14) -0.09282(16) 0.23144(13) 0.0314(4) Uani d 1 . .
    H H1 0.984766 0.000739 0.221551 0.038 Uiso calc 1 . .
    O O1 1.03225(13) -0.28874(13) 0.34594(11) 0.0361(3) Uani d 1 . .
    O O2 1.12149(12) -0.06256(12) 0.38708(11) 0.0311(3) Uani d 1 . .
loop_
    _atom_site_aniso_label
    _atom_site_aniso_U_11
    _atom_site_aniso_U_22
    _atom_site_aniso_U_33
    _atom_site_aniso_U_12
    _atom_site_aniso_U_13
    _atom_site_aniso_U_23
    C1 0.0342(11) 0.0349(11) 0.0334(11) -0.0009(9) 0.0055(8) 0.0009(8)
    C2 0.0337(11) 0.0333(10) 0.0323(11) -0.0036(8) 0.0019(8) 0.0007(8)
    C3 0.0333(11) 0.0300(10) 0.0346(11) -0.0005(8) -0.0011(8) 0.0016(8)
    C4 0.0339(11) 0.0279(10) 0.0350(11) -0.0023(8) -0.0028(8) -0.0006(8)
    C5 0.0309(10) 0.0311(10) 0.0368(11) 0.0013(8) -0.0014(8) -0.0030(8)
    C6 0.0264(9) 0.0222(9) 0.0323(10) -0.0014(7) 0.0045(7) -0.0023(7)
    C7 0.0311(10) 0.0269(10) 0.0299(10) 0.0017(8) -0.0026(8) 0.0021(8)
    C8 0.0524(13) 0.0429(12) 0.0369(12) 0.0014(10) 0.0091(10) 0.0049(9)
    C9 0.0344(11) 0.0415(12) 0.0451(13) 0.0056(9) 0.0037(9) 0.0019(9)
    C10 0.0468(13) 0.0339(11) 0.0462(13) -0.0041(10) -0.0121(10) -0.0007(9)
    Cl1 0.0268(2) 0.0320(3) 0.0337(3) 0.00451(19) 0.00733(18) 0.00090(19)
    N1 0.0303(8) 0.0220(8) 0.0381(9) -0.0024(7) -0.0036(7) 0.0013(7)
    O1 0.0409(8) 0.0217(7) 0.0427(8) -0.0034(6) 0.0003(6) 0.0014(6)
    O2 0.0314(7) 0.0220(7) 0.0358(8) -0.0009(5) -0.0049(6) -0.0006(5)
_geom_special_details
;
 All esds (except the esd in the dihedral angle between two l.s. planes)
 are estimated using the full covariance matrix.  The cell esds are taken
 into account individually in the estimation of esds in distances, angles
 and torsion angles; correlations between esds in cell parameters are only
 used when they are defined by crystal symmetry.  An approximate (isotropic)
 treatment of cell esds is used for estimating esds involving l.s. planes.
;
loop_
    _geom_bond_atom_site_label_1
    _geom_bond_atom_site_label_2
    _geom_bond_site_symmetry_2
    _geom_bond_distance
    _geom_bond_publ_flag
    C1 C2 . 1.191(3) ?
    C1 Cl1 . 1.666(2) ?
    C2 C3 . 1.376(3) ?
    C3 C4 . 1.198(3) ?
    C4 C5 . 1.468(3) ?
    C5 N1 . 1.449(2) ?
    C6 O1 . 1.224(2) ?
    C6 N1 . 1.339(2) ?
    C6 O2 . 1.347(2) ?
    C7 O2 . 1.484(2) ?
    C7 C9 . 1.511(3) ?
    C7 C8 . 1.513(3) ?
    C7 C10 . 1.521(3) ?
loop_
    _geom_angle_atom_site_label_1
    _geom_angle_atom_site_label_2
    _geom_angle_atom_site_label_3
    _geom_angle_site_symmetry_1
    _geom_angle_site_symmetry_3
    _geom_angle
    _geom_angle_publ_flag
    C2 C1 Cl1 . . 178.9(2) ?
    C1 C2 C3 . . 179.0(2) ?
    C4 C3 C2 . . 178.2(2) ?
    C3 C4 C5 . . 177.8(2) ?
    N1 C5 C4 . . 112.49(16) ?
    O1 C6 N1 . . 124.66(17) ?
    O1 C6 O2 . . 125.48(17) ?
    N1 C6 O2 . . 109.86(15) ?
    O2 C7 C9 . . 109.55(15) ?
    O2 C7 C8 . . 110.41(15) ?
    C9 C7 C8 . . 112.70(16) ?
    O2 C7 C10 . . 102.12(14) ?
    C9 C7 C10 . . 110.89(17) ?
    C8 C7 C10 . . 110.67(17) ?
    C6 N1 C5 . . 122.64(16) ?
    C6 O2 C7 . . 121.42(13) ?
loop_
    _geom_torsion_atom_site_label_1
    _geom_torsion_atom_site_label_2
    _geom_torsion_atom_site_label_3
    _geom_torsion_atom_site_label_4
    _geom_torsion_site_symmetry_1
    _geom_torsion_site_symmetry_2
    _geom_torsion_site_symmetry_3
    _geom_torsion_site_symmetry_4
    _geom_torsion
    _geom_torsion_publ_flag
    O1 C6 N1 C5 . . . . 0.3(3) ?
    O2 C6 N1 C5 . . . . -178.98(15) ?
    C4 C5 N1 C6 . . . . 111.1(2) ?
    O1 C6 O2 C7 . . . . 13.9(3) ?
    N1 C6 O2 C7 . . . . -166.78(14) ?
    C9 C7 O2 C6 . . . . 59.3(2) ?
    C8 C7 O2 C6 . . . . -65.4(2) ?
    C10 C7 O2 C6 . . . . 176.85(16) ?
loop_
    _geom_hbond_atom_site_label_D
    _geom_hbond_atom_site_label_H
    _geom_hbond_atom_site_label_A
    _geom_hbond_site_symmetry_A
    _geom_hbond_distance_DH
    _geom_hbond_distance_HA
    _geom_hbond_distance_DA
    _geom_hbond_angle_DHA
    _geom_hbond_publ_flag
    N1 H1 O1 2_755 0.880 2.086 2.935 161.80 yes
    C1 Cl1 O1 2_655 1.666 3.128 4.793 179.06 yes
_shelx_hkl_file
;
   1   0   0 1810.01 29.3436   5
  -1   0   0 1825.29 30.5959   4
  -1   0   0 1780.88 29.2800   5
  -1   0   0 1799.94 29.5241   6
  -1   0   0 1865.85 31.1863   8
   1   0   0 1759.39 30.4084   4
   2   0   0 1740.72 31.2207   5
  -2   0   0 1729.67 31.4974   6
  -2   0   0 1738.68 33.6729   8
   2   0   0 1758.11 32.8299   4
  -2   0   0 1733.68 31.0932   5
  -2   0   0 1798.03 33.0520   4
  -3   0   0 766.037 18.4483   5
  -3   0   0 725.784 18.7052   6
   3   0   0 769.117 18.5729   5
  -3   0   0 760.044 16.7905   2
  -3   0   0 727.758 19.6025   4
   3   0   0 770.389 19.9378   4
  -3   0   0 759.612 20.9737   8
   4   0   0 1472.69 34.1852   4
  -4   0   0 1487.91 31.9882   5
  -4   0   0 1448.19 32.5920   6
  -4   0   0 1456.19 35.4436   8
  -4   0   0 1532.85 35.0604   4
   4   0   0 1492.56 32.5080   5
  -4   0   0 1535.78 30.1619   2
  -5   0   0 16.0863 4.90679   6
  -5   0   0 16.9973 5.63928   5
   5   0   0 18.4735 5.91753   5
  -5   0   0 15.6542 5.13906   1
  -5   0   0 15.3185 4.39067   2
   5   0   0 19.4691 4.41108   1
  -5   0   0 18.4268 6.52192   4
  -5   0   0 15.3653 6.87662   8
   5   0   0 13.6558 5.12852   4
   6   0   0 317.655 16.8215   4
  -6   0   0 290.742 12.2181   2
  -6   0   0 289.524 15.4919   5
  -6   0   0 297.723 13.3938   1
  -6   0   0 291.458 16.8826   4
  -6   0   0 294.137 17.9208   8
  -6   0   0 302.651 15.6269   6
   6   0   0 327.133 14.7730   1
   6   0   0 296.209 14.7037   5
  -7   0   0 27.1318 8.85621   4
  -7   0   0 35.9991 6.81607   5
  -7   0   0 20.3944 8.57906   8
  -7   0   0 31.2411 6.21002   2
   7   0   0 29.5625 8.68745   4
  -7   0   0 25.7448 8.31417   6
  -8   0   0 1168.05 41.1157   8
  -8   0   0 1208.56 40.2330   4
  -8   0   0 1230.25 38.3723   6
   8   0   0 1243.91 39.8435   4
  -9   0   0 12.3995 9.70995   8
  -9   0   0 17.7793 9.41477   6
   9   0   0 -9.4021 7.86333   4
  -9   0   0 -4.0718 5.75120   4
  10   0   0 217.035 18.8224   4
 -10   0   0 202.109 20.6293   8
 -10   0   0 164.444 18.3018   4
 -11   0   0 169.194 19.8342   4
  11   0   0 164.498 18.7411   4
 -11   0   0 142.895 18.9295   8
  12   0   0 13.1457 10.0809   4
 -12   0   0 10.0893 9.38006   4
 -12   0   0 9.21241 10.3843   8
   0  -1   0 -3.1452 1.38037   5
   0  -1   0 -0.6890 1.21158   4
   0   1   0 -1.3647 0.93945   5
   0   1   0 -1.9564 1.13321   4
   0   1   0 -0.4641 1.13375   6
   0   1   0 -2.2682 1.01116   8
   1  -1   0 9.74675 2.12300   4
   1  -1   0 10.3221 1.91427   5
  -1  -1   0 7.35720 1.79021   5
  -1  -1   0 10.6215 2.66293   4
   1  -1   0 8.02561 2.16502   7
   1   1   0 9.76239 2.08618   4
   1   1   0 12.8977 2.02578   5
  -1   1   0 9.33468 2.48851   8
  -1   1   0 7.35959 2.56912   4
   1   1   0 10.1637 2.01755   6
  -1   1   0 14.9655 2.37343   5
  -1   1   0 7.48532 1.94580   6
   2  -1   0 215.892 8.45969   4
   2  -1   0 209.229 8.45951   7
  -2  -1   0 226.551 9.29828   8
  -2  -1   0 235.038 8.90696   4
   2  -1   0 220.873 8.08422   5
  -2  -1   0 231.140 8.06281   5
   2   1   0 223.454 8.06921   5
  -2   1   0 212.467 8.65180   4
   2   1   0 234.027 8.71836   4
  -2   1   0 221.783 9.05687   6
  -2   1   0 226.130 8.63993   8
  -2   1   0 226.417 8.44135   5
   3  -1   0 540.805 16.4373   4
  -3  -1   0 558.460 16.8312   4
  -3  -1   0 596.734 18.7429   8
  -3  -1   0 578.523 15.6940   5
   3  -1   0 573.246 16.2723   5
   3   1   0 572.192 17.3473   4
  -3   1   0 608.736 17.0572   6
  -3   1   0 559.015 15.3504   5
  -3   1   0 590.535 17.2851   4
   3   1   0 584.864 16.3335   5
  -3   1   0 587.375 17.6542   8
  -4  -1   0 47.2016 6.29696   5
   4  -1   0 45.0504 5.22420   1
   4  -1   0 49.3075 6.43108   5
  -4  -1   0 46.9499 6.83214   6
  -4  -1   0 48.4378 5.24262   1
  -4  -1   0 45.1602 6.43088   5
  -4  -1   0 44.0719 6.16614   4
   4  -1   0 37.0667 6.89062   4
  -4  -1   0 58.6562 8.01023   8
  -4   1   0 41.7769 6.69463   6
  -4   1   0 45.6548 6.32704   4
  -4   1   0 58.3858 7.67016   8
  -4   1   0 48.9481 4.17373   2
   4   1   0 51.4180 6.50448   4
   4   1   0 54.2955 6.81137   5
  -4   1   0 43.4460 5.47731   5
   5  -1   0 84.3083 8.73539   5
  -5  -1   0 84.3222 8.20884   2
  -5  -1   0 92.3767 8.65347   6
  -5  -1   0 87.3196 8.96020   4
  -5  -1   0 78.9174 6.95249   1
   5  -1   0 104.399 9.13279   4
  -5  -1   0 83.0488 10.0908   8
  -5  -1   0 83.7543 8.64214   5
   5  -1   0 90.4815 8.01550   1
  -5   1   0 72.6629 8.48115   8
  -5   1   0 83.3079 8.33216   5
   5   1   0 75.9450 7.60966   5
  -5   1   0 79.0232 8.72503   4
   5   1   0 79.7797 8.47038   4
  -5   1   0 68.5877 8.64355   6
  -5   1   0 76.9597 5.68644   2
  -6  -1   0 174.725 12.1118   2
   6  -1   0 192.600 12.1266   5
  -6  -1   0 206.988 13.0474   6
  -6  -1   0 214.710 13.7550   4
  -6  -1   0 207.950 15.6185   8
   6  -1   0 165.313 12.4511   4
  -6  -1   0 179.540 10.5397   1
   6  -1   0 186.013 11.7598   1
  -6  -1   0 205.425 12.4515   5
  -6   1   0 211.965 12.4923   1
   6   1   0 197.614 13.1059   4
  -6   1   0 178.170 12.8117   5
  -6   1   0 190.127 13.4302   8
  -6   1   0 168.068 12.7527   4
  -6   1   0 192.626 9.09137   2
  -6   1   0 188.534 14.1057   6
   6   1   0 185.420 10.9983   1
   6   1   0 206.129 12.4743   5
  -7  -1   0 874.860 26.6340   2
  -7  -1   0 803.224 30.6859   8
   7  -1   0 847.030 28.5424   5
   7  -1   0 862.004 30.6778   4
  -7  -1   0 850.265 27.6264   5
  -7  -1   0 834.620 29.9907   4
  -7  -1   0 874.086 26.5820   1
  -7  -1   0 845.426 29.4663   6
  -7   1   0 831.484 28.2150   6
  -7   1   0 810.391 23.6025   2
  -7   1   0 841.121 31.0859   4
  -7   1   0 858.466 31.5391   8
   7   1   0 796.469 29.2771   4
   8  -1   0 2.91097 5.98502   4
  -8  -1   0 10.6756 9.29056   4
  -8  -1   0 21.3745 9.34263   8
  -8  -1   0 2.74158 5.63629   6
  -8  -1   0 9.06194 6.53098   2
  -8   1   0 6.45648 6.07742   6
  -8   1   0 6.53874 6.16539   8
   8   1   0 7.43747 8.31256   4
  -8   1   0 3.72465 6.04984   4
  -9  -1   0 90.2145 14.2010   8
  -9  -1   0 94.2760 14.1286   6
   9  -1   0 77.5878 13.5136   4
  -9  -1   0 88.3802 12.4517   4
   9   1   0 86.2214 12.3558   4
  -9   1   0 116.591 14.5056   4
  -9   1   0 96.7410 13.9007   8
  10  -1   0 39.1199 10.3036   4
 -10  -1   0 59.6664 13.3244   8
 -10  -1   0 66.6193 14.1775   4
  10   1   0 59.8864 13.6910   4
 -10   1   0 32.0658 12.7563   8
 -10   1   0 27.1653 12.0376   4
 -11  -1   0 30.4481 15.1309   8
  11  -1   0 25.5606 9.67392   4
 -11  -1   0 51.8620 14.2765   4
  11   1   0 37.6854 10.9169   4
 -11   1   0 25.1117 13.9995   8
 -11   1   0 18.7477 13.0730   4
 -12  -1   0 -17.107 8.04447   8
  12  -1   0 9.59315 9.32391   4
 -12  -1   0 14.3660 10.1424   4
  12   1   0 -2.4692 11.6905   4
 -12   1   0 3.42558 12.6140   8
 -12   1   0 17.1988 13.3585   4
   0  -2   0 1281.66 25.4455   4
   0  -2   0 1249.55 23.8948   5
   0   2   0 1284.81 25.0565   8
   0   2   0 1249.31 25.5172   4
   0   2   0 1256.25 24.5674   6
   0   2   0 1238.41 23.7643   5
  -1  -2   0 1759.05 32.0240   5
   1  -2   0 1767.25 33.2585   4
   1  -2   0 1712.83 32.3818   7
   1  -2   0 1746.03 31.8359   5
  -1  -2   0 1759.52 33.4350   4
   1   2   0 1717.71 31.4095   5
  -1   2   0 1747.35 32.9495   8
  -1   2   0 1753.33 32.4437   6
   1   2   0 1726.39 32.2415   6
   1   2   0 1762.38 33.6269   4
  -1   2   0 1712.16 31.4597   5
  -1   2   0 1754.75 33.6629   4
   1   2   0 1795.03 33.9353   8
  -2  -2   0 247.247 9.33143   5
  -2  -2   0 241.932 8.30872   1
   2  -2   0 243.172 10.4595   4
   2  -2   0 253.052 10.0571   7
  -2  -2   0 242.952 9.11580   3
   2  -2   0 246.929 9.35713   5
   2  -2   0 241.944 8.44974   1
  -2  -2   0 239.954 10.0498   4
  -2   2   0 232.211 10.7981   4
  -2   2   0 241.959 9.65401   5
   2   2   0 237.606 9.13546   5
   2   2   0 237.613 10.5337   4
   2   2   0 234.237 9.58592   6
  -2   2   0 241.828 10.6106   6
  -2   2   0 238.724 9.46672   8
  -3  -2   0 71.8273 6.29143   5
   3  -2   0 90.2819 7.54942   5
  -3  -2   0 80.5890 5.68951   1
   3  -2   0 67.6502 6.09071   1
   3  -2   0 78.1522 6.94956   7
  -3  -2   0 74.8463 5.90627   3
  -3  -2   0 69.9577 6.94298   4
   3  -2   0 76.0400 7.61795   4
   3   2   0 70.2560 7.52494   4
   3   2   0 83.8464 7.15437   5
  -3   2   0 79.9779 6.95900   5
  -3   2   0 66.3468 6.71361   4
   3   2   0 83.0190 7.19912   6
  -3   2   0 78.0276 7.44877   8
  -3   2   0 85.6535 7.72445   6
   4  -2   0 112.287 9.32115   5
  -4  -2   0 119.048 8.31564   1
  -4  -2   0 134.027 11.4153   8
   4  -2   0 126.303 9.18864   4
  -4  -2   0 113.297 6.82439   3
  -4  -2   0 115.087 9.52317   5
  -4  -2   0 122.945 10.6133   4
   4  -2   0 111.302 7.42647   1
  -4   2   0 115.487 9.09660   5
  -4   2   0 113.502 10.0539   4
   4   2   0 113.864 9.96311   4
  -4   2   0 119.414 8.85692   6
  -4   2   0 117.687 10.1977   8
   4   2   0 138.318 9.94954   5
  -5  -2   0 30.7119 7.25272   6
  -5  -2   0 39.1434 6.93369   5
  -5  -2   0 50.2249 6.40690   1
  -5  -2   0 44.9631 8.20886   4
   5  -2   0 41.6927 7.71312   4
   5  -2   0 35.5792 6.35445   1
   5  -2   0 31.8033 6.87759   5
  -5  -2   0 32.9672 8.25988   8
   5   2   0 29.7202 6.11451   4
  -5   2   0 38.1146 6.62856   8
  -5   2   0 53.7446 7.24883   5
  -5   2   0 54.9105 7.64492   4
   5   2   0 40.3433 6.14806   5
  -5   2   0 35.8209 7.32728   6
  -5   2   0 37.1180 3.45752   2
   6  -2   0 340.475 18.0124   4
  -6  -2   0 324.056 16.9772   4
  -6  -2   0 325.493 16.6206   5
   6  -2   0 336.353 14.3657   1
  -6  -2   0 323.647 16.3818   6
   6  -2   0 322.915 15.8558   5
  -6  -2   0 306.138 13.6855   1
  -6  -2   0 273.364 18.3542   8
  -6  -2   0 317.892 16.7514   5
  -6   2   0 351.403 18.7968   4
   6   2   0 314.711 16.7998   4
  -6   2   0 316.418 17.0051   8
  -6   2   0 313.488 16.1672   6
   6   2   0 311.610 16.4930   5
  -6   2   0 308.449 15.9373   5
  -7  -2   0 2.99857 6.08466   8
  -7  -2   0 1.99838 5.49502   1
   7  -2   0 1.37884 5.82756   1
   7  -2   0 -6.9294 3.66724   4
   7  -2   0 0.64576 4.82387   5
  -7  -2   0 4.03957 7.04286   2
  -7  -2   0 5.96035 7.40005   6
  -7  -2   0 9.74027 5.08857   5
  -7  -2   0 -4.0007 6.79529   4
   7   2   0 -5.1189 6.75562   4
  -7   2   0 -2.9834 4.88361   8
  -7   2   0 -9.6167 7.04534   4
  -7   2   0 1.81041 5.15354   6
  -8  -2   0 431.245 25.9843   8
  -8  -2   0 397.470 20.8664   2
   8  -2   0 410.139 22.0908   4
  -8  -2   0 371.921 23.2829   4
  -8  -2   0 426.440 22.9475   6
  -8   2   0 417.911 24.3029   4
  -8   2   0 440.642 23.1508   8
   8   2   0 406.751 23.5400   4
   8   2   0 414.078 23.6330   4
  -9  -2   0 5.80808 8.07928   2
  -9  -2   0 3.25644 9.29394   4
  -9  -2   0 3.78596 7.52126   8
  -9  -2   0 6.10229 6.91792   6
   9  -2   0 2.31458 8.73737   4
  -9   2   0 22.2327 8.39399   8
   9   2   0 21.9272 10.4186   4
  -9   2   0 14.3355 8.32355   4
  10  -2   0 2.78370 10.0383   4
 -10  -2   0 -7.9683 6.94101   4
 -10  -2   0 9.60009 8.79864   8
  10   2   0 13.6721 10.1245   4
 -10   2   0 1.28805 10.1436   4
 -10   2   0 -12.763 9.66452   8
 -11  -2   0 -0.7454 13.1327   8
  11  -2   0 0.61911 10.7041   4
 -11  -2   0 19.7169 12.5411   4
 -11   2   0 -3.1274 11.7852   8
  11   2   0 -5.0598 7.36709   4
 -11   2   0 -8.6040 6.84145   4
 -12  -2   0 9.90943 9.18274   4
  12  -2   0 5.33807 9.27070   4
 -12  -2   0 20.0668 11.2921   8
  12   2   0 18.9677 10.3064   4
 -12   2   0 26.2695 11.8962   8
 -12   2   0 11.1467 10.0853   4
   0  -3   0 -2.7674 1.92284   1
   0  -3   0 3.01177 4.22104   4
   0  -3   0 -5.0302 3.55925   5
   0   3   0 3.03415 2.78511   8
   0   3   0 -7.2690 3.86872   4
   0   3   0 -1.0260 2.37867   5
   0   3   0 -0.0606 2.93760   6
   1  -3   0 3759.49 64.5649   7
   1  -3   0 3737.42 62.9183   1
  -1  -3   0 3738.05 64.1099   5
   1  -3   0 3739.09 64.0328   5
   1  -3   0 3789.50 66.6873   4
  -1  -3   0 3636.73 62.5161   1
  -1  -3   0 3790.92 67.0180   4
  -1   3   0 3829.67 64.9026   6
   1   3   0 3760.70 63.5202   5
  -1   3   0 3732.20 63.3446   5
  -1   3   0 3859.67 67.4210   4
   1   3   0 3720.40 66.9008   8
   1   3   0 3802.04 64.5720   6
   1   3   0 3733.70 66.8609   4
  -1   3   0 3700.61 65.9719   8
  -2  -3   0 1082.68 24.9159   5
   2  -3   0 1132.00 25.4186   5
   2  -3   0 1074.86 26.4717   4
   2  -3   0 1112.21 26.3461   7
  -2  -3   0 1062.78 26.3104   4
   2  -3   0 1085.72 23.2883   1
  -2  -3   0 1071.11 23.1574   1
  -2   3   0 1111.26 27.3664   4
  -2   3   0 1082.24 25.4762   6
   2   3   0 1086.51 27.0118   4
  -2   3   0 1074.07 25.4710   8
   2   3   0 1084.81 24.4847   5
  -2   3   0 1076.60 24.3417   5
   2   3   0 1109.56 25.7337   6
  -3  -3   0 816.471 20.6376   3
  -3  -3   0 787.517 19.9735   1
   3  -3   0 816.761 22.5488   5
  -3  -3   0 810.313 23.1845   4
   3  -3   0 842.602 23.2718   7
  -3  -3   0 833.814 21.8097   5
   3  -3   0 803.873 20.2711   1
   3  -3   0 782.420 23.0134   4
  -3   3   0 805.088 22.3509   8
   3   3   0 780.148 22.9161   4
  -3   3   0 825.672 23.0267   6
  -3   3   0 839.884 21.3281   5
   3   3   0 829.657 22.8297   6
  -3   3   0 804.760 23.4372   4
   3   3   0 816.050 21.8131   5
   4  -3   0 444.318 14.3419   1
   4  -3   0 441.333 16.4484   5
  -4  -3   0 424.658 14.7407   1
   4  -3   0 417.018 14.9943   1
  -4  -3   0 430.040 16.0980   5
   4  -3   0 442.316 17.1870   7
   4  -3   0 422.064 17.4432   4
  -4  -3   0 410.681 17.8884   4
  -4  -3   0 444.118 14.5644   1
  -4  -3   0 462.798 14.7073   3
   4   3   0 432.334 16.6700   6
  -4   3   0 454.071 17.1453   8
  -4   3   0 429.781 17.6880   6
   4   3   0 437.024 15.9809   5
  -4   3   0 434.597 16.1566   5
   4   3   0 462.303 18.5197   4
  -4   3   0 393.308 16.9970   4
  -5  -3   0 1266.42 32.5884   5
  -5  -3   0 1280.29 30.1463   1
   5  -3   0 1232.93 32.2721   5
  -5  -3   0 1209.58 27.6645   3
   5  -3   0 1253.67 29.5870   1
  -5  -3   0 1198.59 28.9694   1
   5  -3   0 1159.77 33.6938   4
  -5  -3   0 1156.63 33.6797   4
  -5  -3   0 1191.23 35.5681   8
   5  -3   0 1226.70 29.5856   1
  -5   3   0 1201.41 30.8300   5
  -5   3   0 1276.41 35.0140   4
  -5   3   0 1225.38 33.9748   8
  -5   3   0 1262.82 33.7290   6
   5   3   0 1308.09 32.5876   5
   5   3   0 1270.50 34.9925   4
   6  -3   0 264.960 16.1890   5
   6  -3   0 265.103 15.8050   4
  -6  -3   0 259.955 17.1032   8
  -6  -3   0 283.454 16.5509   4
  -6  -3   0 267.873 14.7973   5
  -6  -3   0 252.212 13.5125   1
   6  -3   0 233.656 12.7372   1
  -6   3   0 243.045 15.6845   4
  -6   3   0 255.578 16.6413   6
  -6   3   0 238.514 15.2564   8
   6   3   0 224.410 14.9640   4
  -7  -3   0 9.96044 6.07031   1
   7  -3   0 9.06110 6.55565   1
  -7  -3   0 28.5574 9.60906   4
  -7  -3   0 12.4886 7.97824   6
   7  -3   0 20.7513 7.10257   4
  -7  -3   0 6.67116 6.59336   8
   7   3   0 2.43270 5.77786   4
  -7   3   0 -1.9691 7.72231   4
  -7   3   0 15.6800 8.36592   8
  -7   3   0 8.61794 5.96388   6
  -8  -3   0 166.103 17.7359   8
   8  -3   0 183.100 17.2294   4
  -8  -3   0 164.313 15.0071   2
  -8  -3   0 165.751 16.4303   4
  -8  -3   0 163.585 15.4428   6
   8   3   0 154.584 16.6623   4
  -8   3   0 152.582 15.8803   4
  -8   3   0 166.582 16.2703   8
   9  -3   0 337.895 21.8869   4
  -9  -3   0 357.442 22.0502   6
  -9  -3   0 338.335 24.1935   8
  -9  -3   0 312.813 21.9850   2
  -9  -3   0 320.158 22.0513   4
  -9   3   0 347.653 23.1524   4
  -9   3   0 359.593 23.3836   8
   9   3   0 356.681 24.8667   4
   9   3   0 382.768 25.0993   4
  10  -3   0 22.4793 11.2221   4
 -10  -3   0 29.3600 11.1080   2
 -10  -3   0 14.3379 10.2482   8
 -10  -3   0 13.9188 8.88578   4
  10   3   0 20.4757 11.1999   4
 -10   3   0 13.1895 11.8878   4
 -10   3   0 20.5323 9.15961   8
 -11  -3   0 64.6829 16.1258   4
  11  -3   0 49.5643 14.3005   4
 -11  -3   0 42.0894 16.6102   8
 -11   3   0 60.0401 13.4192   4
  11   3   0 64.8250 15.7416   4
 -11   3   0 44.1309 14.8673   8
 -12  -3   0 16.9876 11.6426   8
  12  -3   0 -0.8095 8.60922   4
 -12  -3   0 13.1246 13.8705   4
 -12   3   0 13.1347 13.6243   8
   0  -4   0 529.007 14.5687   1
   0  -4   0 511.758 17.5833   4
   0  -4   0 550.562 17.0006   5
   0  -4   0 536.168 14.5280   1
   0   4   0 574.786 16.9470   5
   0   4   0 541.743 17.3756   6
   0   4   0 551.089 18.2745   4
   0   4   0 541.963 17.7839   8
   1  -4   0 500.823 17.7139   4
  -1  -4   0 469.232 17.5675   4
   1  -4   0 515.939 14.7904   1
   1  -4   0 504.432 17.0797   5
   1  -4   0 486.667 14.0507   1
  -1  -4   0 513.338 14.5430   1
   1  -4   0 502.377 16.9565   7
  -1  -4   0 514.525 14.5946   1
  -1  -4   0 513.591 17.0227   5
  -1   4   0 533.901 17.4310   8
   1   4   0 503.496 17.7154   8
   1   4   0 498.111 15.6624   5
   1   4   0 487.121 17.8910   4
   1   4   0 496.551 16.6717   6
  -1   4   0 528.656 15.9870   5
  -1   4   0 507.479 18.4425   4
  -1   4   0 515.064 17.7819   6
   2  -4   0 967.129 22.4959   1
   2  -4   0 1016.66 22.9226   1
  -2  -4   0 927.504 24.9494   5
   2  -4   0 946.336 26.5233   4
  -2  -4   0 940.325 22.0277   1
  -2  -4   0 973.132 26.3436   4
   2  -4   0 972.903 25.1498   5
  -2  -4   0 965.286 22.6646   1
   2  -4   0 968.176 25.7158   7
  -2   4   0 972.699 25.6367   6
  -2   4   0 968.494 25.7778   8
   2   4   0 964.530 25.8756   6
   2   4   0 963.115 24.2267   5
  -2   4   0 947.369 23.9401   5
  -2   4   0 973.735 27.1530   4
   2   4   0 926.025 26.3651   4
   3  -4   0 -0.0484 3.77411   1
  -3  -4   0 3.02520 4.71558   5
  -3  -4   0 4.18821 2.85730   1
  -3  -4   0 -3.6743 3.98225   3
   3  -4   0 8.81290 3.27120   1
  -3  -4   0 1.52007 2.69793   1
   3  -4   0 -0.7171 5.18618   7
   3  -4   0 1.40843 4.96335   4
   3  -4   0 -0.9485 3.30506   5
  -3  -4   0 2.89293 3.67284   4
  -3   4   0 3.18810 3.26336   8
   3   4   0 3.85611 3.90114   4
  -3   4   0 1.99684 3.77502   6
  -3   4   0 6.33184 3.49076   5
   3   4   0 5.62650 3.91693   6
  -3   4   0 -1.8857 5.31503   4
   3   4   0 6.59017 3.51842   5
  -4  -4   0 414.681 14.5368   1
  -4  -4   0 438.082 15.7678   1
  -4  -4   0 442.184 16.2394   3
   4  -4   0 403.958 17.6090   4
   4  -4   0 419.620 17.7577   7
   4  -4   0 442.447 15.5979   1
   4  -4   0 392.386 17.7314   5
   4  -4   0 436.045 15.1365   1
  -4  -4   0 425.666 19.1904   4
  -4  -4   0 404.939 17.6973   5
   4   4   0 431.334 17.2433   5
  -4   4   0 426.136 16.2997   5
   4   4   0 395.732 17.9811   4
  -4   4   0 420.685 17.4643   8
   4   4   0 426.723 17.5988   6
  -4   4   0 383.562 16.9337   6
  -4   4   0 422.704 19.3702   4
   5  -4   0 16.6203 7.08987   4
   5  -4   0 19.8942 5.81916   1
  -5  -4   0 14.5569 5.07116   3
  -5  -4   0 30.9965 8.57250   8
   5  -4   0 35.4999 7.71000   5
  -5  -4   0 26.1896 5.23966   1
  -5  -4   0 28.0202 6.44610   5
  -5  -4   0 24.5985 5.63887   1
  -5  -4   0 30.6277 6.96202   4
  -5   4   0 33.9483 8.52885   4
  -5   4   0 33.5100 6.46031   8
   5   4   0 43.3453 8.26646   6
   5   4   0 30.8056 6.70079   4
  -5   4   0 25.1609 6.34580   6
  -6  -4   0 374.604 18.2875   5
  -6  -4   0 402.469 17.0284   1
   6  -4   0 386.237 18.7995   5
   6  -4   0 390.411 20.7721   4
  -6  -4   0 416.506 23.5279   8
   6  -4   0 366.307 17.2390   1
  -6  -4   0 370.083 15.5025   3
  -6  -4   0 398.641 21.6482   4
  -6   4   0 387.859 19.3257   8
  -6   4   0 408.589 20.9793   4
   6   4   0 378.812 21.0425   4
  -7  -4   0 1.28142 5.63805   4
  -7  -4   0 1.34823 4.06207   1
   7  -4   0 4.80354 6.42112   1
   7  -4   0 -0.9744 5.25849   4
  -7  -4   0 -3.1287 6.08263   8
   7   4   0 7.72201 6.26789   4
  -7   4   0 -7.4111 6.87581   8
  -7   4   0 2.96034 5.73938   4
   8  -4   0 200.554 18.9976   4
  -8  -4   0 173.730 17.1777   6
  -8  -4   0 176.391 18.3112   4
  -8  -4   0 172.189 14.3533   1
  -8  -4   0 212.357 19.0479   2
  -8  -4   0 144.103 17.2986   8
  -8   4   0 188.404 19.5491   4
   8   4   0 210.993 19.7025   4
  -8   4   0 187.283 17.2698   8
  -9  -4   0 8.98336 8.05807   4
  -9  -4   0 -1.7650 8.27605   8
  -9  -4   0 7.20301 10.5021   2
  -9  -4   0 15.8279 8.29326   6
   9  -4   0 9.68567 8.04694   4
  -9   4   0 0.86958 7.35624   4
   9   4   0 10.9900 8.22903   4
  -9   4   0 1.45931 9.60803   8
 -10  -4   0 235.332 22.0699   2
 -10  -4   0 242.509 20.7358   6
  10  -4   0 280.043 23.7254   4
 -10  -4   0 254.403 25.1552   8
 -10  -4   0 234.358 22.3897   4
  10   4   0 200.713 20.6297   4
 -10   4   0 286.272 24.5296   8
 -10   4   0 240.232 23.3865   4
 -11  -4   0 8.02396 8.43984   4
 -11  -4   0 14.5413 10.1440   8
 -11  -4   0 13.3407 9.80659   2
  11  -4   0 3.27573 9.03207   4
 -11   4   0 4.50066 12.1928   8
   0  -5   0 0.10452 2.45494   1
   0  -5   0 -2.3513 2.43500   1
   0  -5   0 7.19164 5.52516   4
   0  -5   0 -3.0922 3.42057   5
   0   5   0 0.29128 3.64855   4
   0   5   0 -0.5040 2.97756   5
   0   5   0 -1.6054 5.02978   6
   0   5   0 -2.0869 4.49976   8
  -1  -5   0 151.432 8.95648   1
  -1  -5   0 176.355 12.4479   4
  -1  -5   0 138.571 11.1529   5
   1  -5   0 158.638 12.3231   7
   1  -5   0 143.556 8.95924   1
   1  -5   0 150.834 9.02542   1
  -1  -5   0 153.971 8.87797   1
   1  -5   0 144.714 10.4573   4
   1  -5   0 160.117 10.3940   5
  -1   5   0 143.620 10.5049   5
  -1   5   0 152.454 11.1397   4
   1   5   0 153.090 11.9807   6
   1   5   0 176.014 12.1446   8
  -1   5   0 162.680 11.0280   6
   1   5   0 179.459 12.5691   4
  -1   5   0 154.411 11.2018   8
   1   5   0 159.074 10.5396   5
  -2  -5   0 380.430 15.8425   5
   2  -5   0 391.899 14.0797   1
  -2  -5   0 380.516 13.7021   1
   2  -5   0 395.486 16.9471   4
  -2  -5   0 357.831 16.3420   4
   2  -5   0 399.648 17.0825   5
   2  -5   0 366.619 13.1940   1
   2  -5   0 362.081 16.3258   7
  -2  -5   0 381.305 13.9140   1
  -2   5   0 360.761 15.7138   8
   2   5   0 363.730 16.9962   4
   2   5   0 368.254 15.7280   5
  -2   5   0 380.656 17.3654   4
  -2   5   0 378.786 15.8293   5
  -2   5   0 393.242 17.4877   6
   2   5   0 377.482 16.1957   6
   3  -5   0 142.880 8.69701   1
  -3  -5   0 138.504 11.9947   5
  -3  -5   0 159.458 10.1864   1
   3  -5   0 144.090 11.1049   4
  -3  -5   0 152.727 10.7734   3
   3  -5   0 140.470 10.8794   5
   3  -5   0 157.116 10.1504   1
  -3  -5   0 140.271 12.3772   4
  -3  -5   0 155.050 9.76935   1
  -3   5   0 142.419 10.4459   8
  -3   5   0 167.793 12.0204   6
  -3   5   0 138.681 13.1002   4
   3   5   0 139.814 11.4392   4
   3   5   0 151.735 11.4142   6
  -4  -5   0 4.45782 4.36206   1
   4  -5   0 -0.4886 4.53327   1
   4  -5   0 2.37477 4.40592   1
  -4  -5   0 3.83232 6.11519   4
  -4  -5   0 12.7153 5.54967   3
  -4  -5   0 -2.6180 4.04799   5
   4  -5   0 6.03723 5.99594   4
  -4  -5   0 0.41148 4.48057   1
   4  -5   0 5.68000 4.49693   5
   4   5   0 4.80187 4.68815   6
  -4   5   0 8.57635 7.18847   4
  -4   5   0 2.52814 4.58993   6
  -4   5   0 2.04890 3.96488   8
   4   5   0 4.64572 6.00897   4
   5  -5   0 215.202 14.5976   5
  -5  -5   0 227.565 13.8348   3
  -5  -5   0 226.404 16.8872   4
   5  -5   0 240.266 15.6046   4
   5  -5   0 213.819 13.4273   1
  -5  -5   0 237.719 13.0485   1
  -5  -5   0 248.561 16.3962   5
  -5   5   0 259.362 16.5772   4
   5   5   0 246.160 17.2935   4
  -5   5   0 246.823 16.1591   8
  -6  -5   0 245.071 18.6668   4
  -6  -5   0 265.259 14.7414   1
   6  -5   0 298.460 16.0904   1
  -6  -5   0 264.660 16.2903   5
   6  -5   0 282.689 19.8666   5
  -6  -5   0 276.989 14.9731   3
  -6  -5   0 256.597 18.7642   8
   6  -5   0 271.758 18.8498   4
   6   5   0 289.309 18.4417   4
  -6   5   0 284.809 18.6500   8
  -6   5   0 260.168 19.5400   4
  -7  -5   0 9.10058 6.68248   1
  -7  -5   0 9.43193 10.5777   8
   7  -5   0 14.0040 6.88166   4
  -7  -5   0 5.03326 8.35682   4
   7  -5   0 14.1837 7.59336   1
  -7   5   0 5.50241 9.31199   4
  -7   5   0 10.3891 6.03903   8
   7   5   0 0.61322 8.34108   4
  -8  -5   0 7.63356 7.30811   6
  -8  -5   0 1.78969 6.70986   1
   8  -5   0 -2.9918 6.14137   4
  -8  -5   0 15.0340 12.0049   8
   8  -5   0 14.3381 7.66460   1
  -8  -5   0 1.49619 6.77853   4
  -8   5   0 -2.3042 9.84413   4
  -8   5   0 12.9335 9.65960   8
   8   5   0 9.94651 7.26218   4
   9  -5   0 -2.7508 9.06207   4
  -9  -5   0 9.29504 12.4650   8
  -9  -5   0 8.28687 7.54169   4
  -9  -5   0 9.23369 5.90908   1
  -9  -5   0 42.2886 12.6579   6
  -9  -5   0 10.8177 9.10899   2
  -9   5   0 9.17209 8.58728   4
   9   5   0 1.54885 11.0487   4
  -9   5   0 9.10967 7.71922   8
 -10  -5   0 31.9915 15.2528   8
 -10  -5   0 33.3020 14.2019   4
 -10  -5   0 30.1573 13.6184   2
  10  -5   0 24.3110 10.1468   4
 -10  -5   0 14.6908 12.2106   6
 -10   5   0 0.82624 10.5155   8
  11  -5   0 10.7601 9.29086   4
 -11  -5   0 13.7716 15.2697   8
 -11  -5   0 9.08335 9.34878   2
 -11  -5   0 -0.6708 12.0017   4
 -11   5   0 17.0794 12.9685   8
   0  -6   0 476.179 15.6492   1
   0  -6   0 507.141 20.6143   5
   0  -6   0 487.051 21.0764   4
   0  -6   0 481.708 15.6027   1
   0   6   0 456.250 19.3408   8
   0   6   0 478.261 20.9817   6
   0   6   0 487.461 21.8795   4
   1  -6   0 19.3988 5.62840   5
   1  -6   0 19.5397 5.15451   1
   1  -6   0 25.6074 6.40608   4
  -1  -6   0 25.5358 6.16067   4
  -1  -6   0 27.9178 5.49254   1
  -1  -6   0 22.3976 5.38310   1
  -1  -6   0 30.6139 6.31348   5
   1  -6   0 21.2769 5.32355   1
  -1   6   0 25.1566 6.30490   4
   1   6   0 32.9387 6.47335   6
   1   6   0 26.6702 6.47283   4
  -1   6   0 22.6326 6.15244   6
   1   6   0 26.1230 6.24058   8
  -1   6   0 24.3757 5.84340   8
  -2  -6   0 485.011 20.5873   5
   2  -6   0 528.829 21.3524   4
   2  -6   0 495.650 17.1895   1
  -2  -6   0 466.180 21.3598   4
  -2  -6   0 502.893 16.4496   1
  -2  -6   0 517.994 17.0254   1
   2  -6   0 482.362 20.9866   5
   2  -6   0 496.149 16.9631   1
  -2   6   0 480.869 20.4778   8
  -2   6   0 491.076 21.8091   4
   2   6   0 499.724 22.5133   4
   3  -6   0 51.7057 8.03699   5
  -3  -6   0 58.5690 9.85930   4
   3  -6   0 45.2194 9.22894   4
  -3  -6   0 52.8380 8.13378   5
  -3  -6   0 44.3709 6.16331   1
  -3  -6   0 46.4326 9.37015   3
   3  -6   0 72.5910 8.10629   1
  -3  -6   0 51.3225 6.86778   1
   3  -6   0 49.2166 7.10012   1
   3   6   0 50.9251 8.81219   4
  -3   6   0 44.4315 7.45705   8
  -3   6   0 38.2146 9.65263   4
  -4  -6   0 298.875 16.3801   3
   4  -6   0 322.237 15.4829   1
   4  -6   0 375.181 20.1412   5
  -4  -6   0 318.289 19.3050   4
   4  -6   0 321.748 17.9182   4
  -4  -6   0 308.531 18.3132   5
  -4  -6   0 369.828 15.2621   1
   4   6   0 324.365 18.9212   4
  -4   6   0 339.065 19.7579   4
  -4   6   0 340.030 17.5994   8
  -5  -6   0 5.51146 7.29937   5
  -5  -6   0 11.7854 5.81330   1
   5  -6   0 13.1727 7.90906   5
  -5  -6   0 11.9354 6.50332   4
   5  -6   0 6.88197 8.03415   4
   5  -6   0 10.4092 5.81255   1
  -5  -6   0 15.3226 5.42354   3
  -5   6   0 8.89926 8.83787   4
   5   6   0 11.2734 6.50771   4
  -5   6   0 18.6873 6.11846   8
  -6  -6   0 276.795 15.4872   3
   6  -6   0 305.256 20.3615   4
   6  -6   0 254.322 15.8363   1
  -6  -6   0 243.409 20.8978   8
  -6  -6   0 244.670 17.7674   4
  -6  -6   0 268.466 15.1936   1
  -6   6   0 274.487 19.2479   4
  -6   6   0 281.845 19.4720   8
   6   6   0 291.694 19.6670   4
   7  -6   0 7.38345 6.94343   1
   7  -6   0 1.56821 6.10706   4
  -7  -6   0 14.3222 6.41507   1
  -7  -6   0 7.04777 8.14086   8
  -7  -6   0 -2.5499 6.38935   4
  -7   6   0 1.19958 5.79239   8
   7   6   0 -3.2449 9.17568   4
  -7   6   0 -1.8842 9.51027   4
   8  -6   0 261.198 22.6193   4
  -8  -6   0 322.453 24.4568   4
   8  -6   0 313.605 18.4487   1
  -8  -6   0 323.256 18.2086   1
  -8  -6   0 310.105 27.1274   8
  -8   6   0 283.961 22.9963   8
  -9  -6   0 43.2856 16.4589   8
  -9  -6   0 22.3783 9.87986   6
   9  -6   0 44.0590 9.80643   1
  -9  -6   0 49.8329 9.96856   1
   9  -6   0 26.5268 10.6129   4
  -9  -6   0 29.9797 10.0776   4
  -9  -6   0 41.9348 13.8218   2
  -9   6   0 42.8549 12.9926   8
 -10  -6   0 145.431 22.8128   8
 -10  -6   0 139.926 14.5301   1
 -10  -6   0 93.1822 17.5751   6
 -10  -6   0 136.384 18.4990   4
  10  -6   0 140.640 20.1194   4
  10  -6   0 128.689 14.1793   1
 -10  -6   0 145.734 19.0071   2
 -10   6   0 104.113 16.0634   8
   0  -7   0 4.04496 4.56154   1
   0  -7   0 -3.5508 4.44965   1
   0  -7   0 -0.4506 4.52405   4
   0  -7   0 0.13981 4.76524   5
   0   7   0 -2.4727 6.70192   4
   0   7   0 -12.816 5.47075   8
  -1  -7   0 116.005 10.2431   1
   1  -7   0 119.653 10.4022   1
  -1  -7   0 126.923 12.6953   4
  -1  -7   0 127.863 9.97801   1
   1  -7   0 110.816 12.0418   4
   1  -7   0 125.527 10.2790   1
  -1  -7   0 122.244 11.9932   5
   1  -7   0 111.635 11.6365   5
   1   7   0 117.211 12.8758   8
  -1   7   0 105.670 13.4333   4
   1   7   0 135.650 14.5187   4
  -1   7   0 96.4829 11.3848   8
   2  -7   0 40.1811 6.11354   1
  -2  -7   0 38.2222 6.89696   1
   2  -7   0 49.0343 9.96785   4
  -2  -7   0 41.1695 7.82364   5
   2  -7   0 31.2957 5.57907   1
   2  -7   0 36.0443 7.79007   5
  -2  -7   0 33.0620 6.19336   1
  -2  -7   0 54.4102 10.3190   4
  -2   7   0 39.5231 8.98451   8
   2   7   0 12.3595 8.23297   4
  -2   7   0 47.0791 10.4746   4
  -3  -7   0 48.6235 10.3336   3
   3  -7   0 52.9425 9.09708   5
   3  -7   0 47.6366 7.49240   1
   3  -7   0 63.3738 10.7885   4
  -3  -7   0 27.9449 9.47149   4
  -3  -7   0 49.9208 8.71797   5
  -3  -7   0 58.6083 7.56762   1
  -3   7   0 41.7169 10.4327   4
   3   7   0 39.0655 10.3115   4
  -3   7   0 46.2895 9.17528   8
  -4  -7   0 38.0138 8.65350   4
  -4  -7   0 41.5247 6.25831   1
  -4  -7   0 25.0401 9.34592   3
  -4  -7   0 43.8373 10.8926   5
   4  -7   0 36.0048 10.3939   4
   4  -7   0 37.9985 6.34773   1
  -4   7   0 26.8904 9.97766   4
   4   7   0 38.1657 9.07700   4
  -4   7   0 40.8843 8.01814   8
  -5  -7   0 104.702 13.2000   4
  -5  -7   0 110.109 10.2762   1
   5  -7   0 110.973 13.3790   4
   5  -7   0 120.712 10.3935   1
  -5  -7   0 103.800 11.6968   3
   5   7   0 123.694 16.8544   4
  -5   7   0 106.275 12.3126   8
  -5   7   0 115.874 16.2206   4
   6  -7   0 33.2815 6.80715   1
   6  -7   0 45.2720 9.93822   4
  -6  -7   0 34.6087 9.10381   4
  -6  -7   0 38.9679 7.98894   1
  -6   7   0 32.1693 9.83401   8
   7  -7   0 2.20281 6.96030   1
  -7  -7   0 7.52786 11.3539   8
  -7  -7   0 3.08117 7.28875   4
  -7  -7   0 9.26628 6.23747   1
   7  -7   0 -13.351 8.98507   4
  -7   7   0 -2.8995 8.38007   8
  -8  -7   0 35.4308 8.19600   1
  -8  -7   0 32.7122 13.1119   4
   8  -7   0 32.2040 10.7138   4
   8  -7   0 51.5651 9.67022   1
  -8  -7   0 62.0173 17.2003   8
  -8   7   0 40.0154 12.9781   8
  -9  -7   0 118.978 17.2675   4
  -9  -7   0 121.533 21.5997   8
  -9  -7   0 139.456 13.5855   1
   9  -7   0 86.6728 15.1022   4
  -9  -7   0 99.2079 15.2540   6
   9  -7   0 99.9354 12.3821   1
  -9  -7   0 121.535 21.1029   2
 -10  -7   0 13.2232 10.3084   2
 -10  -7   0 -4.0831 12.7859   6
 -10  -7   0 2.56404 7.69764   1
 -10  -7   0 2.02934 14.9030   8
  10  -7   0 -1.9284 10.8037   4
  10  -7   0 -1.2507 7.50426   1
 -10  -7   0 0.60964 8.57205   4
   0  -8   0 193.869 12.4773   1
   0  -8   0 220.832 12.6909   1
   0  -8   0 216.985 17.8269   4
   0  -8   0 222.560 16.3561   5
   0   8   0 213.870 15.7494   8
   1  -8   0 79.8599 11.4793   4
  -1  -8   0 85.6834 9.15344   1
  -1  -8   0 74.1472 12.5221   4
  -1  -8   0 78.8396 8.65208   1
   1  -8   0 79.9523 8.93206   1
   1  -8   0 87.6883 9.33785   1
  -1  -8   0 113.428 13.7483   5
   1  -8   0 82.9305 11.5850   5
   1   8   0 81.4607 12.5457   8
  -1   8   0 66.0977 11.4199   8
   2  -8   0 5.96082 5.39948   1
  -2  -8   0 -0.2976 4.76193   1
   2  -8   0 0.41330 5.53047   4
  -2  -8   0 -5.3644 5.71567   4
  -2   8   0 3.02235 7.27824   8
  -3  -8   0 -0.1257 5.87843   3
   3  -8   0 0.64806 3.90363   1
  -3  -8   0 1.67403 5.01292   1
   3  -8   0 11.2843 6.95855   4
  -3  -8   0 4.48854 8.94787   4
  -3   8   0 13.3118 8.20358   8
   4  -8   0 68.0558 12.5849   4
  -4  -8   0 38.8383 10.9374   3
  -4  -8   0 39.8691 11.4405   4
   4  -8   0 64.8470 8.68009   1
  -4  -8   0 51.0499 7.66722   1
  -4   8   0 63.7881 11.6291   8
  -5  -8   0 7.18355 8.38736   3
   5  -8   0 2.82100 6.56569   4
  -5  -8   0 -0.2433 3.99954   1
   5  -8   0 22.1107 6.75249   1
  -5  -8   0 21.9557 10.5304   4
  -5   8   0 0.95205 8.26642   8
  -6  -8   0 5.60945 6.24341   1
   6  -8   0 12.1992 5.62922   1
   6  -8   0 8.28716 7.36090   4
  -6  -8   0 15.4285 11.1295   4
   7  -8   0 6.94521 9.79587   4
  -7  -8   0 -1.3344 6.58469   4
   7  -8   0 -7.4769 6.53984   1
  -7  -8   0 -10.336 5.68939   1
  -7  -8   0 0.34719 7.69196   8
   8  -8   0 5.03192 10.6473   4
  -8  -8   0 12.1337 8.41277   1
  -8  -8   0 -7.2379 11.4109   4
   8  -8   0 10.9415 7.53329   1
  -8  -8   0 19.5156 11.4116   8
  -9  -8   0 -4.1235 12.1670   6
   9  -8   0 11.4190 12.4569   4
   9  -8   0 12.7678 7.81278   1
  -9  -8   0 29.8317 13.0900   8
  -9  -8   0 3.79206 14.9312   2
  -9  -8   0 10.7065 7.54769   1
  -9  -8   0 7.72816 9.65573   4
   0  -9   0 -4.7148 4.86493   1
   0  -9   0 13.9774 9.92980   4
   0  -9   0 7.77831 5.64767   1
   0   9   0 1.26759 8.09220   8
  -1  -9   0 30.1529 10.4973   4
  -1  -9   0 21.6027 6.36881   1
   1  -9   0 22.6559 6.64558   1
   1  -9   0 29.9136 9.75710   4
  -1  -9   0 10.2257 5.61186   1
   1   9   0 15.5669 9.81539   8
  -1   9   0 16.6727 9.77836   8
   2  -9   0 5.84220 5.49106   1
  -2  -9   0 -4.8863 5.38610   4
  -2  -9   0 16.6454 6.54556   1
  -2  -9   0 2.31486 5.08415   1
   2  -9   0 -5.1006 5.30520   4
  -2   9   0 2.93305 6.01255   8
  -3  -9   0 90.2106 9.39794   1
   3  -9   0 70.6591 9.80062   1
   3  -9   0 40.7438 12.8382   4
  -3  -9   0 63.3080 12.2850   4
  -3  -9   0 51.5878 12.7611   3
  -4  -9   0 11.0013 5.89147   1
   4  -9   0 2.23784 6.30863   1
   4  -9   0 -4.8442 6.24443   4
  -4  -9   0 -13.836 8.55093   4
  -4  -9   0 2.67967 6.57309   3
  -5  -9   0 96.4671 9.55444   1
  -5  -9   0 120.523 16.3537   3
   5  -9   0 116.655 11.0856   1
   5  -9   0 109.596 15.2706   4
  -5  -9   0 100.120 16.0844   4
  -6  -9   0 43.7781 8.89905   1
   6  -9   0 59.3772 12.4713   4
  -6  -9   0 38.7782 13.5917   4
   6  -9   0 37.8083 8.34603   1
  -7  -9   0 43.1055 12.6885   4
  -7  -9   0 66.6461 9.50884   1
  -7  -9   0 66.5814 17.4277   8
   7  -9   0 59.0853 9.14317   1
   7  -9   0 50.6922 14.3945   4
   0 -10   0 103.460 14.7957   4
   0 -10   0 141.668 11.1060   1
   0 -10   0 119.888 10.5433   1
   1 -10   0 4.50801 9.97678   4
   1 -10   0 -4.1818 4.59806   1
  -1 -10   0 0.05986 6.62856   4
   1 -10   0 -4.5013 6.31749   1
  -1 -10   0 -6.1391 5.93554   1
  -1 -10   0 -0.9792 5.56884   1
   2 -10   0 49.7703 8.21653   1
   2 -10   0 58.3947 12.0216   4
  -2 -10   0 47.3900 7.59363   1
  -2 -10   0 29.0918 6.54817   1
   2 -10   0 47.8157 7.60630   1
  -2 -10   0 36.5385 12.3822   4
  -3 -10   0 20.0111 9.75918   3
  -3 -10   0 27.7188 6.60152   1
  -3 -10   0 35.4531 7.89148   1
  -3 -10   0 21.1555 11.8737   4
   3 -10   0 33.4502 12.4716   4
   3 -10   0 39.9819 7.69425   1
   3 -10   0 30.1637 7.80321   1
  -4 -10   0 111.511 15.4892   4
   4 -10   0 125.554 11.1165   1
   4 -10   0 117.894 10.6878   1
  -4 -10   0 125.624 11.4706   1
  -4 -10   0 117.099 9.88822   1
  -4 -10   0 100.537 16.6264   3
   4 -10   0 119.291 17.6439   4
  -5 -10   0 28.2440 7.28575   1
  -5 -10   0 57.4643 9.09663   1
  -5 -10   0 44.1366 14.1413   3
  -5 -10   0 49.9010 14.8597   4
   5 -10   0 46.0434 7.58282   1
   5 -10   0 23.8078 13.2368   4
   5 -10   0 46.1613 7.72563   1
  -6 -10   0 8.41636 5.50695   1
   6 -10   0 13.8773 11.2249   4
   6 -10   0 7.52837 7.05075   1
   6 -10   0 7.38117 5.55513   1
  -6 -10   0 23.9800 12.9281   4
  -6 -10   0 2.85410 6.79098   1
   0 -11   0 21.9134 11.7328   4
   0 -11   0 -0.7538 5.77314   1
   0 -11   0 -11.677 5.05289   1
  -1 -11   0 4.58594 5.21331   1
  -1 -11   0 8.23186 8.58006   4
   1 -11   0 1.47652 4.68254   1
  -1 -11   0 9.13949 5.20705   1
   1 -11   0 -3.0454 10.9214   4
   1 -11   0 6.81059 5.11518   1
  -2 -11   0 -22.285 8.74124   4
   2 -11   0 -3.2041 4.29863   1
   2 -11   0 2.10179 7.48757   4
  -2 -11   0 0.10303 4.52252   1
  -2 -11   0 1.49021 4.72990   1
   2 -11   0 5.03938 4.86745   1
  -2 -11   0 3.14269 9.03127   3
  -3 -11   0 22.5370 5.31317   1
  -3 -11   0 16.0087 9.84860   3
   3 -11   0 11.8002 5.50783   1
   3 -11   0 30.3016 13.0081   4
  -3 -11   0 22.0509 5.66639   1
  -3 -11   0 0.35293 10.9303   4
   3 -11   0 15.8139 5.37467   1
 -12   0   1 -13.863 10.8565   4
 -12   0   1 9.20235 9.95932   8
  12   0  -1 0.14869 8.64149   4
  11   0  -1 -8.0158 9.87279   4
 -11   0   1 -6.7426 10.5926   4
 -11   0   1 10.4602 9.37257   8
 -10   0   1 -8.1880 9.01857   6
 -10   0   1 16.6358 8.98446   8
  10   0  -1 -12.887 8.95696   4
 -10   0   1 11.4493 10.4897   4
  -9   0   1 9.58185 7.29013   8
   9   0  -1 -2.6595 8.58395   4
  -9   0   1 0.69302 8.55871   4
  -9   0   1 -9.2745 7.63066   6
   8   0  -1 -5.3669 6.81185   4
  -8   0   1 3.95084 4.48093   1
  -8   0   1 2.69311 5.13662   2
  -8   0   1 10.8377 7.84713   6
  -8   0   1 -12.303 7.13642   4
  -8   0   1 5.74508 6.30726   8
  -7   0   1 -4.1873 6.38334   6
  -7   0   1 -0.9102 4.96251   1
  -7   0   1 -8.6868 5.41605   5
  -7   0   1 -5.7018 6.43696   8
  -7   0   1 -2.6466 4.39829   2
   7   0  -1 4.45565 4.73726   4
  -7   0   1 -1.5833 4.45159   4
  -6   0   1 0.97971 3.93012   5
  -6   0   1 0.70161 4.29969   4
  -6   0   1 0.93740 4.45544   1
  -6   0   1 0.93279 3.84082   6
   6   0  -1 0.52722 4.91546   5
  -6   0   1 -1.9165 4.21099   2
  -6   0   1 -0.3467 4.42788   8
   6   0  -1 4.64421 4.19668   4
  -6   0   1 -3.0366 4.08715   1
  -5   0   1 -0.8799 3.83518   1
  -5   0   1 -4.5163 3.57592   8
  -5   0   1 -3.4938 4.57085   6
  -5   0   1 -1.0430 4.94948   4
   5   0  -1 -2.4914 2.99360   5
  -5   0   1 3.30956 3.42571   5
   5   0  -1 1.23961 3.70961   4
  -5   0   1 -0.7300 2.46337   2
   4   0  -1 1.77086 3.05935   5
  -4   0   1 -1.8228 3.63159   2
  -4   0   1 2.65510 4.47760   4
  -4   0   1 -6.9751 3.25294   8
  -4   0   1 0.76969 4.40392   6
   4   0  -1 3.42925 3.47157   4
  -4   0   1 -7.3275 3.86946   5
  -4   0   1 -1.5351 2.22563   1
   3   0  -1 -0.1764 2.85154   4
  -3   0   1 -3.6492 2.54888   6
  -3   0   1 -6.2942 3.54905   5
   3   0  -1 -1.3337 2.44880   5
  -3   0   1 -2.2345 3.18209   2
  -3   0   1 2.05519 4.05883   4
  -3   0   1 4.49640 3.04999   1
  -3   0   1 0.33336 3.35348   8
  -2   0   1 -8.2084 1.72447   5
  -2   0   1 -3.5330 2.55297   8
  -2   0   1 -4.8553 1.98620   6
  -2   0   1 -3.5171 2.09478   2
  -2   0   1 -5.4829 2.97423   4
   2   0  -1 -5.5552 2.13281   4
  -1   0   1 -7.5082 1.96111   8
  -1   0   1 -3.9181 0.94489   5
  -1   0   1 -5.8636 0.94879   6
   1   0  -1 -2.9058 1.21443   4
  -1   0   1 -5.2298 1.14810   7
  -1   0   1 -5.3795 1.43323   4
  -1   0   1 -2.0454 1.27067   5
   0   0   1 0.44585 0.70236   8
  -1   0  -1 1.04882 1.43539   4
   1   0   1 0.18469 1.92269   4
   1   0   1 -2.6408 1.55530   5
   1   0   1 0.64080 1.68945   5
  -2   0  -1 2.13731 2.11434   5
  -2   0  -1 -2.5121 3.54423   8
   2   0   1 -0.5966 2.28007   4
  -2   0  -1 -3.4109 3.31229   4
   2   0   1 -1.5447 2.18951   5
   2   0   1 1.62839 2.45455   1
  -3   0  -1 -1.0851 3.16605   4
   3   0   1 -1.9987 2.24693   1
  -3   0  -1 -1.0918 3.10238   8
  -3   0  -1 -1.9311 2.36378   5
   3   0   1 2.70452 2.78051   5
   3   0   1 -0.7503 2.94421   4
  -3   0  -1 -4.2575 2.88376   6
   4   0   1 1.54127 2.59110   1
  -4   0  -1 -11.459 4.05108   6
   4   0   1 -4.1590 4.23132   5
   4   0   1 -0.6436 3.28348   4
  -4   0  -1 -0.0319 4.19012   5
  -4   0  -1 -4.7037 3.14950   8
  -4   0  -1 4.89230 3.79728   4
  -5   0  -1 -7.4865 3.04998   6
  -5   0  -1 -0.1990 3.13385   5
   5   0   1 2.00959 3.69616   5
  -5   0  -1 4.96862 4.53709   8
   5   0   1 2.73282 3.71687   4
   5   0   1 4.25901 3.31400   1
  -5   0  -1 4.10466 5.59205   4
   6   0   1 -2.4973 3.85168   4
  -6   0  -1 0.43720 3.31167   5
  -6   0  -1 -6.2165 5.66386   6
  -6   0  -1 3.50463 6.55321   8
   6   0   1 5.96292 4.96464   1
   6   0   1 4.22863 5.92596   5
  -6   0  -1 -1.0526 2.50974   2
  -6   0  -1 -5.0906 3.86138   4
   7   0   1 5.07082 5.03447   4
  -7   0  -1 -0.3949 4.16935   2
   7   0   1 1.41487 5.62840   1
  -7   0  -1 -9.8972 6.74469   4
  -7   0  -1 6.72150 5.76647   8
   7   0   1 -2.8630 4.43297   5
  -7   0  -1 -0.8796 4.70387   6
  -8   0  -1 -1.1722 5.54421   4
   8   0   1 3.72990 5.98748   4
  -8   0  -1 -4.4782 5.75821   8
   9   0   1 -0.9717 5.93109   4
  -9   0  -1 -5.6176 8.19731   4
  -9   0  -1 -2.3755 9.90201   8
 -10   0  -1 -4.8175 10.6350   8
 -10   0  -1 -13.090 8.85652   4
  10   0   1 0.20189 7.16622   4
 -11   0  -1 6.23835 8.88127   4
  11   0   1 19.7560 12.4156   4
 -11   0  -1 -1.0342 8.47194   8
 -12   0  -1 -10.922 8.43530   4
  12   0   1 1.32463 11.5966   4
 -12   0  -1 -12.218 6.63120   8
  12  -1  -1 4.31304 12.0576   4
 -12  -1   1 25.2571 12.0381   8
 -12  -1   1 19.3125 13.5826   4
 -12   1   1 19.5517 12.9555   4
 -12   1   1 -7.6951 12.1933   8
 -11  -1   1 49.5385 12.2937   4
  11  -1  -1 65.4861 12.9670   4
 -11  -1   1 47.0170 15.3437   8
 -11   1   1 46.2347 12.0464   4
  11   1  -1 65.5786 15.1181   4
 -11   1   1 41.2753 14.9411   8
 -10  -1   1 -4.5198 10.5206   8
  10  -1  -1 1.16103 7.28964   4
 -10  -1   1 3.04809 6.49472   6
 -10  -1   1 22.8170 8.95455   4
  10   1  -1 9.94180 7.88002   4
 -10   1   1 10.6885 8.03842   4
 -10   1   1 14.7620 8.51229   8
  -9  -1   1 19.6013 9.45767   6
  -9  -1   1 10.6723 9.88858   4
  -9  -1   1 -5.3737 6.65559   8
   9  -1  -1 7.06647 8.97034   4
  -9  -1   1 20.1466 6.45133   2
  -9  -1   1 26.6920 7.30130   1
  -9   1   1 10.2280 9.11744   6
  -9   1   1 27.8739 10.8011   4
   9   1  -1 5.33030 6.35689   4
  -9   1   1 21.1927 8.34448   8
  -8  -1   1 119.452 13.6927   6
  -8  -1   1 151.416 13.0983   2
  -8  -1   1 139.541 15.3444   4
   8  -1  -1 128.145 14.9496   4
  -8  -1   1 135.665 11.7457   1
  -8  -1   1 146.345 15.2871   8
  -8   1   1 124.641 14.0036   4
  -8   1   1 129.421 12.9523   6
   8   1  -1 114.007 13.2614   4
  -8   1   1 172.083 17.1480   8
  -7  -1   1 746.028 25.9969   6
  -7  -1   1 706.357 21.8602   1
  -7  -1   1 740.331 27.3999   4
  -7  -1   1 750.224 26.3787   5
   7  -1  -1 708.660 27.0303   4
  -7  -1   1 681.990 27.9962   8
  -7  -1   1 747.724 24.2065   2
  -7   1   1 750.244 23.6768   1
   7   1  -1 745.018 28.4771   4
  -7   1   1 727.434 21.0533   2
  -7   1   1 711.667 28.9903   8
  -7   1   1 712.363 26.5742   6
  -7   1   1 709.237 28.0768   4
  -7   1   1 730.419 25.0531   5
   6  -1  -1 303.442 14.4538   1
  -6  -1   1 342.742 14.2364   1
  -6  -1   1 357.542 16.1140   2
  -6  -1   1 330.991 16.8780   6
  -6  -1   1 324.235 13.8002   1
  -6  -1   1 344.899 16.5393   5
   6  -1  -1 308.267 15.9111   5
  -6  -1   1 320.198 18.4739   8
  -6  -1   1 347.073 17.7623   4
   6  -1  -1 323.604 16.6725   4
  -6   1   1 342.548 17.7653   7
  -6   1   1 332.681 12.2648   2
   6   1  -1 303.458 15.4287   5
   6   1  -1 341.994 17.6415   4
  -6   1   1 322.877 18.1759   8
  -6   1   1 319.273 16.0107   5
   6   1  -1 295.308 16.8229   4
  -6   1   1 321.987 17.6705   4
  -6   1   1 370.988 17.5523   6
  -6   1   1 349.595 14.8550   1
  -5  -1   1 479.459 17.0549   5
  -5  -1   1 486.574 19.5771   8
  -5  -1   1 487.451 15.3420   1
   5  -1  -1 463.600 18.2739   4
  -5  -1   1 455.873 16.6338   5
  -5  -1   1 497.313 18.6663   4
  -5  -1   1 482.439 15.4703   1
  -5  -1   1 468.090 17.2944   2
  -5  -1   1 464.836 17.1486   6
   5  -1  -1 467.930 16.8034   5
  -5   1   1 471.001 17.8999   7
  -5   1   1 452.250 18.1620   4
  -5   1   1 487.394 17.5387   6
  -5   1   1 427.765 18.9407   8
   5   1  -1 469.738 16.5695   5
  -5   1   1 498.959 14.4851   2
   5   1  -1 471.079 18.8990   4
  -5   1   1 477.786 16.1105   1
  -5   1   1 460.513 16.6396   5
   4  -1  -1 69.8140 8.07168   4
  -4  -1   1 77.7202 5.71792   1
  -4  -1   1 74.6863 7.92857   4
  -4  -1   1 79.6154 5.66527   1
  -4  -1   1 71.6678 7.56481   2
  -4  -1   1 63.9484 7.45501   8
   4  -1  -1 77.5934 6.85982   5
  -4  -1   1 76.0279 7.36443   5
  -4  -1   1 76.6310 7.50337   6
  -4   1   1 78.1420 7.63674   4
  -4   1   1 73.5976 5.85418   2
   4   1  -1 73.2789 7.78827   4
  -4   1   1 77.6047 7.45716   5
  -4   1   1 76.8106 7.29920   7
   4   1  -1 74.3946 6.52769   5
  -4   1   1 82.9303 7.29766   1
  -4   1   1 73.2647 8.49626   8
  -4   1   1 78.5855 7.17092   6
  -3  -1   1 293.453 12.1708   2
  -3  -1   1 293.293 8.78503   1
  -3  -1   1 283.208 11.6849   4
   3  -1  -1 290.370 11.1830   5
  -3  -1   1 280.699 10.5127   6
  -3  -1   1 292.213 9.04285   1
  -3  -1   1 310.673 12.5905   8
  -3  -1   1 292.998 10.2329   5
   3  -1  -1 308.980 11.6646   4
  -3   1   1 280.881 11.8926   8
  -3   1   1 280.172 8.67176   2
   3   1  -1 302.092 11.2444   4
  -3   1   1 280.403 11.0729   7
   3   1  -1 292.193 10.7582   5
  -3   1   1 302.634 12.2869   4
  -3   1   1 273.433 11.5796   6
  -3   1   1 290.514 10.5640   5
  -2  -1   1 150.487 7.63174   8
  -2  -1   1 144.727 4.69327   1
  -2  -1   1 153.814 7.55807   2
  -2  -1   1 151.204 6.73693   4
   2  -1  -1 144.846 6.43764   5
  -2  -1   1 156.400 7.20780   6
   2  -1  -1 158.338 7.18915   4
  -2  -1   1 150.384 6.44559   3
  -2  -1   1 156.273 6.77472   5
  -2   1   1 144.281 8.38264   8
   2   1  -1 146.458 6.36825   6
  -2   1   1 144.942 5.91266   2
  -2   1   1 155.919 7.96153   4
   2   1  -1 153.653 7.22753   4
  -2   1   1 153.588 6.62588   5
  -2   1   1 149.190 7.79765   6
  -2   1   1 157.206 8.12347   7
  -1  -1   1 10.7890 2.58120   8
  -1  -1   1 6.56354 2.02071   4
   1  -1  -1 1.96510 2.47330   4
  -1  -1   1 4.81250 1.39210   6
   1  -1  -1 4.47558 1.70662   5
  -1  -1   1 4.98760 1.72857   5
  -1  -1   1 6.35856 1.64150   5
  -1  -1   1 7.18225 2.10058   3
  -1  -1   1 7.85790 2.42197   2
  -1   1   1 4.83203 2.24206   5
  -1   1   1 6.26476 3.03040   8
   1   1  -1 5.55513 1.89518   4
  -1   1   1 5.54068 1.92238   6
  -1   1   1 8.23125 2.77451   4
  -1   1   1 5.23589 2.00216   7
   0  -1  -1 8.68716 2.35836   4
   0  -1   1 6.43186 1.21095   6
   0  -1   1 8.51818 1.40760   4
   0  -1   1 6.12068 1.04219   5
   0  -1   1 3.89331 1.54349   7
   0  -1   1 6.66852 1.04030   5
   0  -1   1 5.46231 1.33208   4
   0  -1  -1 6.03876 1.91056   5
   0   1   1 7.22401 1.98830   5
   0   1   1 5.44018 1.95149   8
   0   1   1 6.06041 1.72258   6
   0   1   1 8.64062 1.83841   4
   0   1  -1 6.70096 0.89472   8
   1  -1   1 2017.95 33.0632   5
   1  -1   1 2041.32 33.4263   5
   1  -1   1 2023.02 34.4183   4
   1  -1   1 1991.94 33.6154   7
   1  -1   1 2021.14 33.4988   6
   1  -1   1 2015.80 31.2144   1
  -1  -1  -1 1976.65 34.0828   5
  -1  -1  -1 2044.43 35.9063   4
  -1   1  -1 2035.21 33.9445   8
   1   1   1 2025.73 35.8685   4
   1   1   1 2026.36 34.2066   5
  -1   1  -1 2029.57 35.0569   4
   1   1   1 2028.44 34.6176   6
   2  -1   1 120.351 7.04827   5
  -2  -1  -1 123.464 7.04742   4
   2  -1   1 115.500 5.27208   1
  -2  -1  -1 106.008 6.90774   5
   2  -1   1 108.827 6.10568   4
  -2   1  -1 118.063 7.37387   6
  -2   1  -1 108.360 7.36579   4
  -2   1  -1 120.290 6.91951   8
   2   1   1 118.500 6.71983   4
   2   1   1 123.192 6.44262   5
  -3  -1  -1 383.912 15.3024   8
   3  -1   1 382.132 11.5668   1
   3  -1   1 389.150 12.9012   5
  -3  -1  -1 410.227 13.0350   5
  -3  -1  -1 413.277 13.2347   5
   3  -1   1 396.876 14.1044   4
  -3  -1  -1 397.601 14.3135   4
   3   1   1 397.053 13.0581   5
  -3   1  -1 409.677 14.8587   4
  -3   1  -1 397.362 12.7484   5
   3   1   1 401.029 14.1134   4
   3   1   1 418.126 12.6622   1
  -3   1  -1 406.445 14.3259   6
  -3   1  -1 410.296 14.5103   8
   4  -1   1 692.036 18.1957   1
  -4  -1  -1 720.606 20.0368   5
   4  -1   1 730.806 21.4530   4
   4  -1   1 686.057 19.9102   5
  -4  -1  -1 729.359 22.0380   4
   4  -1   1 696.482 17.7081   1
  -4  -1  -1 704.513 23.1912   8
   4   1   1 683.684 19.8493   5
  -4   1  -1 671.079 21.1043   8
   4   1   1 711.051 21.6199   4
  -4   1  -1 708.131 20.7823   6
  -4   1  -1 700.608 19.2186   5
  -4   1  -1 709.902 22.3047   4
  -4   1  -1 723.249 15.0813   2
   4   1   1 711.703 18.9879   1
  -5  -1  -1 5.35289 5.76594   6
   5  -1   1 13.4106 4.71882   1
  -5  -1  -1 10.9579 5.23444   5
  -5  -1  -1 -0.8974 5.64389   4
   5  -1   1 2.16798 3.64957   5
   5  -1   1 18.4700 5.88700   4
  -5  -1  -1 -0.2434 4.19914   8
   5  -1   1 9.91722 4.38088   1
   5   1   1 16.6396 6.31868   4
  -5   1  -1 11.5823 6.08268   8
  -5   1  -1 12.7193 4.92255   4
  -5   1  -1 6.51184 4.70276   5
   5   1   1 7.27593 5.66775   4
   5   1   1 8.46734 4.38712   5
  -5   1  -1 6.24666 5.68787   6
  -5   1  -1 11.4257 2.87249   2
   5   1   1 2.17275 4.59261   1
   6  -1   1 17.8533 6.94313   4
   6  -1   1 22.8611 5.90183   1
  -6  -1  -1 25.8753 7.74626   6
  -6  -1  -1 21.1552 6.24849   4
  -6  -1  -1 35.8026 8.88075   8
  -6  -1  -1 14.8540 6.22083   5
   6  -1   1 24.5924 5.93727   1
   6  -1   1 27.0285 6.16795   5
  -6   1  -1 25.3012 6.46895   6
   6   1   1 20.5659 7.31831   4
   6   1   1 33.8675 6.62288   1
   6   1   1 17.4362 5.50292   5
  -6   1  -1 31.9837 4.20877   2
  -6   1  -1 22.5518 6.46373   4
  -6   1  -1 27.7791 6.78117   8
   7  -1   1 317.455 14.6133   1
  -7  -1  -1 344.263 19.6907   8
  -7  -1  -1 312.458 15.7522   2
   7  -1   1 300.510 18.6852   4
   7  -1   1 282.464 16.4113   5
  -7  -1  -1 320.180 18.8310   4
  -7  -1  -1 264.025 18.0857   6
   7   1   1 308.781 15.6827   1
   7   1   1 296.198 19.0005   4
  -7   1  -1 305.507 18.3244   8
  -7   1  -1 295.786 17.3572   6
   7   1   1 296.281 16.6179   5
  -7   1  -1 305.905 19.6439   4
  -8  -1  -1 224.651 17.4441   4
  -8  -1  -1 237.776 18.6086   8
  -8  -1  -1 231.277 18.5495   6
   8  -1   1 218.802 16.5511   4
  -8  -1  -1 217.640 15.2249   2
   8  -1   1 254.563 15.7192   1
  -8   1  -1 251.881 19.9186   8
   8   1   1 227.818 17.2083   4
  -8   1  -1 252.981 19.7996   4
  -9  -1  -1 69.0184 14.0591   4
  -9  -1  -1 79.9904 15.3798   8
   9  -1   1 84.6817 12.7584   4
  -9   1  -1 129.375 16.2192   4
   9   1   1 90.8982 14.1507   4
  -9   1  -1 93.7368 15.1626   8
 -10  -1  -1 104.900 15.6359   4
 -10  -1  -1 86.3903 14.7899   8
  10  -1   1 86.4627 14.9932   4
  10   1   1 82.8916 13.6901   4
 -10   1  -1 84.8373 16.7133   8
 -10   1  -1 110.343 17.1331   4
 -11  -1  -1 154.958 22.0782   8
  11  -1   1 144.475 19.3475   4
 -11  -1  -1 149.401 20.6697   4
  11   1   1 131.698 19.0965   4
 -11   1  -1 96.7196 19.0933   8
 -11   1  -1 113.974 18.8418   4
  12  -1   1 134.355 20.1000   4
 -12  -1  -1 125.352 19.9769   8
 -12  -1  -1 114.445 18.3984   4
 -12   1  -1 113.700 20.1376   8
  12   1   1 119.588 18.0245   4
  12  -2  -1 177.712 22.4834   4
 -12  -2   1 146.928 21.5164   4
 -12  -2   1 134.058 20.0843   8
 -12   2   1 186.736 22.2174   8
 -12   2   1 161.915 20.0081   4
 -11  -2   1 52.5956 12.1348   6
 -11  -2   1 59.4047 12.9905   4
  11  -2  -1 73.8819 13.7225   4
 -11  -2   1 88.6945 18.7762   8
 -11   2   1 62.3108 16.6470   8
 -11   2   1 84.4056 16.7605   4
  10  -2  -1 114.867 16.6904   4
 -10  -2   1 96.1816 15.9922   4
 -10  -2   1 96.4043 12.3922   2
 -10  -2   1 74.7526 14.3195   8
 -10  -2   1 101.254 15.7358   6
 -10  -2   1 85.9127 10.5580   1
 -10   2   1 83.0895 13.8247   4
 -10   2   1 95.0583 15.1449   8
  10   2  -1 106.404 14.9199   4
   9  -2  -1 179.614 17.3133   4
  -9  -2   1 226.006 16.2094   2
  -9  -2   1 227.227 17.9460   6
  -9  -2   1 221.961 17.8581   4
  -9  -2   1 231.439 22.3370   8
  -9  -2   1 222.137 15.2060   1
  -9   2   1 211.635 19.1656   6
  -9   2   1 205.461 20.4191   8
  -9   2   1 191.911 18.8388   4
   9   2  -1 230.221 20.7530   4
  -8  -2   1 58.6903 11.0784   6
  -8  -2   1 26.0531 9.43049   4
  -8  -2   1 40.2958 9.56294   2
  -8  -2   1 56.2006 7.65701   1
  -8  -2   1 59.5024 11.0988   8
   8  -2  -1 32.2064 8.65964   4
  -8   2   1 49.8525 10.7025   6
   8   2  -1 36.4594 10.5508   4
  -8   2   1 52.3504 11.3605   8
  -8   2   1 61.3023 11.7454   4
   8   2  -1 50.2837 11.2642   4
   7  -2  -1 302.789 17.4904   4
  -7  -2   1 292.861 19.9068   8
  -7  -2   1 269.242 14.0191   1
  -7  -2   1 289.078 15.9943   5
  -7  -2   1 284.073 15.8919   2
  -7  -2   1 256.681 17.6861   4
  -7  -2   1 252.847 17.2662   6
  -7   2   1 244.574 18.4113   8
  -7   2   1 274.813 18.0786   6
  -7   2   1 254.629 18.1172   4
   7   2  -1 279.648 16.9775   4
  -6  -2   1 322.925 17.0525   2
   6  -2  -1 331.424 15.5153   1
  -6  -2   1 347.309 13.6059   1
  -6  -2   1 323.782 15.6749   5
  -6  -2   1 334.643 17.8102   4
   6  -2  -1 354.287 17.0498   5
  -6  -2   1 324.456 13.1458   1
  -6  -2   1 317.423 17.8806   8
  -6  -2   1 350.953 17.5516   6
   6  -2  -1 349.779 18.4184   4
  -6   2   1 316.201 17.0178   4
  -6   2   1 360.301 16.9797   5
  -6   2   1 283.151 16.6070   8
  -6   2   1 356.162 15.3748   1
  -6   2   1 344.578 16.4779   6
  -6   2   1 337.656 11.6676   2
   6   2  -1 325.222 17.7974   4
  -5  -2   1 13.2246 5.90911   4
   5  -2  -1 5.14935 5.06596   5
  -5  -2   1 5.01815 4.78004   5
  -5  -2   1 8.59720 4.69926   8
  -5  -2   1 6.64023 3.85029   1
   5  -2  -1 -3.1854 4.98438   4
  -5  -2   1 9.62192 4.20257   1
  -5  -2   1 1.42075 5.26178   6
  -5  -2   1 11.0082 4.81989   2
   5  -2  -1 -3.8951 4.48209   1
  -5   2   1 8.53899 4.64578   4
  -5   2   1 -0.1472 4.68163   5
   5   2  -1 6.27754 5.42026   4
  -5   2   1 2.32965 5.64979   7
  -5   2   1 4.22245 3.30031   1
  -5   2   1 6.31136 4.47447   8
  -5   2   1 10.1086 4.53029   6
  -5   2   1 8.48875 2.36411   2
   5   2  -1 10.3768 4.04582   5
  -4  -2   1 796.922 24.9201   8
  -4  -2   1 829.739 20.1340   3
  -4  -2   1 749.452 22.9835   2
   4  -2  -1 806.161 22.2787   5
   4  -2  -1 753.016 22.7097   4
  -4  -2   1 798.047 23.2289   4
  -4  -2   1 777.973 20.9908   5
  -4  -2   1 777.769 21.4874   6
  -4  -2   1 771.343 18.4437   1
  -4  -2   1 773.385 19.0274   1
   4   2  -1 791.680 23.1264   4
  -4   2   1 795.880 22.3829   7
  -4   2   1 798.780 17.4918   2
  -4   2   1 787.737 22.1948   6
  -4   2   1 776.617 23.4165   8
  -4   2   1 807.228 21.5152   5
  -4   2   1 797.710 20.3008   1
   4   2  -1 787.452 21.1893   5
  -4   2   1 771.538 23.0594   4
  -3  -2   1 2.53297 3.18696   4
   3  -2  -1 -1.3034 2.69953   5
  -3  -2   1 1.81625 2.02209   1
  -3  -2   1 3.56086 3.52442   3
  -3  -2   1 5.22770 2.70284   1
  -3  -2   1 -2.2842 2.38263   5
   3  -2  -1 -2.8804 4.33651   4
  -3  -2   1 5.50323 5.05574   8
  -3   2   1 7.35550 4.71039   8
  -3   2   1 10.1610 4.90319   7
  -3   2   1 0.11846 2.64693   5
   3   2  -1 2.13978 3.04554   6
  -3   2   1 -0.2433 3.21423   6
  -3   2   1 -0.0850 4.46995   4
   3   2  -1 2.49063 4.21925   4
  -2  -2   1 2650.69 45.4303   1
  -2  -2   1 2774.19 45.8955   1
   2  -2  -1 2861.64 49.2894   5
   2  -2  -1 2803.06 51.2253   4
  -2  -2   1 2805.50 49.0168   3
  -2  -2   1 2818.65 50.1730   4
  -2  -2   1 2765.93 47.7614   5
   2   2  -1 2836.93 50.3030   4
   2   2  -1 2790.22 48.3390   6
  -2   2   1 2838.25 49.5585   7
  -2   2   1 2796.57 52.0268   8
  -2   2   1 2723.23 51.1572   4
  -2   2   1 2837.88 48.7253   5
  -2   2   1 2858.86 49.7017   6
  -1  -2   1 7006.20 106.589   6
  -1  -2   1 6726.32 105.215   1
  -1  -2   1 6863.25 109.825   4
  -1  -2   1 6772.89 108.210   3
  -1  -2   1 6933.20 106.351   5
  -1  -2   1 7037.13 106.478   5
   1  -2  -1 6927.08 107.875   5
  -1  -2   1 6531.15 105.272   1
   1  -2  -1 6962.91 111.747   4
   1   2  -1 7018.34 110.290   4
  -1   2   1 7036.43 112.102   4
  -1   2   1 7011.12 107.808   5
  -1   2   1 7003.74 108.443   6
  -1   2   1 6883.99 112.912   8
   0  -2   1 615.021 10.5346   1
   0  -2   1 638.515 14.0252   6
   0  -2  -1 634.616 15.9034   4
   0  -2   1 625.476 10.5208   1
   0  -2   1 626.065 13.5454   5
   0  -2   1 632.751 13.6785   5
   0  -2   1 656.367 14.7903   4
   0  -2  -1 654.799 15.3407   5
   0   2   1 634.959 14.8957   5
   0   2  -1 625.206 14.7391   4
   0   2  -1 613.673 13.5444   8
   0   2   1 613.990 15.8569   4
   0   2   1 633.261 15.2932   6
   0   2   1 614.251 16.4194   8
  -1  -2  -1 2358.61 40.7811   5
   1  -2   1 2382.85 40.1749   5
   1  -2   1 2282.61 39.6671   6
   1  -2   1 2263.16 40.8932   4
   1  -2   1 2222.67 39.2819   5
   1  -2   1 2296.47 37.3324   1
   1  -2   1 2264.87 37.0291   1
  -1  -2  -1 2338.53 43.1078   4
   1  -2   1 2241.08 39.8116   7
  -1   2  -1 2340.24 41.7687   4
   1   2   1 2310.31 42.9294   4
  -1   2  -1 2322.42 39.8271   8
   1   2   1 2338.42 40.7586   5
   1   2   1 2310.50 43.6513   8
   1   2   1 2264.64 41.0634   6
   2  -2   1 327.365 11.3398   7
   2  -2   1 327.401 11.4846   5
   2  -2   1 332.687 11.7494   4
   2  -2   1 317.724 9.15370   1
  -2  -2  -1 325.328 11.8939   5
  -2  -2  -1 341.186 12.5080   4
  -2   2  -1 337.030 11.8837   4
   2   2   1 338.101 11.8274   6
  -2   2  -1 348.615 11.1031   8
  -2   2  -1 323.711 11.1100   6
   2   2   1 341.791 12.1750   5
   2   2   1 331.192 12.2478   4
   3  -2   1 433.055 15.3854   4
   3  -2   1 450.295 12.4002   1
  -3  -2  -1 470.048 15.4614   5
  -3  -2  -1 480.456 17.0340   4
   3  -2   1 468.102 12.2412   1
  -3  -2  -1 453.355 11.5872   3
   3  -2   1 465.012 14.7580   5
  -3   2  -1 471.031 15.9966   4
  -3   2  -1 452.841 14.7492   8
   3   2   1 435.369 15.7281   4
   3   2   1 476.424 15.0958   5
  -3   2  -1 461.450 14.0644   5
  -3   2  -1 461.378 15.1077   6
   4  -2   1 311.505 11.6033   1
   4  -2   1 301.862 10.6430   1
   4  -2   1 305.411 14.2731   4
  -4  -2  -1 301.734 9.35983   3
   4  -2   1 278.271 12.5586   5
  -4  -2  -1 293.087 14.7491   8
  -4  -2  -1 312.482 14.4367   4
  -4  -2  -1 299.353 12.7808   5
   4   2   1 303.569 14.7056   4
   4   2   1 284.545 11.6522   1
  -4   2  -1 286.678 13.7238   8
  -4   2  -1 289.145 13.8830   4
  -4   2  -1 313.843 14.3417   6
  -4   2  -1 292.785 12.6457   5
   4   2   1 287.986 12.8178   5
   5  -2   1 216.951 12.2372   5
  -5  -2  -1 231.471 14.8398   4
  -5  -2  -1 200.518 10.8741   1
  -5  -2  -1 211.343 13.0187   5
   5  -2   1 222.601 12.9691   4
  -5  -2  -1 204.407 13.8670   8
   5  -2   1 217.938 10.9554   1
   5  -2   1 206.921 10.8149   1
  -5  -2  -1 209.330 12.8043   5
   5   2   1 229.838 12.2535   1
   5   2   1 215.596 12.9923   4
  -5   2  -1 221.559 12.7346   6
  -5   2  -1 211.849 13.6535   8
   5   2   1 227.763 13.4845   5
  -5   2  -1 226.185 12.3635   5
  -5   2  -1 229.668 14.6516   4
  -6  -2  -1 266.079 17.1749   4
  -6  -2  -1 240.662 16.3826   8
   6  -2   1 276.269 14.9968   5
  -6  -2  -1 266.784 15.6362   5
  -6  -2  -1 305.862 16.2168   6
   6  -2   1 285.141 12.6187   1
   6  -2   1 273.465 12.6916   1
   6  -2   1 258.189 15.2153   4
  -6   2  -1 303.197 17.9027   4
   6   2   1 283.906 13.5510   1
  -6   2  -1 279.641 16.7423   8
  -6   2  -1 257.913 15.2260   6
   6   2   1 248.280 16.3031   4
   6   2   1 308.182 16.5834   5
   7  -2   1 312.427 19.0112   4
  -7  -2  -1 320.010 20.0893   8
   7  -2   1 323.840 15.9667   1
  -7  -2  -1 329.550 19.9860   6
  -7  -2  -1 302.494 18.6771   4
   7  -2   1 297.667 18.5949   5
  -7   2  -1 292.468 19.3347   8
   7   2   1 304.742 18.3296   4
  -7   2  -1 342.980 20.8214   4
  -8  -2  -1 9.23953 5.61615   2
  -8  -2  -1 12.6153 7.89187   8
   8  -2   1 3.11441 6.27933   1
  -8  -2  -1 12.9961 8.34051   6
  -8  -2  -1 -4.9054 5.97345   4
   8  -2   1 2.67625 7.72447   4
  -8   2  -1 -1.7710 7.54915   8
  -8   2  -1 5.90262 6.85512   4
   8   2   1 3.54965 5.85511   4
  -9  -2  -1 159.016 17.1300   4
  -9  -2  -1 165.462 14.2857   2
   9  -2   1 150.968 17.1769   4
  -9  -2  -1 162.181 18.6386   8
   9  -2   1 161.576 13.7742   1
  -9   2  -1 173.986 19.7037   4
   9   2   1 135.564 15.8747   4
  -9   2  -1 151.608 16.1726   8
 -10  -2  -1 -7.7165 10.8844   8
 -10  -2  -1 9.88779 11.6853   4
  10  -2   1 -4.0579 5.94496   4
 -10   2  -1 13.2867 11.0883   8
 -10   2  -1 3.33800 8.03923   4
  10   2   1 -6.2174 6.79251   4
 -11  -2  -1 2.47781 12.1060   4
 -11  -2  -1 -3.2196 12.7955   8
  11  -2   1 10.8615 10.9003   4
 -11   2  -1 8.33566 11.9818   8
  11   2   1 -18.266 9.71077   4
 -12  -2  -1 90.7804 17.9668   8
 -12  -2  -1 135.380 19.6118   4
  12  -2   1 107.113 18.8082   4
 -12   2  -1 131.236 21.1881   8
  12   2   1 118.282 17.6878   4
  12  -3  -1 31.7823 15.4060   4
 -12  -3   1 50.0859 15.4203   4
 -12  -3   1 51.3755 11.1039   1
 -12  -3   1 36.1074 13.8087   8
 -12   3   1 21.9455 14.6095   8
 -12   3   1 35.4483 15.4669   4
 -11  -3   1 16.4215 14.5981   8
 -11  -3   1 -0.9320 7.22236   4
 -11  -3   1 -12.195 7.11619   1
 -11  -3   1 5.36751 8.59700   6
  11  -3  -1 1.27817 10.4596   4
 -11   3   1 -15.488 6.28519   4
 -11   3   1 13.9650 9.54141   8
 -10  -3   1 10.3041 10.6197   6
  10  -3  -1 18.9793 9.01813   4
 -10  -3   1 13.7972 9.36011   2
 -10  -3   1 10.0397 9.68746   8
 -10  -3   1 15.5990 7.61588   1
 -10  -3   1 -2.0404 7.30233   4
 -10   3   1 6.11317 7.74846   4
 -10   3   1 1.11615 7.69291   8
  -9  -3   1 -0.1408 8.93251   6
   9  -3  -1 10.9392 7.23088   4
  -9  -3   1 -6.2992 5.85921   2
  -9  -3   1 10.0774 12.0021   8
  -9  -3   1 3.31082 6.39014   1
  -9  -3   1 6.96355 9.25793   4
  -9   3   1 7.01097 7.53638   8
   9   3  -1 13.7902 10.0684   4
   9   3  -1 -5.9717 6.77025   4
  -9   3   1 6.25283 9.52004   4
  -8  -3   1 -6.7075 6.06099   8
  -8  -3   1 0.57534 7.89959   2
  -8  -3   1 4.70654 5.66272   1
  -8  -3   1 1.12316 7.56152   6
   8  -3  -1 -0.4435 5.85367   4
  -8  -3   1 4.37740 8.16599   4
  -8   3   1 3.06656 8.28615   6
  -8   3   1 10.2562 6.76313   4
  -8   3   1 -1.1763 6.02705   8
   8   3  -1 7.44230 6.43048   4
  -7  -3   1 368.386 21.0365   4
  -7  -3   1 351.167 18.2538   5
  -7  -3   1 368.859 19.3649   2
  -7  -3   1 371.580 20.2335   6
  -7  -3   1 325.874 20.3341   8
  -7  -3   1 369.163 15.6966   1
   7  -3  -1 355.647 21.1517   4
   7   3  -1 337.140 20.4947   4
  -7   3   1 351.558 21.2863   8
  -7   3   1 372.888 21.5636   4
  -7   3   1 359.493 19.1790   6
  -6  -3   1 14.5315 4.83417   1
  -6  -3   1 11.0436 3.98233   1
   6  -3  -1 17.6372 6.43902   1
   6  -3  -1 0.96151 6.36124   4
  -6  -3   1 10.5123 5.52561   8
  -6  -3   1 22.1336 7.19595   5
  -6  -3   1 7.79142 6.34669   6
  -6  -3   1 16.9866 7.36635   2
   6  -3  -1 9.74443 6.37263   5
  -6  -3   1 14.7104 5.82516   4
   6   3  -1 4.45346 6.81957   4
  -6   3   1 -2.2182 6.47164   8
  -6   3   1 1.45841 4.70328   6
  -6   3   1 9.18839 5.62416   4
  -6   3   1 8.03813 4.52106   5
   5  -3  -1 100.512 9.30868   5
  -5  -3   1 81.8677 9.80884   4
   5  -3  -1 103.752 9.24361   1
  -5  -3   1 75.0362 10.4132   8
  -5  -3   1 94.7342 7.86714   1
  -5  -3   1 104.530 7.77461   3
  -5  -3   1 101.292 9.77493   5
   5  -3  -1 102.979 10.3322   4
  -5  -3   1 106.048 8.48375   1
  -5   3   1 101.480 9.81295   5
  -5   3   1 100.180 11.0701   8
  -5   3   1 93.6309 10.8681   4
   5   3  -1 103.278 8.90826   5
  -5   3   1 98.7160 8.93452   1
  -5   3   1 75.8698 10.2285   7
   5   3  -1 103.030 10.1056   4
  -5   3   1 91.7481 10.1374   6
  -4  -3   1 22.8419 4.41339   3
  -4  -3   1 25.9638 4.54100   1
  -4  -3   1 30.8016 3.94940   1
  -4  -3   1 33.0051 5.37984   5
   4  -3  -1 41.9394 7.22487   4
  -4  -3   1 42.2258 7.83676   8
   4  -3  -1 22.0731 5.45307   1
   4  -3  -1 22.2798 5.24499   5
  -4  -3   1 27.2396 5.42574   4
  -4   3   1 30.0977 5.98643   4
  -4   3   1 16.9246 4.73967   6
  -4   3   1 33.6270 5.43646   5
   4   3  -1 32.8800 6.37300   6
  -4   3   1 32.2109 4.92723   1
   4   3  -1 37.7460 6.97290   4
   4   3  -1 38.7130 5.53561   5
  -4   3   1 31.5488 6.03971   7
  -4   3   1 25.7053 5.44695   8
   3  -3  -1 3.34948 3.57160   4
  -3  -3   1 5.64141 3.04763   1
  -3  -3   1 0.91321 3.03880   4
  -3  -3   1 3.47950 4.11430   5
   3  -3  -1 -3.3506 4.34800   5
  -3  -3   1 2.62012 4.23748   3
  -3  -3   1 3.39515 2.70930   1
   3  -3  -1 4.71016 4.13373   1
  -3   3   1 3.34814 4.32512   5
  -3   3   1 -1.5893 3.11298   6
  -3   3   1 4.60897 5.12390   4
   3   3  -1 11.0868 4.80170   6
  -3   3   1 4.18984 3.76022   7
   3   3  -1 5.06304 3.22032   4
  -3   3   1 2.37133 3.44842   8
  -2  -3   1 239.197 7.93710   1
   2  -3  -1 249.552 11.4413   5
  -2  -3   1 241.125 10.3504   4
  -2  -3   1 221.817 11.3986   3
  -2  -3   1 232.993 10.3464   5
   2  -3  -1 195.805 11.2570   4
  -2  -3   1 232.380 7.60150   1
  -2   3   1 222.729 11.7016   8
  -2   3   1 220.365 10.8151   5
   2   3  -1 227.955 11.2063   4
  -2   3   1 225.120 10.7059   6
   2   3  -1 235.726 10.8398   6
  -2   3   1 224.882 12.2421   4
   1  -3  -1 3.02744 3.00976   5
  -1  -3   1 2.98030 2.46209   6
   1  -3  -1 -0.4823 4.19381   4
  -1  -3   1 2.37771 2.01740   1
  -1  -3   1 0.02585 2.50726   5
  -1  -3   1 3.13295 1.96452   1
  -1  -3   1 2.99089 3.68690   4
   1   3  -1 0.38252 3.78330   4
  -1   3   1 1.32370 4.18486   8
  -1   3   1 2.70544 4.43777   4
   1   3  -1 4.60640 2.74495   6
  -1   3   1 -2.2662 3.75037   5
  -1   3   1 3.32016 3.18861   6
   0  -3   1 24.0585 3.64598   5
   0  -3   1 20.5337 2.41927   1
   0  -3  -1 14.0445 3.69432   5
   0  -3   1 16.1027 3.25801   6
   0  -3   1 24.2856 3.77948   4
   0  -3  -1 24.5468 5.57278   4
   0  -3   1 18.8526 2.49337   1
   0   3  -1 23.0134 3.39992   8
   0   3   1 25.5048 4.37008   6
   0   3   1 11.6719 5.07867   4
   0   3   1 14.7973 4.78927   5
   0   3  -1 22.6967 4.74772   4
   0   3   1 24.6098 4.48766   8
   0   3  -1 16.6704 3.56242   6
  -1  -3  -1 1046.21 26.2302   4
   1  -3   1 1061.00 20.4341   1
  -1  -3  -1 1059.80 24.6172   5
   1  -3   1 1070.46 24.6264   4
   1  -3   1 1072.67 24.4429   7
   1  -3   1 1062.43 23.3834   5
   1  -3   1 1091.27 20.2782   1
  -1   3  -1 1073.45 24.3099   6
   1   3   1 1036.77 25.0472   6
  -1   3  -1 1087.33 23.2822   8
   1   3   1 1044.42 26.1835   8
   1   3   1 1097.19 24.2930   5
   1   3   1 1086.29 26.4608   4
  -1   3  -1 1086.45 25.3292   4
  -2  -3  -1 108.302 7.60728   5
   2  -3   1 101.043 5.36724   1
   2  -3   1 111.507 8.35276   4
  -2  -3  -1 107.410 8.19503   4
   2  -3   1 109.442 7.87410   7
   2  -3   1 114.931 6.05251   1
   2  -3   1 104.081 7.11089   5
   2   3   1 97.7531 7.34405   5
   2   3   1 108.749 9.41413   6
  -2   3  -1 124.479 8.94694   6
  -2   3  -1 119.214 9.01565   4
   2   3   1 124.933 8.51878   4
  -2   3  -1 116.610 7.53102   8
  -3  -3  -1 209.625 10.5138   1
   3  -3   1 234.565 12.6856   7
   3  -3   1 233.670 9.46845   1
  -3  -3  -1 216.206 9.67691   3
  -3  -3  -1 231.743 11.1502   5
  -3  -3  -1 239.550 13.2710   4
   3  -3   1 228.134 10.8993   5
   3  -3   1 211.636 10.8251   4
  -3   3  -1 202.182 9.98855   8
  -3   3  -1 211.730 12.2746   4
   3   3   1 216.156 10.9390   5
   3   3   1 235.564 12.9405   6
  -3   3  -1 219.488 12.3197   6
   3   3   1 216.947 11.7842   4
  -4  -3  -1 88.2949 7.24347   1
   4  -3   1 72.5687 8.01177   7
   4  -3   1 68.6557 6.48904   1
   4  -3   1 91.2442 6.28471   1
   4  -3   1 82.5586 8.12949   4
  -4  -3  -1 91.5910 8.93317   5
   4  -3   1 74.4352 7.61647   5
  -4  -3  -1 91.8839 6.75306   3
  -4  -3  -1 99.7380 10.3570   4
  -4   3  -1 84.4713 8.89622   4
  -4   3  -1 83.1621 8.05140   8
  -4   3  -1 78.9509 8.79620   6
   4   3   1 88.1800 8.25721   1
   4   3   1 103.873 10.6413   4
   4   3   1 92.2532 8.29686   5
  -4   3  -1 95.7480 8.17283   5
   5  -3   1 229.835 10.7188   1
  -5  -3  -1 255.743 15.7687   8
   5  -3   1 248.924 11.6020   1
   5  -3   1 248.284 13.5214   5
  -5  -3  -1 229.479 11.8250   1
  -5  -3  -1 241.608 14.6943   4
  -5  -3  -1 251.443 14.4935   5
  -5  -3  -1 238.930 9.83922   3
   5  -3   1 201.736 13.9246   4
   5   3   1 258.069 14.7143   5
   5   3   1 231.386 12.0649   1
  -5   3  -1 225.811 13.2400   8
   5   3   1 217.411 14.7923   4
  -5   3  -1 234.951 13.6676   6
  -5   3  -1 222.554 15.3909   4
   6  -3   1 81.8513 8.32095   1
   6  -3   1 83.6950 7.94554   1
  -6  -3  -1 77.7969 10.9673   8
   6  -3   1 70.0775 9.26095   4
  -6  -3  -1 83.9902 9.61987   5
  -6  -3  -1 59.4684 10.6945   4
   6  -3   1 85.9927 10.6535   5
  -6   3  -1 73.3539 10.5114   8
   6   3   1 70.1230 10.6183   4
  -6   3  -1 82.9229 10.6027   4
   7  -3   1 4.64929 5.55791   4
  -7  -3  -1 1.00733 8.67189   8
   7  -3   1 5.62981 4.47136   1
   7  -3   1 -1.2050 7.22606   5
  -7  -3  -1 8.16702 6.79020   4
  -7  -3  -1 6.54151 5.94502   6
  -7   3  -1 3.63641 5.03523   8
   7   3   1 9.16168 7.99203   4
  -7   3  -1 -3.0669 7.84095   4
  -8  -3  -1 87.8450 12.1158   6
  -8  -3  -1 68.7324 12.7621   8
   8  -3   1 81.7779 9.29484   1
   8  -3   1 90.6960 13.3838   4
  -8  -3  -1 116.629 15.6141   4
  -8   3  -1 95.6043 14.7872   4
   8   3   1 89.9146 12.7258   4
  -8   3  -1 105.151 14.4432   8
  -9  -3  -1 13.9151 9.57017   2
   9  -3   1 16.4492 5.89463   1
   9  -3   1 15.2488 9.78670   4
  -9  -3  -1 23.1757 9.55278   8
  -9  -3  -1 25.5253 11.6488   4
  -9   3  -1 19.0957 11.7682   4
  -9   3  -1 24.1867 10.4529   8
   9   3   1 15.2049 8.61068   4
   9   3   1 15.5955 7.78113   4
  10  -3   1 16.1277 6.26322   1
 -10  -3  -1 -11.378 9.52053   2
  10  -3   1 6.01981 10.0476   4
 -10  -3  -1 7.39078 12.5288   8
 -10  -3  -1 1.79594 10.8172   4
 -10   3  -1 12.4977 8.29922   8
  10   3   1 7.25859 8.48511   4
  11  -3   1 30.4239 10.4700   4
  11  -3   1 35.4285 9.73099   1
 -11  -3  -1 0.46564 13.8364   8
 -11  -3  -1 20.6789 13.9351   4
  11   3   1 23.9156 10.4811   4
 -11   3  -1 17.8706 13.0897   8
 -12  -3  -1 -5.8838 9.94952   8
 -12  -3  -1 29.6018 15.2373   4
  12  -3   1 -6.5097 12.9555   4
 -12   3  -1 13.1200 10.8175   8
  12   3   1 16.3784 11.2233   4
 -12  -4   1 39.3395 17.7265   8
 -12  -4   1 24.9888 9.72159   1
 -12  -4   1 74.3450 15.3402   4
  12  -4  -1 29.4322 15.4272   4
 -12   4   1 47.5116 16.1872   8
 -12   4   1 31.9625 13.0087   4
 -11  -4   1 -9.2328 10.6381   6
  11  -4  -1 7.24346 11.6392   4
 -11  -4   1 7.82435 9.05865   4
 -11  -4   1 5.81995 6.17034   1
 -11  -4   1 6.61007 8.96251   8
 -11  -4   1 -2.2201 7.66482   2
 -11   4   1 9.32547 8.91496   8
 -11   4   1 3.97391 12.2981   4
 -10  -4   1 87.4280 15.7616   4
 -10  -4   1 82.9896 17.9603   8
 -10  -4   1 121.914 12.4335   1
 -10  -4   1 103.724 16.3935   6
  10  -4  -1 84.5286 16.6797   4
 -10  -4   1 109.672 16.9447   2
 -10   4   1 114.514 18.3632   4
 -10   4   1 78.0129 14.2896   8
  -9  -4   1 107.835 15.4235   6
  -9  -4   1 107.072 11.4729   1
  -9  -4   1 109.018 18.1676   8
  -9  -4   1 107.696 16.0513   4
   9  -4  -1 117.275 17.0553   4
  -9  -4   1 105.337 15.3366   2
  -9   4   1 132.316 17.6754   4
  -9   4   1 132.930 17.6796   8
  -8  -4   1 58.8106 13.9793   8
  -8  -4   1 52.1563 7.14445   1
  -8  -4   1 29.0147 9.57672   6
  -8  -4   1 26.6344 8.82362   2
  -8  -4   1 53.1221 11.5580   4
   8  -4  -1 36.9153 9.36631   4
  -8   4   1 49.2731 10.6891   8
   8   4  -1 35.8694 9.89214   4
  -8   4   1 46.4387 10.5069   4
  -7  -4   1 322.959 18.8379   4
   7  -4  -1 301.010 18.7823   4
  -7  -4   1 322.641 18.2164   6
  -7  -4   1 303.276 20.7258   2
  -7  -4   1 273.291 21.4263   8
  -7  -4   1 284.491 14.3317   1
  -7  -4   1 289.540 18.5767   5
   7   4  -1 291.359 18.5937   4
  -7   4   1 304.938 18.9352   8
  -7   4   1 291.222 19.8733   6
  -7   4   1 280.651 18.7857   4
  -6  -4   1 579.359 18.1769   1
  -6  -4   1 583.583 24.7958   4
  -6  -4   1 600.006 22.6983   5
  -6  -4   1 597.582 19.3631   1
   6  -4  -1 566.836 24.9644   4
  -6  -4   1 540.777 26.0983   8
  -6  -4   1 585.497 19.9902   3
  -6   4   1 595.216 25.0428   4
  -6   4   1 604.050 24.4769   8
   6   4  -1 564.509 24.0128   4
  -6   4   1 611.529 25.0913   6
  -5  -4   1 317.130 15.3550   5
  -5  -4   1 296.406 17.3239   8
   5  -4  -1 317.688 16.6865   4
  -5  -4   1 293.480 14.5143   3
  -5  -4   1 303.505 12.0565   1
   5  -4  -1 294.117 14.7434   1
   5  -4  -1 303.134 16.8706   5
  -5  -4   1 299.933 12.2826   1
  -5  -4   1 288.714 16.7770   4
  -5   4   1 304.476 17.3907   6
   5   4  -1 297.877 17.2368   6
  -5   4   1 290.828 14.6182   5
   5   4  -1 274.422 16.8756   4
  -5   4   1 293.275 17.7280   4
  -5   4   1 303.891 17.6249   8
  -4  -4   1 194.857 11.0517   3
   4  -4  -1 175.038 12.0308   4
   4  -4  -1 181.869 11.1032   1
  -4  -4   1 202.335 12.9779   4
  -4  -4   1 176.956 8.99277   1
   4  -4  -1 178.626 11.6617   5
  -4  -4   1 198.988 11.4279   5
  -4  -4   1 176.595 9.40081   1
  -4   4   1 172.221 11.8112   8
   4   4  -1 187.933 12.1502   4
  -4   4   1 178.734 12.4871   4
  -4   4   1 190.894 12.1343   6
  -4   4   1 193.804 11.4631   1
  -4   4   1 175.075 12.0123   5
   4   4  -1 200.655 11.8717   6
  -3  -4   1 3.80232 2.95864   1
  -3  -4   1 -1.2403 4.65251   3
   3  -4  -1 4.01171 3.78692   5
   3  -4  -1 11.4576 5.62127   4
  -3  -4   1 4.15660 4.71133   5
  -3  -4   1 7.54386 5.16948   4
   3  -4  -1 -1.1910 3.74093   7
  -3  -4   1 5.01508 2.39390   1
   3  -4  -1 2.81339 4.16199   1
  -3   4   1 -1.3122 3.31200   8
  -3   4   1 3.93927 3.49979   5
  -3   4   1 0.07581 3.61655   6
  -3   4   1 -5.1277 4.97301   4
   3   4  -1 9.12195 5.36264   4
   3   4  -1 6.24831 4.83787   6
   2  -4  -1 1391.86 32.4482   5
  -2  -4   1 1345.76 26.6649   1
  -2  -4   1 1378.74 31.0385   5
   2  -4  -1 1380.34 32.7571   7
  -2  -4   1 1364.47 32.6546   3
  -2  -4   1 1358.51 26.6105   1
  -2  -4   1 1393.79 32.4362   4
   2  -4  -1 1374.11 30.2461   1
   2  -4  -1 1349.79 33.5841   4
  -2   4   1 1372.95 34.1003   4
  -2   4   1 1352.12 32.6991   6
   2   4  -1 1404.93 31.6403   6
  -2   4   1 1395.84 31.4580   5
  -2   4   1 1360.18 33.6858   8
   2   4  -1 1351.61 32.7775   4
   1  -4  -1 355.635 13.8606   5
  -1  -4   1 339.102 13.5296   5
  -1  -4   1 349.755 10.1873   1
  -1  -4   1 358.126 13.7783   4
  -1  -4   1 353.276 9.88680   1
   1  -4  -1 373.462 12.9692   1
   1  -4  -1 382.789 15.9051   7
   1  -4  -1 346.740 15.2457   4
  -1   4   1 359.132 14.2880   5
  -1   4   1 352.391 14.3862   6
  -1   4   1 384.463 15.7287   8
  -1   4   1 349.382 15.5947   4
   1   4  -1 358.393 13.5861   6
   1   4  -1 356.914 13.3368   8
   1   4  -1 346.410 14.0900   4
   0  -4  -1 20.6821 4.92539   4
   0  -4  -1 17.0952 3.67910   1
   0  -4   1 24.7478 3.23133   1
   0  -4   1 28.0687 5.52510   4
   0  -4  -1 20.6853 4.45177   5
   0  -4   1 15.2158 3.85066   5
   0  -4   1 23.7234 2.80326   1
   0   4  -1 20.3949 4.49310   4
   0   4   1 23.9311 6.03983   4
   0   4   1 19.3928 5.79071   8
   0   4  -1 25.8387 5.49698   6
   0   4  -1 21.5189 3.96483   8
   0   4   1 24.5737 4.68964   5
   0   4   1 23.1048 5.84832   6
   1  -4   1 20.9170 5.41895   4
  -1  -4  -1 15.2798 5.91465   4
  -1  -4  -1 20.2325 5.34259   5
   1  -4   1 18.3935 5.47053   7
   1  -4   1 16.6853 3.16131   1
  -1  -4  -1 15.4463 3.63432   1
   1  -4   1 21.1468 4.35732   5
   1  -4   1 16.5352 3.10484   1
  -1   4  -1 22.7301 4.37700   6
   1   4   1 19.0242 4.82749   8
   1   4   1 16.1944 4.75910   4
  -1   4  -1 21.7998 4.42767   8
   1   4   1 21.1818 5.79866   6
  -1   4  -1 17.3745 4.60005   4
   1   4   1 22.6367 4.54432   5
   2  -4   1 624.274 15.1703   1
   2  -4   1 596.623 18.9879   7
   2  -4   1 595.946 18.4979   5
   2  -4   1 613.884 19.7401   4
  -2  -4  -1 592.628 19.4619   5
   2  -4   1 595.013 15.2871   1
  -2  -4  -1 565.731 20.0453   4
  -2  -4  -1 610.425 17.8346   1
  -2   4  -1 610.320 19.1086   6
  -2   4  -1 568.711 17.9367   8
   2   4   1 589.547 20.4325   4
   2   4   1 561.227 19.2061   6
  -2   4  -1 587.881 19.9342   4
   2   4   1 637.735 19.2302   5
   3  -4   1 13.0516 5.26569   4
  -3  -4  -1 -3.9296 3.74390   1
  -3  -4  -1 -5.3504 5.19568   4
   3  -4   1 -0.5974 3.16791   5
  -3  -4  -1 1.88892 3.46609   5
   3  -4   1 2.43284 3.33119   1
   3  -4   1 7.24826 4.12527   7
   3  -4   1 7.54493 3.31311   1
   3   4   1 5.20496 3.81923   5
   3   4   1 0.56083 3.73579   6
  -3   4  -1 4.84458 4.14500   4
   3   4   1 0.36866 5.48189   4
  -3   4  -1 3.68285 3.74343   6
  -3   4  -1 3.60123 2.97869   8
   4  -4   1 54.3346 8.07697   4
   4  -4   1 57.2092 6.02275   1
  -4  -4  -1 41.6008 6.05753   3
   4  -4   1 46.2610 8.33719   7
  -4  -4  -1 42.9629 6.90887   1
   4  -4   1 48.9557 6.11488   1
  -4  -4  -1 53.7706 8.08010   4
  -4  -4  -1 51.1844 7.12751   5
   4  -4   1 37.1291 6.31411   5
  -4   4  -1 53.3935 8.40206   6
  -4   4  -1 49.3022 7.55723   4
   4   4   1 51.4775 7.86030   4
   4   4   1 45.1226 7.57014   5
   4   4   1 47.8806 7.43731   6
  -4   4  -1 52.5746 7.53286   8
  -5  -4  -1 159.104 14.0772   4
  -5  -4  -1 146.332 10.1254   1
  -5  -4  -1 150.316 11.4656   5
   5  -4   1 138.990 12.3723   5
   5  -4   1 143.931 11.6226   4
   5  -4   1 141.634 8.62298   1
   5  -4   1 139.961 9.90233   1
  -5  -4  -1 146.834 9.41089   3
   5   4   1 142.953 12.3530   4
  -5   4  -1 137.777 12.0506   4
  -5   4  -1 140.034 11.9520   8
   6  -4   1 219.013 14.9091   4
  -6  -4  -1 203.166 16.7041   8
   6  -4   1 209.997 12.1771   1
  -6  -4  -1 210.316 15.7257   4
   6  -4   1 241.469 13.1945   1
   6  -4   1 232.048 16.8327   5
   6   4   1 192.027 16.6185   4
  -6   4  -1 223.315 16.1658   4
  -6   4  -1 193.288 15.2038   8
   7  -4   1 248.184 13.3510   1
   7  -4   1 269.463 18.8563   4
  -7  -4  -1 262.075 18.0648   4
   7  -4   1 252.630 16.9981   5
  -7  -4  -1 264.783 22.0499   8
   7   4   1 309.098 21.0153   4
  -7   4  -1 247.341 18.0505   8
  -7   4  -1 251.448 19.9185   4
   8  -4   1 9.13531 6.15444   4
  -8  -4  -1 -4.6928 8.81307   4
   8  -4   1 16.2453 6.76497   1
  -8  -4  -1 4.80284 6.69308   6
  -8  -4  -1 9.97444 8.78806   8
  -8   4  -1 13.5395 6.75592   8
   8   4   1 18.4267 7.64384   4
  -8   4  -1 17.5570 7.93511   4
   9  -4   1 216.538 15.7996   1
  -9  -4  -1 244.033 22.8620   4
  -9  -4  -1 224.199 20.6656   2
   9  -4   1 174.875 19.0363   4
  -9  -4  -1 189.386 20.9761   8
   9   4   1 242.728 23.1340   4
  -9   4  -1 218.098 20.7424   8
 -10  -4  -1 49.4176 13.4540   8
 -10  -4  -1 34.7775 11.9152   4
 -10  -4  -1 62.0958 14.3948   2
  10  -4   1 13.5779 8.98629   4
  10  -4   1 29.8420 8.96375   1
  10   4   1 54.8806 14.8112   4
  10   4   1 11.8778 12.2993   4
 -10   4  -1 27.7283 12.1650   8
  11  -4   1 10.1245 8.15709   1
  11  -4   1 21.3194 10.3044   4
 -11  -4  -1 19.1314 10.5451   4
 -11  -4  -1 16.9111 11.8425   8
  11   4   1 10.1855 9.60236   4
 -11   4  -1 4.17848 12.1970   8
 -11  -5   1 -3.8038 7.91430   2
 -11  -5   1 7.41758 14.0633   8
 -11  -5   1 3.64047 8.33842   6
  11  -5  -1 6.46488 12.9269   4
 -11  -5   1 11.5874 7.81589   1
 -11  -5   1 -7.9517 10.5709   4
 -11   5   1 6.01855 9.01001   8
 -11   5   1 -3.5048 12.7800   4
  10  -5  -1 22.2160 10.2408   4
 -10  -5   1 39.2968 10.8159   6
 -10  -5   1 32.7067 12.0899   8
 -10  -5   1 24.0105 8.03321   1
 -10  -5   1 51.7844 13.8376   4
 -10  -5   1 39.3386 13.6903   2
 -10   5   1 34.1952 14.6693   4
 -10   5   1 33.5815 12.8854   8
  -9  -5   1 27.4044 7.48199   1
  -9  -5   1 22.7900 9.92001   8
  -9  -5   1 22.2443 9.20143   2
  -9  -5   1 32.0020 12.6101   4
   9  -5  -1 39.9184 10.6678   4
  -9  -5   1 22.7520 9.25596   6
  -9   5   1 30.7356 9.96207   8
  -9   5   1 30.9562 12.8906   4
   8  -5  -1 8.63699 7.54110   4
  -8  -5   1 7.87140 5.82071   1
  -8  -5   1 -12.771 9.13218   2
  -8  -5   1 0.98277 8.59163   6
  -8  -5   1 -5.2026 7.24756   8
  -8  -5   1 1.82814 9.26275   4
  -8   5   1 13.3571 10.2337   8
  -8   5   1 0.14744 6.78143   4
  -7  -5   1 77.1801 12.0916   2
  -7  -5   1 81.1145 8.56909   1
   7  -5  -1 88.5567 12.4322   4
  -7  -5   1 69.5261 10.9507   4
  -7  -5   1 63.1472 9.85822   5
  -7  -5   1 51.5745 10.9347   8
  -7   5   1 62.8038 10.8722   8
   7   5  -1 63.3751 12.7387   4
  -7   5   1 92.1295 12.9825   4
  -6  -5   1 90.4382 13.2646   8
  -6  -5   1 93.0728 11.7260   5
  -6  -5   1 95.1362 8.42983   1
  -6  -5   1 102.763 10.7766   3
   6  -5  -1 76.4427 12.2456   4
  -6  -5   1 85.2509 11.1902   4
  -6  -5   1 84.6711 8.74274   1
  -6   5   1 73.7159 12.6085   4
  -6   5   1 78.7483 11.9041   8
   6   5  -1 82.5326 11.9001   4
  -5  -5   1 87.8867 10.1258   3
   5  -5  -1 99.7471 9.41487   1
  -5  -5   1 99.2514 11.4456   5
  -5  -5   1 90.8271 7.91136   1
   5  -5  -1 95.9419 10.7056   5
  -5  -5   1 93.0933 7.65191   1
  -5  -5   1 83.9811 11.1475   8
  -5  -5   1 88.9061 10.6236   4
   5  -5  -1 112.113 12.9600   4
   5   5  -1 86.1611 11.3227   4
  -5   5   1 91.3753 10.7572   6
  -5   5   1 106.828 12.2155   4
  -5   5   1 91.4190 11.7248   8
   4  -5  -1 3.74639 6.66194   5
  -4  -5   1 8.16082 3.05313   1
   4  -5  -1 15.3589 5.75493   4
   4  -5  -1 6.39487 5.62787   1
  -4  -5   1 7.87178 4.73457   5
  -4  -5   1 10.6399 3.39951   1
  -4  -5   1 13.3145 6.15405   3
  -4  -5   1 2.97232 6.05778   4
  -4   5   1 12.5944 7.49359   4
   4   5  -1 15.0600 6.76885   4
  -4   5   1 16.1715 6.84709   8
  -4   5   1 3.60393 6.86694   6
  -3  -5   1 69.4148 6.24242   1
   3  -5  -1 69.3492 9.87554   4
  -3  -5   1 64.4076 9.04928   3
   3  -5  -1 62.5147 8.63696   5
  -3  -5   1 65.8947 7.63580   5
   3  -5  -1 65.1930 7.01321   1
  -3  -5   1 76.2195 6.35801   1
  -3  -5   1 74.5941 9.43961   4
   3   5  -1 64.7504 9.22914   4
   3   5  -1 71.3749 8.94132   6
  -3   5   1 66.2655 9.37001   8
  -3   5   1 71.8390 8.02623   5
  -3   5   1 81.9897 10.1151   6
  -3   5   1 73.5830 9.24896   4
  -2  -5   1 69.4880 5.95955   1
   2  -5  -1 66.1462 7.92055   5
   2  -5  -1 62.1859 9.05015   4
   2  -5  -1 59.5834 7.61113   7
  -2  -5   1 53.8552 7.94972   4
   2  -5  -1 54.8204 6.94725   1
  -2  -5   1 46.1168 6.45674   5
  -2  -5   1 57.9707 5.18035   1
  -2   5   1 55.1423 7.69547   8
   2   5  -1 64.3451 8.51953   6
  -2   5   1 61.8237 7.25030   5
   2   5  -1 67.6306 8.69917   4
  -2   5   1 52.6323 8.30250   6
  -2   5   1 54.7105 9.10829   4
  -1  -5   1 37.9744 4.34224   1
   1  -5  -1 44.0610 7.16162   4
   1  -5  -1 38.6264 7.42855   5
   1  -5  -1 35.7861 6.29915   7
   1  -5  -1 35.6737 5.79402   1
  -1  -5   1 42.6583 4.54068   1
  -1  -5   1 37.2473 6.81002   5
  -1  -5   1 34.5705 6.68983   4
   1   5  -1 52.6977 7.62453   6
  -1   5   1 44.5141 7.92337   4
   1   5  -1 41.1709 6.69185   8
  -1   5   1 42.5981 6.67998   6
  -1   5   1 47.4797 7.69427   8
  -1   5   1 41.1172 6.96524   5
   1   5  -1 37.5473 7.08167   4
   0  -5   1 85.5205 9.03463   4
   0  -5   1 90.2763 5.92182   1
   0  -5   1 82.9010 8.63381   5
   0  -5   1 102.234 9.28294   7
   0  -5  -1 101.611 10.3617   4
   0  -5   1 90.5209 6.00899   1
   0  -5  -1 87.7367 8.98415   5
   0  -5  -1 88.8585 7.14210   1
   0   5   1 85.0651 9.63513   8
   0   5  -1 88.0937 8.26690   8
   0   5  -1 93.6002 9.09815   4
   0   5   1 90.6480 9.07924   5
   0   5  -1 78.4412 8.85219   6
   0   5   1 93.4351 10.0935   4
   0   5   1 82.6935 8.46987   6
  -1  -5  -1 528.037 19.1037   5
  -1  -5  -1 546.481 21.3519   4
  -1  -5  -1 542.076 17.5293   1
   1  -5   1 552.704 19.4064   4
   1  -5   1 546.464 19.3854   5
   1  -5   1 521.510 14.4543   1
   1  -5   1 516.326 18.7976   7
   1  -5   1 568.921 14.6003   1
  -1   5  -1 613.523 20.7834   6
   1   5   1 579.016 21.6974   4
   1   5   1 588.207 21.2249   8
   1   5   1 536.451 19.5576   6
  -1   5  -1 528.241 18.2733   8
  -1   5  -1 531.429 20.7771   4
   1   5   1 564.785 18.8192   5
  -2  -5  -1 1424.54 34.9017   5
   2  -5   1 1388.32 28.8418   1
   2  -5   1 1417.03 34.4842   5
   2  -5   1 1473.76 35.2707   7
   2  -5   1 1371.20 35.1406   4
  -2  -5  -1 1338.61 31.7618   1
   2  -5   1 1425.83 28.8511   1
  -2  -5  -1 1424.67 37.7672   4
  -2  -5  -1 1416.99 32.1979   1
  -2   5  -1 1452.66 35.2973   6
   2   5   1 1381.89 35.3204   6
  -2   5  -1 1394.17 33.5019   8
   2   5   1 1472.34 34.8289   5
   2   5   1 1508.60 38.7697   4
  -2   5  -1 1435.13 37.1791   4
   3  -5   1 735.110 24.5108   5
   3  -5   1 713.984 24.0517   7
  -3  -5  -1 733.477 23.9690   5
   3  -5   1 807.591 19.9284   1
   3  -5   1 751.755 19.2744   1
   3  -5   1 757.555 25.1366   4
  -3  -5  -1 732.706 25.8097   4
  -3  -5  -1 731.444 21.5145   1
   3   5   1 742.496 26.4230   4
   3   5   1 754.316 24.7316   5
  -3   5  -1 753.995 26.9481   6
  -3   5  -1 736.458 23.4266   8
   3   5   1 732.014 24.7002   6
  -3   5  -1 744.230 25.7683   4
  -4  -5  -1 72.3799 9.79788   4
  -4  -5  -1 86.6390 8.33454   1
   4  -5   1 92.8804 7.93470   1
   4  -5   1 97.8119 8.01915   1
  -4  -5  -1 92.3526 10.7113   5
  -4  -5  -1 92.0801 8.39188   3
   4  -5   1 80.7281 9.36925   5
   4  -5   1 76.7549 9.14276   4
   4   5   1 91.4596 11.4432   4
  -4   5  -1 116.475 12.2494   4
  -4   5  -1 92.7906 9.80187   8
   4   5   1 89.7558 11.1505   6
   5  -5   1 213.123 11.8479   1
  -5  -5  -1 234.484 14.4897   1
   5  -5   1 243.216 16.7007   5
   5  -5   1 244.570 16.5194   4
   5  -5   1 223.276 12.2811   1
  -5  -5  -1 217.703 11.9699   3
  -5  -5  -1 230.567 15.8181   4
  -5   5  -1 231.838 17.4061   4
   5   5   1 224.696 17.5381   4
   5   5   1 224.863 15.3693   6
  -5   5  -1 229.787 14.1488   8
   6  -5   1 20.3016 4.93855   1
  -6  -5  -1 22.0282 10.5787   8
   6  -5   1 18.7763 6.74720   4
   6  -5   1 28.1738 6.66073   1
   6  -5   1 16.0147 6.96289   5
  -6  -5  -1 29.3586 8.28604   4
  -6   5  -1 11.4026 7.30782   4
   6   5   1 16.2105 7.48923   4
  -6   5  -1 19.3583 7.35448   8
  -7  -5  -1 116.489 14.6338   4
   7  -5   1 112.515 10.6230   1
  -7  -5  -1 115.872 15.2850   8
   7  -5   1 117.151 14.7103   4
   7   5   1 111.682 14.1049   4
  -7   5  -1 117.846 13.3191   8
  -8  -5  -1 9.55577 9.93330   4
   8  -5   1 6.82304 6.47582   1
   8  -5   1 -11.174 7.87219   4
  -8  -5  -1 -4.7578 10.7246   8
   8   5   1 2.79514 8.96584   4
  -8   5  -1 15.3599 6.77497   8
  -9  -5  -1 114.505 19.1211   8
   9  -5   1 111.788 10.5139   1
   9  -5   1 89.7374 13.9442   4
  -9  -5  -1 118.889 16.4692   4
   9   5   1 122.459 18.3389   4
  -9   5  -1 93.4936 15.4376   8
  10  -5   1 42.5087 9.36683   1
 -10  -5  -1 30.2522 14.4287   4
 -10  -5  -1 33.5039 16.4824   8
  10  -5   1 50.8119 15.5385   4
 -10  -5  -1 57.2904 15.0894   2
 -10   5  -1 48.7760 11.8322   8
  10   5   1 48.9903 15.6750   4
  11  -5   1 96.0214 18.2412   4
 -11  -5  -1 122.257 20.9686   4
 -11  -5  -1 100.634 22.3076   8
 -11  -5  -1 134.154 19.8156   2
  11   5   1 95.3762 17.8089   4
  11   5   1 130.472 22.4748   4
 -10  -6   1 23.0682 16.0289   8
 -10  -6   1 18.8666 12.1087   6
 -10  -6   1 28.0260 13.4970   2
 -10  -6   1 12.1571 7.33277   1
 -10  -6   1 7.71368 12.1918   4
  10  -6  -1 7.94963 8.91929   4
 -10   6   1 -11.849 8.30326   4
 -10   6   1 -7.7867 10.9209   8
  -9  -6   1 0.85352 7.17211   4
  -9  -6   1 -0.3400 5.86818   1
   9  -6  -1 3.45920 10.8838   4
  -9  -6   1 1.61202 10.4147   6
  -9  -6   1 -6.3836 11.0842   2
  -9  -6   1 -5.7569 7.87362   8
  -9   6   1 3.92493 10.4098   4
  -9   6   1 -1.9478 9.98348   8
  -8  -6   1 1.15215 6.27214   4
  -8  -6   1 3.64068 7.08152   6
   8  -6  -1 8.16979 10.3706   4
  -8  -6   1 1.67535 7.00019   8
  -8  -6   1 -0.1044 5.61655   1
  -8  -6   1 13.9479 9.46369   2
  -8   6   1 7.39441 7.88807   4
  -8   6   1 3.02845 9.33744   8
  -7  -6   1 -0.0514 9.66949   2
  -7  -6   1 -0.5664 3.30214   1
  -7  -6   1 -7.6934 7.90574   4
   7  -6  -1 -3.5517 8.77289   4
  -7  -6   1 1.80547 10.1875   8
  -7   6   1 -5.3061 6.08171   4
  -7   6   1 2.20614 8.20033   8
  -6  -6   1 5.19389 6.38514   3
  -6  -6   1 -4.0111 4.70143   1
  -6  -6   1 8.28775 8.22536   4
  -6  -6   1 -6.8577 8.09906   8
   6  -6  -1 2.60932 6.08933   4
  -6  -6   1 8.33796 8.28098   5
  -6  -6   1 -2.9528 4.42943   1
  -6   6   1 4.09825 9.26918   4
  -6   6   1 8.87535 8.32453   8
   5  -6  -1 704.689 25.1017   1
  -5  -6   1 760.339 21.6063   1
  -5  -6   1 734.742 26.7843   5
  -5  -6   1 762.787 20.9654   1
  -5  -6   1 732.006 28.9002   4
  -5  -6   1 738.678 27.1340   3
   5  -6  -1 753.243 30.0364   4
  -5   6   1 685.155 30.6466   4
   5   6  -1 733.061 31.2182   4
  -5   6   1 677.861 28.5505   8
  -4  -6   1 202.645 10.8099   1
   4  -6  -1 161.463 13.8962   4
   4  -6  -1 184.106 13.2524   1
   4  -6  -1 185.407 13.9162   5
  -4  -6   1 184.666 9.87052   1
  -4  -6   1 177.105 13.2901   3
  -4  -6   1 195.733 14.0247   4
  -4  -6   1 172.762 14.5814   5
  -4   6   1 156.130 15.6572   4
  -4   6   1 190.649 15.6429   8
   4   6  -1 200.255 14.6264   4
   3  -6  -1 2.25907 4.69158   4
   3  -6  -1 3.05322 5.20154   1
  -3  -6   1 -3.4511 3.38722   1
  -3  -6   1 -2.1958 3.05430   1
   3  -6  -1 1.55216 4.60150   5
  -3  -6   1 -5.8147 3.41564   5
  -3  -6   1 -3.7304 4.51518   3
  -3  -6   1 -0.9488 5.62005   4
   3   6  -1 -7.1501 5.89017   4
  -3   6   1 0.76293 4.80238   6
  -3   6   1 -1.3841 4.18973   8
  -3   6   1 -15.695 5.95196   4
   2  -6  -1 23.7055 6.17510   1
  -2  -6   1 22.6436 5.89273   4
  -2  -6   1 25.6230 4.35514   1
   2  -6  -1 32.7520 8.01725   5
  -2  -6   1 26.1323 4.72882   1
  -2  -6   1 5.03416 6.11006   5
   2  -6  -1 32.1885 8.57594   4
  -2   6   1 20.4301 6.70572   4
   2   6  -1 40.2290 7.14841   4
  -2   6   1 31.4002 8.30893   6
  -2   6   1 35.4007 7.08218   8
   1  -6  -1 249.213 12.9649   1
  -1  -6   1 238.171 14.9707   4
   1  -6  -1 263.395 14.6489   5
  -1  -6   1 237.627 14.7244   5
  -1  -6   1 233.874 9.78013   1
   1  -6  -1 213.740 15.6996   4
  -1  -6   1 242.138 9.79387   1
  -1   6   1 235.656 14.8772   4
   1   6  -1 252.936 14.6593   8
  -1   6   1 244.312 15.7230   8
   1   6  -1 248.794 14.8664   4
  -1   6   1 236.590 16.1401   6
   0  -6   1 67.4894 5.79937   1
   0  -6   1 78.0420 6.40472   1
   0  -6  -1 86.3165 10.1059   5
   0  -6   1 80.1877 9.05585   7
   0  -6  -1 79.9820 10.7252   4
   0  -6  -1 70.0953 7.05720   1
   0  -6   1 70.4835 8.60575   4
   0  -6   1 72.5536 9.25737   5
   0   6   1 67.9030 9.25795   4
   0   6   1 70.9933 9.17064   8
   0   6  -1 75.0267 8.95984   8
   0   6   1 76.9319 10.6476   6
   0   6  -1 97.5112 11.2908   4
  -1  -6  -1 51.2893 6.45294   1
  -1  -6  -1 48.8701 7.62098   5
   1  -6   1 52.9430 5.32773   1
   1  -6   1 42.1879 7.05549   7
   1  -6   1 32.8464 7.61977   4
   1  -6   1 45.6293 5.24899   1
   1  -6   1 48.6293 7.43922   5
  -1  -6  -1 53.0907 8.36864   4
  -1   6  -1 54.7582 8.33960   4
   1   6   1 39.9301 8.72034   8
   1   6   1 50.6889 9.52868   4
  -1   6  -1 53.6955 7.01797   8
   1   6   1 48.7937 7.94786   6
   2  -6   1 17.1847 4.27904   1
   2  -6   1 20.7205 7.17316   5
   2  -6   1 17.9920 5.65376   4
  -2  -6  -1 10.2365 7.48113   4
  -2  -6  -1 12.5212 4.37971   1
  -2  -6  -1 13.9160 5.14140   5
   2  -6   1 12.2327 4.21729   1
  -2   6  -1 15.4412 4.54067   8
   2   6   1 25.3421 6.93371   4
   2   6   1 13.4793 7.27792   6
  -2   6  -1 17.4589 6.36713   4
  -3  -6  -1 418.328 21.6639   4
   3  -6   1 462.359 15.3119   1
  -3  -6  -1 483.667 18.4888   1
   3  -6   1 430.026 19.5564   4
   3  -6   1 475.326 15.1953   1
   3  -6   1 421.664 20.3442   5
  -3  -6  -1 471.811 21.1009   5
   3   6   1 467.106 22.0433   6
   3   6   1 463.128 21.6354   4
  -3   6  -1 463.891 22.5295   4
  -3   6  -1 432.214 18.2674   8
  -4  -6  -1 -2.0217 3.42902   1
  -4  -6  -1 2.34827 4.49777   3
   4  -6   1 3.75231 5.06680   5
   4  -6   1 9.62751 4.73815   1
  -4  -6  -1 -0.6455 5.19307   4
   4  -6   1 0.34900 4.71855   4
   4  -6   1 1.95578 4.36884   1
   4   6   1 2.53561 5.40343   4
  -4   6  -1 1.57987 3.60121   8
  -4   6  -1 4.10446 5.58287   4
  -5  -6  -1 12.6631 8.64629   4
   5  -6   1 -3.2434 4.50017   1
   5  -6   1 7.76476 5.81858   4
   5  -6   1 5.90875 3.90618   1
   5  -6   1 2.55121 5.38731   5
  -5  -6  -1 8.70244 6.12915   3
  -5  -6  -1 1.55399 5.81158   1
  -5   6  -1 -0.2706 6.07465   8
   5   6   1 0.73085 8.27989   4
   6  -6   1 61.8628 7.96269   1
   6  -6   1 63.7869 8.29835   1
   6  -6   1 54.8474 9.79190   4
  -6  -6  -1 48.7560 10.4925   4
   6  -6   1 47.7343 9.92769   5
   6   6   1 68.8452 11.6871   4
  -6   6  -1 69.3234 11.1173   8
   7  -6   1 2.48632 5.48041   1
   7  -6   1 14.7183 9.46287   4
  -7  -6  -1 7.83858 10.2013   4
  -7  -6  -1 -5.5834 7.12106   8
  -7   6  -1 1.82279 8.24648   8
   7   6   1 3.26832 6.22747   4
   8  -6   1 18.9268 7.14822   1
  -8  -6  -1 43.9380 14.6053   8
   8  -6   1 24.5966 11.2093   4
  -8  -6  -1 25.7363 11.8626   4
   8   6   1 20.7514 9.65644   4
  -8   6  -1 31.4652 9.13949   8
  -9  -6  -1 61.5009 15.2756   4
   9  -6   1 28.0923 12.1819   4
   9  -6   1 38.2425 8.10728   1
  -9  -6  -1 65.6400 17.4878   8
   9   6   1 5.59545 11.7770   4
 -10  -6  -1 0.62746 8.65025   4
 -10  -6  -1 -15.904 13.5770   8
 -10  -6  -1 -11.639 12.4776   2
  10  -6   1 0.85252 6.42224   1
  10  -6   1 20.2390 9.55424   4
 -10  -7   1 45.1017 14.0813   6
 -10  -7   1 28.4689 13.4340   4
 -10  -7   1 17.1595 15.2228   2
  10  -7  -1 44.6344 13.3239   4
 -10  -7   1 30.3778 13.0476   8
 -10  -7   1 30.4891 6.99228   1
 -10   7   1 26.3187 11.4941   8
   9  -7  -1 11.8472 9.35503   4
  -9  -7   1 1.44902 5.43604   1
  -9  -7   1 -6.4788 7.43737   4
  -9  -7   1 7.91743 9.34543   2
  -9  -7   1 1.95252 10.5200   6
  -9  -7   1 7.98957 9.77388   8
  -9   7   1 -10.454 9.92678   8
  -8  -7   1 43.1873 12.3647   8
   8  -7  -1 2.72984 11.2181   4
  -8  -7   1 29.0801 7.45311   1
  -8  -7   1 17.5643 7.13449   1
  -8  -7   1 40.9428 13.0346   4
  -8  -7   1 31.8266 10.9568   2
  -8   7   1 -0.4787 10.4178   8
  -8   7   1 19.6580 11.0447   4
  -7  -7   1 376.895 27.8430   2
  -7  -7   1 404.561 25.3746   4
   7  -7  -1 359.846 23.5316   4
  -7  -7   1 357.940 15.6164   1
  -7  -7   1 417.326 28.5515   8
  -7   7   1 391.713 24.0420   8
  -7   7   1 408.724 25.9192   4
   6  -7  -1 426.231 25.8271   4
  -6  -7   1 401.448 22.2394   3
  -6  -7   1 404.977 16.0653   1
  -6  -7   1 417.957 24.5821   4
  -6  -7   1 394.333 15.3381   1
  -6   7   1 399.556 22.8966   8
  -6   7   1 402.106 26.5668   4
  -5  -7   1 102.357 13.1908   3
  -5  -7   1 93.9418 8.17759   1
  -5  -7   1 131.701 9.95339   1
  -5  -7   1 96.7985 12.3840   5
   5  -7  -1 86.5841 10.8621   1
   5  -7  -1 85.4963 13.8075   4
  -5  -7   1 98.5644 13.6877   4
  -5   7   1 102.070 13.9120   8
  -5   7   1 106.453 14.2999   4
  -4  -7   1 59.0335 9.36606   5
  -4  -7   1 68.6840 7.37822   1
  -4  -7   1 66.2356 6.77482   1
  -4  -7   1 58.3523 11.2103   3
   4  -7  -1 65.9440 9.64629   1
  -4  -7   1 60.0392 11.3222   4
   4  -7  -1 70.7149 11.0943   4
  -4   7   1 42.1663 11.0965   4
  -4   7   1 58.8608 9.62796   8
  -3  -7   1 121.912 12.3996   4
   3  -7  -1 124.178 10.6200   1
   3  -7  -1 152.851 13.5014   4
  -3  -7   1 128.441 12.4762   5
  -3  -7   1 133.114 14.2684   3
  -3  -7   1 130.429 9.06351   1
  -3  -7   1 112.939 8.31213   1
  -3   7   1 139.394 14.7206   4
  -3   7   1 143.786 14.7373   8
  -2  -7   1 12.8129 4.12391   1
   2  -7  -1 16.5961 7.03024   4
   2  -7  -1 2.73148 7.34958   5
  -2  -7   1 17.4911 5.05258   1
  -2  -7   1 14.4088 5.67974   4
  -2  -7   1 10.3241 7.19142   5
   2  -7  -1 28.1458 6.89928   1
  -2   7   1 5.05026 6.09401   4
  -2   7   1 17.4968 6.39826   8
  -1  -7   1 284.832 11.2948   1
  -1  -7   1 238.570 15.4359   4
   1  -7  -1 256.397 17.3445   5
   1  -7  -1 253.191 18.2249   4
  -1  -7   1 249.246 10.5925   1
  -1  -7   1 266.850 17.3820   5
   1  -7  -1 265.199 14.4282   1
  -1   7   1 231.227 18.1138   4
   1   7  -1 228.196 14.5893   8
  -1   7   1 260.568 17.8854   8
   0  -7   1 10.5815 3.83300   1
   0  -7  -1 19.5785 5.12507   1
   0  -7   1 10.7120 3.93030   1
   0  -7  -1 11.8044 7.30683   5
   0  -7   1 7.25619 7.30717   5
   0  -7   1 8.72677 5.44911   4
   0  -7  -1 3.52362 5.35066   4
   0   7   1 10.6196 7.90172   8
   0   7  -1 10.5506 5.07262   8
   0   7   1 2.39338 5.43094   4
   1  -7   1 98.7740 7.82054   1
  -1  -7  -1 110.520 9.88182   1
  -1  -7  -1 104.203 11.3238   5
   1  -7   1 105.704 7.63518   1
   1  -7   1 118.022 11.7063   4
   1  -7   1 115.733 12.4796   5
  -1  -7  -1 108.251 12.3972   4
  -1   7  -1 95.1110 10.7807   8
   1   7   1 89.9058 11.8583   4
   1   7   1 104.439 13.3921   8
   2  -7   1 40.6987 5.58114   1
  -2  -7  -1 20.7674 9.34352   4
  -2  -7  -1 33.8151 6.23047   1
   2  -7   1 35.7014 9.33431   5
   2  -7   1 34.2067 5.99489   1
   2  -7   1 44.5853 9.67174   4
   2   7   1 35.9913 8.45581   4
  -2   7  -1 30.3365 6.45343   8
   3  -7   1 688.974 18.9908   1
   3  -7   1 662.470 26.9925   5
   3  -7   1 649.178 19.2228   1
   3  -7   1 648.273 25.9321   4
  -3  -7  -1 626.465 28.3424   4
  -3  -7  -1 620.244 21.5572   1
   3   7   1 695.025 29.6343   4
  -3   7  -1 631.981 24.7442   8
  -4  -7  -1 366.047 22.4475   4
   4  -7   1 316.555 14.5254   1
  -4  -7  -1 327.510 16.8495   1
   4  -7   1 334.347 18.9504   4
   4  -7   1 348.254 19.5251   5
  -4  -7  -1 326.528 17.9821   3
   4   7   1 319.011 20.4483   4
  -4   7  -1 339.122 17.8391   8
   5  -7   1 54.4484 11.5303   4
   5  -7   1 48.2345 7.66404   1
   5  -7   1 36.8698 10.8956   5
  -5  -7  -1 54.5106 8.95023   1
  -5  -7  -1 31.3930 8.54113   3
  -5  -7  -1 35.5817 9.63640   4
   5  -7   1 44.0207 6.74520   1
  -5   7  -1 42.4526 8.34353   8
   5   7   1 29.8554 10.8769   4
   6  -7   1 116.759 10.2715   1
  -6  -7  -1 76.1398 12.4991   4
   6  -7   1 99.6733 9.22396   1
   6  -7   1 122.365 15.6250   4
   6   7   1 77.8247 15.0374   4
  -7  -7  -1 130.084 17.9572   4
   7  -7   1 109.355 10.7872   1
   7  -7   1 138.413 16.0463   4
  -7  -7  -1 127.009 17.6263   8
   7   7   1 120.905 17.6840   4
  -8  -7  -1 113.499 19.8246   8
  -8  -7  -1 100.128 17.7067   4
   8  -7   1 124.606 10.7687   1
   8  -7   1 101.428 16.4731   4
  -9  -7  -1 26.0577 10.9727   4
  -9  -7  -1 28.6926 15.9111   8
   9  -7   1 11.0314 11.3375   4
   9  -7   1 23.1149 7.07142   1
  -9  -8   1 -8.1091 10.5769   6
  -9  -8   1 7.92660 5.34281   1
  -9  -8   1 2.37631 4.67773   1
  -9  -8   1 0.76111 10.2254   2
  -9  -8   1 21.3127 12.5133   4
  -9  -8   1 16.1073 14.8183   8
   9  -8  -1 16.3780 10.0455   4
  -8  -8   1 72.3835 13.2447   4
  -8  -8   1 102.970 8.78016   1
  -8  -8   1 116.985 18.7155   2
   8  -8  -1 113.643 17.3128   4
  -8  -8   1 117.141 9.28737   1
  -8  -8   1 157.126 22.7200   8
  -8   8   1 101.147 15.0851   8
   7  -8  -1 26.4811 9.70103   4
  -7  -8   1 15.9330 5.79434   1
  -7  -8   1 28.4618 14.0174   2
  -7  -8   1 18.8811 10.5219   8
  -7  -8   1 43.3603 13.1060   4
  -7  -8   1 21.8077 5.78003   1
  -7   8   1 12.4705 10.6247   8
   6  -8  -1 26.4262 7.09821   1
  -6  -8   1 17.7946 4.77337   1
   6  -8  -1 20.5027 10.9009   4
  -6  -8   1 17.3172 5.42456   1
  -6  -8   1 2.10327 7.45156   8
  -6  -8   1 24.7295 8.32780   4
  -6  -8   1 30.9175 8.69953   3
  -6   8   1 15.2076 10.9028   8
   5  -8  -1 106.762 11.1310   1
   5  -8  -1 91.9351 15.2844   4
  -5  -8   1 112.014 13.2996   3
  -5  -8   1 98.2772 13.1253   4
  -5  -8   1 115.862 9.84792   1
  -5  -8   1 99.3166 8.26319   1
  -5   8   1 82.8549 14.6841   4
  -5   8   1 113.289 15.1900   8
  -4  -8   1 170.710 10.9507   1
  -4  -8   1 136.389 16.0102   3
  -4  -8   1 174.960 10.4244   1
  -4  -8   1 169.339 16.1369   4
   4  -8  -1 179.677 14.7596   1
   4  -8  -1 171.086 17.1253   4
  -4   8   1 143.070 15.3106   8
  -4   8   1 188.748 18.5478   4
  -3  -8   1 119.987 8.99563   1
  -3  -8   1 152.410 14.5634   5
   3  -8  -1 141.463 16.5097   4
   3  -8  -1 132.950 12.1161   1
  -3  -8   1 137.376 15.6486   3
  -3  -8   1 114.695 14.3942   4
  -3  -8   1 139.404 9.80559   1
  -3   8   1 124.662 13.9237   8
  -3   8   1 115.678 14.7755   4
   2  -8  -1 5.64483 6.78261   4
   2  -8  -1 0.63575 5.77063   1
  -2  -8   1 3.96913 8.36208   5
  -2  -8   1 6.08518 3.66647   1
  -2  -8   1 8.21189 4.60123   1
  -2  -8   1 -3.0853 8.21526   3
  -2  -8   1 7.25184 7.39857   4
  -2   8   1 0.50309 6.31874   4
  -2   8   1 -0.4617 7.02861   8
   1  -8  -1 41.7267 11.3268   4
   1  -8  -1 44.2533 7.26276   1
  -1  -8   1 45.6778 5.47350   1
  -1  -8   1 26.1690 9.22719   5
  -1  -8   1 44.0977 5.66971   1
  -1  -8   1 32.8335 7.68406   4
  -1   8   1 57.8549 10.9213   4
  -1   8   1 31.2001 10.2297   8
   0  -8   1 173.305 14.7966   5
   0  -8   1 176.824 16.0797   4
   0  -8  -1 202.828 17.9335   4
   0  -8   1 179.098 10.0471   1
   0  -8   1 209.869 9.71347   1
   0  -8  -1 186.295 13.9265   1
   0   8   1 224.370 17.6927   4
   0   8   1 195.291 16.1850   8
   0   8  -1 169.408 15.0186   8
  -1  -8  -1 331.224 16.6882   1
   1  -8   1 320.322 11.8966   1
  -1  -8  -1 305.273 19.9858   4
   1  -8   1 289.663 18.5916   5
   1  -8   1 325.013 11.9566   1
   1  -8   1 310.754 18.3996   4
   1   8   1 314.423 21.7933   4
  -1   8  -1 303.561 18.8682   8
   1   8   1 282.346 20.8295   8
   2  -8   1 131.555 14.8010   4
   2  -8   1 139.540 9.47872   1
   2  -8   1 166.943 9.15481   1
  -2  -8  -1 152.306 15.4927   4
   2  -8   1 149.806 14.4807   5
  -2  -8  -1 161.582 12.8652   1
  -2   8  -1 136.595 13.8400   8
   2   8   1 127.711 15.1058   4
   3  -8   1 388.297 14.0298   1
  -3  -8  -1 411.609 24.8449   4
  -3  -8  -1 380.488 17.1040   1
   3  -8   1 376.519 22.4082   4
   3  -8   1 371.257 22.9717   5
   3  -8   1 411.102 13.9922   1
   3   8   1 399.344 25.1002   4
  -4  -8  -1 279.127 21.9134   4
   4  -8   1 266.558 18.3421   4
   4  -8   1 273.782 12.0438   1
   4  -8   1 290.674 12.6372   1
  -4  -8  -1 298.003 17.1501   1
  -4  -8  -1 259.985 18.2571   3
   4   8   1 299.015 22.8461   4
  -5  -8  -1 6.03937 6.89200   1
   5  -8   1 1.86586 4.41477   1
  -5  -8  -1 23.5695 11.3487   4
   5  -8   1 3.88471 4.45259   1
   5  -8   1 1.57677 8.80180   4
  -6  -8  -1 96.1747 10.8136   1
   6  -8   1 84.2946 8.24729   1
   6  -8   1 62.8015 13.2764   4
   6  -8   1 65.0465 8.17870   1
  -6  -8  -1 69.8768 15.0771   4
   7  -8   1 26.0786 5.97478   1
   7  -8   1 28.9500 6.16941   1
  -7  -8  -1 29.2929 10.8100   4
  -7  -8  -1 31.4256 7.55695   1
   7  -8   1 36.7120 10.5681   4
  -7  -8  -1 21.0577 13.4731   8
   8  -8   1 7.73453 6.25865   1
  -8  -8  -1 13.4129 11.0007   8
   8  -8   1 9.32215 8.41477   4
   8  -8   1 15.6346 5.43051   1
  -8  -8  -1 16.0319 8.69672   1
  -8  -8  -1 35.8425 14.5540   4
  -7  -9   1 6.28220 10.5528   2
  -7  -9   1 -0.4461 3.37498   1
  -7  -9   1 0.37495 3.03915   1
   7  -9  -1 5.41019 8.96420   4
   7  -9  -1 3.72101 8.57380   1
  -7  -9   1 -6.3493 7.08782   4
  -7  -9   1 -7.8086 8.61257   8
  -6  -9   1 18.4571 4.38935   1
   6  -9  -1 11.0350 11.6365   4
  -6  -9   1 14.5162 4.18550   1
  -6  -9   1 12.9863 10.7615   4
  -6  -9   1 34.6768 13.8209   8
   6  -9  -1 30.0294 9.06086   1
  -6  -9   1 28.8363 12.1941   3
  -5  -9   1 40.6683 4.96432   1
  -5  -9   1 48.5812 12.6522   3
  -5  -9   1 52.7416 5.80465   1
  -5  -9   1 45.8751 10.8276   4
   5  -9  -1 50.3237 9.98258   1
   5  -9  -1 53.6246 13.7931   4
  -5   9   1 59.9643 13.3432   8
  -4  -9   1 18.3883 7.40951   4
  -4  -9   1 15.8429 3.97050   1
  -4  -9   1 21.2019 4.57248   1
   4  -9  -1 35.9118 11.7281   4
  -4  -9   1 22.7600 11.0360   3
   4  -9  -1 30.1885 8.30175   1
  -4   9   1 24.6847 8.71544   8
   3  -9  -1 -0.5931 9.92803   4
  -3  -9   1 0.98132 4.01287   1
  -3  -9   1 3.50530 4.02136   1
  -3  -9   1 0.86419 5.80621   4
   3  -9  -1 7.49010 6.63893   1
  -3  -9   1 -0.8303 7.37013   3
  -3   9   1 3.38717 8.99829   8
   2  -9  -1 -4.4064 8.97613   4
  -2  -9   1 -2.1521 3.24166   1
  -2  -9   1 -5.2668 6.21645   3
  -2  -9   1 -2.4388 3.71332   1
   2  -9  -1 10.8033 6.72702   1
  -2  -9   1 7.17474 6.37228   4
  -2   9   1 11.6012 8.76956   8
  -1  -9   1 18.2178 4.10017   1
  -1  -9   1 26.5445 4.38419   1
   1  -9  -1 14.3944 8.38101   4
  -1  -9   1 13.9400 6.62077   4
   1  -9  -1 22.6780 7.66516   1
  -1   9   1 26.4201 10.7973   8
   0  -9   1 28.0332 4.34672   1
   0  -9  -1 29.9438 9.67169   4
   0  -9  -1 36.0564 8.37225   1
   0  -9   1 28.6109 4.61984   1
   0  -9   1 23.7089 9.22739   4
   0   9   1 25.6245 10.5351   8
   1  -9   1 23.1591 9.59314   4
   1  -9   1 24.0402 4.43000   1
  -1  -9  -1 24.7239 7.45184   1
   1  -9   1 26.0139 4.38602   1
  -1  -9  -1 1.03290 6.91575   4
   1   9   1 38.8010 12.0247   8
  -2  -9  -1 77.4652 12.7574   4
   2  -9   1 64.5310 5.85200   1
   2  -9   1 69.9601 11.2259   4
  -2  -9  -1 59.2096 9.26831   1
   2  -9   1 69.8714 6.01429   1
  -3  -9  -1 24.4303 7.86758   1
   3  -9   1 30.6455 4.73389   1
   3  -9   1 41.3799 5.18981   1
   3  -9   1 23.8757 8.50509   4
  -3  -9  -1 45.5821 10.6157   4
   4  -9   1 50.6601 6.11145   1
   4  -9   1 22.9974 4.54140   1
  -4  -9  -1 39.8172 10.4227   4
  -4  -9  -1 33.6259 8.60795   1
   4  -9   1 34.9735 11.5163   4
  -4  -9  -1 35.8379 12.3394   3
   5  -9   1 26.9999 5.35305   1
   5  -9   1 34.9691 11.2518   4
  -5  -9  -1 32.8478 12.6222   4
  -5  -9  -1 46.8932 8.86825   1
   5  -9   1 21.6539 5.23885   1
   6  -9   1 13.1156 4.25275   1
   6  -9   1 16.3592 4.72372   1
  -6  -9  -1 1.88573 12.0507   4
  -6  -9  -1 22.6920 8.31117   1
   6  -9   1 20.5993 11.0189   4
   7  -9   1 53.5264 5.44053   1
  -7  -9  -1 71.0342 11.2656   1
  -7  -9  -1 80.7419 18.8992   8
   7  -9   1 60.9486 5.63446   1
   7  -9   1 66.8791 12.9752   4
  -7  -9  -1 82.8702 15.3185   4
  -6 -10   1 6.66721 10.4643   2
   6 -10  -1 8.39306 8.95120   4
   6 -10  -1 5.70783 7.95342   1
  -6 -10   1 -0.8868 9.57191   4
   5 -10  -1 13.5177 8.23963   1
   5 -10  -1 4.22349 8.17622   4
  -5 -10   1 13.3145 8.80183   3
  -5 -10   1 22.8362 9.38834   4
   4 -10  -1 124.827 17.9514   4
  -4 -10   1 80.2571 16.3093   3
   4 -10  -1 94.5224 11.6376   1
  -4 -10   1 57.3263 13.7927   4
   3 -10  -1 50.7285 12.2319   4
   3 -10  -1 41.1249 9.39180   1
  -3 -10   1 44.2219 14.4437   3
  -3 -10   1 49.1576 13.0757   4
   2 -10  -1 272.203 16.7712   1
   2 -10  -1 291.695 24.0907   4
  -2 -10   1 278.616 25.1566   3
  -2 -10   1 284.235 22.1105   4
  -2  10   1 296.842 24.4230   8
   1 -10  -1 132.215 18.1239   4
  -1 -10   1 145.645 16.2090   4
   1 -10  -1 150.982 13.3317   1
  -1  10   1 183.156 20.4767   8
   0 -10  -1 1.18371 6.78050   1
   0 -10  -1 13.8667 10.3863   4
   0 -10   1 -7.4326 6.03233   4
   0  10   1 -3.4082 6.48438   8
   1 -10   1 -5.4661 9.28128   4
  -1 -10  -1 6.78760 7.83536   4
  -1 -10  -1 16.9340 7.02396   1
  -2 -10  -1 55.5283 12.0774   4
   2 -10   1 43.0622 10.4056   4
  -2 -10  -1 47.8611 9.19906   1
  -3 -10  -1 12.2010 12.1398   4
  -3 -10  -1 38.9986 13.2703   3
   3 -10   1 5.10236 9.28090   4
  -3 -10  -1 27.9684 7.93983   1
  -4 -10  -1 218.701 15.7969   1
  -4 -10  -1 225.944 22.1067   4
   4 -10   1 196.987 19.6361   4
  -4 -10  -1 210.599 20.0103   3
   5 -10   1 -1.6717 8.05882   4
  -5 -10  -1 17.4141 8.12650   1
  -5 -10  -1 16.1314 9.70366   4
   3 -11  -1 47.6657 12.9126   4
   3 -11  -1 63.5717 9.79622   1
  -3 -11   1 40.7668 13.1643   4
  -3 -11   1 59.3269 14.2604   3
   2 -11  -1 39.1550 8.48628   1
   2 -11  -1 27.7914 10.2723   4
  -2 -11   1 45.0136 13.2673   4
  -2 -11   1 42.2529 15.1163   3
   1 -11  -1 12.3937 12.2418   4
  -1 -11   1 12.0136 8.02861   4
  -1 -11   1 10.2309 10.2848   3
   1 -11  -1 19.1998 7.31652   1
   0 -11  -1 28.0766 7.87000   1
   0 -11   1 30.2744 11.4134   4
   0 -11  -1 42.1963 12.2036   4
  -1 -11  -1 19.7218 8.88952   1
   1 -11   1 30.5265 9.52236   4
  -1 -11  -1 4.88795 12.0279   4
  -2 -11  -1 6.21340 8.49270   4
  -2 -11  -1 -6.2399 6.37714   1
   2 -11   1 3.33635 10.5961   4
  -3 -11  -1 101.098 18.9555   3
   3 -11   1 130.962 18.4991   4
  -3 -11  -1 114.537 12.6297   1
  -3 -11  -1 133.901 20.2718   4
 -12   0   2 18.3593 9.78175   4
 -12   0   2 28.3562 12.0597   8
 -11   0   2 252.151 24.2821   8
 -11   0   2 262.868 20.8990   6
 -11   0   2 253.612 15.8499   1
 -11   0   2 258.282 21.6358   4
 -10   0   2 4.64062 10.4536   8
 -10   0   2 5.96670 9.32387   6
 -10   0   2 -9.1173 6.00283   1
 -10   0   2 4.41961 7.29352   4
  10   0  -2 -0.8085 10.4946   4
  -9   0   2 3.90506 6.02289   1
  -9   0   2 7.26680 8.90557   4
  -9   0   2 2.26839 7.33610   6
   9   0  -2 12.2586 9.22097   4
  -9   0   2 -1.0176 9.62653   8
  -8   0   2 209.770 14.2392   2
  -8   0   2 192.715 14.6566   6
  -8   0   2 212.219 15.7161   4
  -8   0   2 217.193 11.9960   1
  -8   0   2 210.928 17.1905   8
   8   0  -2 218.857 17.3319   4
  -8   0   2 206.111 14.7553   5
  -7   0   2 466.911 23.4435   8
  -7   0   2 468.914 16.9366   1
   7   0  -2 502.526 22.6726   4
  -7   0   2 463.500 21.7074   4
  -7   0   2 457.604 16.8329   1
  -7   0   2 456.947 20.6452   6
  -7   0   2 446.420 17.6768   2
  -7   0   2 478.881 21.0269   5
  -6   0   2 135.972 10.5537   2
  -6   0   2 129.752 10.6355   4
   6   0  -2 142.223 11.2722   4
  -6   0   2 131.527 8.02713   1
  -6   0   2 142.245 11.7087   6
   6   0  -2 151.140 10.0632   5
  -6   0   2 138.769 9.05910   1
  -6   0   2 148.135 13.7637   8
  -6   0   2 146.857 10.6862   5
  -5   0   2 65.0807 5.39667   1
   5   0  -2 71.9530 7.99506   4
   5   0  -2 64.6368 7.17338   5
  -5   0   2 65.1977 7.19697   2
  -5   0   2 68.6550 9.57583   8
  -5   0   2 70.6076 7.90674   6
  -5   0   2 68.6761 5.54166   1
  -5   0   2 64.3688 8.18030   4
  -5   0   2 59.4302 7.46605   5
  -4   0   2 4219.06 68.4386   1
   4   0  -2 4157.13 74.8502   4
  -4   0   2 4081.02 71.1683   5
  -4   0   2 4133.37 77.0937   8
  -4   0   2 4095.05 71.1303   6
  -4   0   2 4124.42 74.1733   4
  -4   0   2 4249.01 68.6561   1
  -4   0   2 4180.99 72.1501   2
  -3   0   2 6289.47 102.949   4
   3   0  -2 6199.78 103.496   4
  -3   0   2 6103.64 99.2744   5
  -3   0   2 6287.71 99.7396   7
  -3   0   2 6237.96 106.154   8
  -3   0   2 6304.39 99.2738   6
  -3   0   2 6291.70 101.656   2
  -3   0   2 6357.15 97.5189   1
  -3   0   2 6397.57 97.4548   1
  -2   0   2 5384.67 83.6733   5
  -2   0   2 5380.54 87.3391   2
  -2   0   2 5451.01 83.6757   5
  -2   0   2 5453.22 86.5514   4
  -2   0   2 5464.03 89.9244   8
   2   0  -2 5326.57 87.1614   4
  -2   0   2 5544.35 84.2153   7
  -2   0   2 5420.49 83.6232   6
  -2   0   2 5363.28 83.4162   5
  -1   0   2 871.255 14.3528   4
  -1   0   2 856.327 14.6589   7
  -1   0   2 831.407 17.4031   8
  -1   0   2 800.600 17.9026   2
  -1   0   2 839.660 14.2630   4
   0   0   2 383.973 9.17185   8
   0   0   2 381.095 10.0167   2
   1   0   2 326.154 7.96249   5
   1   0   2 345.965 8.66817   4
   1   0   2 348.527 8.05649   5
   1   0   2 338.274 9.02035   4
   2   0   2 441.185 12.0716   5
   2   0   2 435.298 12.1475   5
  -2   0  -2 449.427 13.5628   8
   2   0   2 435.442 12.9419   4
  -2   0  -2 444.055 12.9672   4
   2   0   2 426.159 8.82697   1
   2   0   2 434.415 8.89397   1
   3   0   2 1674.41 30.0223   1
   3   0   2 1641.61 32.9474   5
  -3   0  -2 1698.76 35.6390   4
   3   0   2 1592.34 34.4298   4
  -3   0  -2 1620.81 35.3159   8
   3   0   2 1631.55 29.7731   1
   4   0   2 196.146 8.81160   1
  -4   0  -2 197.157 12.4750   8
  -4   0  -2 221.994 12.3427   6
   4   0   2 203.705 11.3859   5
  -4   0  -2 212.402 11.6658   4
   4   0   2 205.503 11.8735   4
   4   0   2 194.831 8.27820   1
  -4   0  -2 207.030 10.0195   5
  -5   0  -2 1000.61 26.2674   5
  -5   0  -2 1002.05 30.1621   8
  -5   0  -2 947.882 29.4944   4
   5   0   2 967.036 23.5829   1
   5   0   2 1021.33 27.8495   5
  -5   0  -2 970.487 27.6373   6
   5   0   2 985.725 28.8024   4
   5   0   2 980.300 23.8031   1
   6   0   2 6.66540 4.68435   5
   6   0   2 9.31606 4.77326   1
  -6   0  -2 10.0808 6.84368   6
   6   0   2 13.0747 6.70282   4
   6   0   2 7.31677 3.82281   1
  -6   0  -2 -0.1867 6.47557   8
  -6   0  -2 8.00792 6.96408   4
   7   0   2 342.867 14.7324   1
  -7   0  -2 343.872 19.5360   4
   7   0   2 330.050 17.6912   5
  -7   0  -2 354.382 21.3537   8
   7   0   2 331.113 19.5669   4
   8   0   2 176.615 13.9197   1
  -8   0  -2 174.295 16.6337   8
  -8   0  -2 181.532 17.9977   4
   8   0   2 194.835 17.8188   4
  -9   0  -2 176.924 17.7942   4
   9   0   2 176.673 17.9307   4
   9   0   2 178.848 14.6919   1
  -9   0  -2 157.097 18.8340   8
  10   0   2 327.414 24.6517   4
 -10   0  -2 321.530 26.4964   8
 -10   0  -2 379.801 27.3204   4
  11   0   2 259.444 22.0033   4
 -11   0  -2 253.701 24.6793   8
 -12   0  -2 -16.630 12.2978   8
  12   0   2 -0.7471 8.05335   4
 -12  -1   2 3.18237 11.8515   4
 -12  -1   2 16.3217 10.4341   8
 -12  -1   2 -2.5887 8.09249   6
 -12  -1   2 17.1556 8.39705   1
 -12   1   2 14.5929 13.8441   8
 -12   1   2 1.78518 8.10881   4
 -11  -1   2 96.0566 11.7997   1
  11  -1  -2 85.4812 14.5116   4
 -11  -1   2 88.3638 13.3344   6
 -11  -1   2 75.8294 15.7072   4
 -11  -1   2 82.4667 15.5914   8
 -11   1   2 103.403 18.3864   8
 -11   1   2 108.754 17.4935   4
 -11   1   2 105.231 16.4916   6
 -10  -1   2 25.4289 10.7136   8
 -10  -1   2 23.6784 10.6259   6
  10  -1  -2 35.3387 10.0823   4
 -10  -1   2 36.4998 8.37848   1
 -10  -1   2 38.5195 12.1765   4
 -10   1   2 6.52858 8.64590   8
  10   1  -2 45.4311 10.7984   4
 -10   1   2 13.9449 7.87419   6
 -10   1   2 38.5150 10.3333   4
  -9  -1   2 42.6217 8.04961   1
  -9  -1   2 42.1073 10.7723   6
  -9  -1   2 41.4455 11.0465   4
  -9  -1   2 30.8958 9.79722   8
   9  -1  -2 20.8059 10.2084   4
  -9  -1   2 28.1393 8.50429   2
  -9   1   2 13.1441 10.1955   4
  -9   1   2 26.6145 7.76903   1
  -9   1   2 41.7066 10.5077   6
  -9   1   2 34.4403 11.4865   8
   9   1  -2 32.8359 10.7816   4
  -8  -1   2 10.5070 6.70002   2
  -8  -1   2 -0.3222 6.97661   5
   8  -1  -2 6.85422 7.65893   4
  -8  -1   2 0.24496 7.01979   4
  -8  -1   2 11.6616 4.21034   1
  -8  -1   2 -0.8978 7.49024   6
  -8  -1   2 3.63684 6.59931   8
  -8   1   2 5.39044 5.78287   1
   8   1  -2 5.88740 5.53837   4
  -8   1   2 12.5311 5.85335   5
  -8   1   2 7.39391 5.29717   2
  -8   1   2 24.0996 8.79935   6
  -8   1   2 2.13147 5.68500   4
  -8   1   2 12.5858 8.95930   8
  -7  -1   2 51.3242 6.65663   1
   7  -1  -2 54.8465 9.01289   4
  -7  -1   2 47.4924 6.79369   1
  -7  -1   2 65.5245 9.29030   2
  -7  -1   2 51.4623 9.23377   6
  -7  -1   2 65.4015 10.1171   8
  -7  -1   2 54.7014 9.85253   4
  -7  -1   2 67.3259 9.93521   5
  -7   1   2 54.7724 6.93273   1
  -7   1   2 51.7516 9.28602   6
  -7   1   2 72.2764 11.4863   8
  -7   1   2 59.7833 6.89056   2
   7   1  -2 71.2962 10.5029   4
  -7   1   2 57.7611 8.96003   4
  -7   1   2 68.4953 8.60969   5
  -6  -1   2 92.6189 9.10144   6
   6  -1  -2 82.7738 9.67187   4
  -6  -1   2 96.4920 10.5112   4
  -6  -1   2 100.665 9.87857   2
  -6  -1   2 94.5385 9.28172   5
  -6  -1   2 93.5000 6.73852   1
  -6  -1   2 96.8795 10.9882   8
  -6  -1   2 80.0752 6.43139   1
   6  -1  -2 91.1528 8.52153   5
  -6   1   2 87.5266 8.14102   1
   6   1  -2 107.889 11.2233   4
  -6   1   2 100.750 8.72049   1
  -6   1   2 98.8203 8.57213   2
  -6   1   2 93.1180 9.96384   6
  -6   1   2 99.1892 10.1005   5
  -6   1   2 110.771 11.0819   7
  -6   1   2 86.3954 11.0590   8
   6   1  -2 90.2382 10.6104   4
  -6   1   2 89.5875 10.4704   4
  -5  -1   2 0.64287 3.09897   1
  -5  -1   2 4.72689 4.46762   5
   5  -1  -2 1.86951 3.04267   5
  -5  -1   2 6.00593 3.98629   4
   5  -1  -2 3.67414 3.93790   4
  -5  -1   2 11.1271 4.90082   5
  -5  -1   2 10.4398 6.00604   8
  -5  -1   2 5.80152 5.00959   6
  -5  -1   2 -0.5467 3.56305   2
  -5  -1   2 8.63033 2.51453   1
  -5   1   2 3.41248 5.91771   8
  -5   1   2 -0.1909 5.03410   4
  -5   1   2 6.30497 2.94466   1
  -5   1   2 3.21822 3.71666   7
  -5   1   2 5.81954 3.76823   2
  -5   1   2 4.78533 3.59542   6
  -5   1   2 6.56494 3.75469   5
  -5   1   2 0.44876 3.67040   1
   5   1  -2 2.67689 5.05629   4
  -4  -1   2 436.350 14.6395   6
  -4  -1   2 490.599 16.6189   4
   4  -1  -2 482.121 16.6575   4
   4  -1  -2 501.031 15.5107   5
  -4  -1   2 446.190 17.2934   8
  -4  -1   2 469.498 15.2166   5
  -4  -1   2 498.516 11.9350   1
  -4  -1   2 484.929 11.7767   1
  -4  -1   2 481.229 16.3273   2
  -4   1   2 473.501 13.7960   1
  -4   1   2 453.129 15.2266   6
  -4   1   2 460.862 15.7953   7
  -4   1   2 459.223 12.9171   1
  -4   1   2 446.813 17.2853   8
   4   1  -2 516.700 17.1083   4
  -4   1   2 464.318 16.7311   4
  -4   1   2 470.450 15.8411   5
  -4   1   2 479.040 14.6949   2
  -3  -1   2 485.262 13.4362   6
  -3  -1   2 470.079 8.58360   1
  -3  -1   2 474.614 12.8546   5
  -3  -1   2 463.401 8.55918   1
  -3  -1   2 488.096 13.6444   5
  -3  -1   2 491.999 14.0707   4
  -3  -1   2 500.645 16.7092   8
   3  -1  -2 508.313 15.2108   4
  -3  -1   2 471.176 13.1051   6
  -3  -1   2 490.823 15.3753   2
  -3   1   2 481.950 13.5224   2
  -3   1   2 443.834 14.8689   4
  -3   1   2 464.229 11.6581   1
  -3   1   2 469.860 14.1645   7
  -3   1   2 468.744 14.2090   5
  -3   1   2 456.466 15.7757   8
  -3   1   2 485.403 12.0517   1
   3   1  -2 478.929 14.5086   4
  -3   1   2 437.846 14.0591   6
   2  -1  -2 29.9246 3.86505   4
  -2  -1   2 28.2437 4.58521   8
  -2  -1   2 28.8969 4.81346   3
  -2  -1   2 28.3576 5.28658   2
  -2  -1   2 30.9283 3.31071   4
  -2  -1   2 28.5577 3.10143   5
  -2  -1   2 27.1541 2.96256   4
  -2  -1   2 26.5916 3.05349   6
  -2  -1   2 33.3673 3.20797   6
  -2  -1   2 34.5559 3.12172   5
  -2   1   2 40.4932 3.47591   1
  -2   1   2 33.4951 2.79553   1
  -2   1   2 33.1178 3.96486   7
  -2   1   2 35.7707 5.37219   8
   2   1  -2 29.1324 3.14132   4
  -2   1   2 25.4479 4.21494   4
  -2   1   2 30.1572 4.03839   5
  -2   1   2 26.7372 4.21337   6
  -2   1   2 37.7794 4.09656   2
   1  -1  -2 2499.12 42.0608   4
  -1  -1   2 2402.76 42.2342   3
  -1  -1   2 2441.73 42.8328   2
  -1  -1   2 2482.74 41.0995   8
  -1   1   2 2470.17 40.0123   5
  -1   1   2 2463.84 40.1196   5
  -1   1   2 2461.54 40.3450   6
  -1   1   2 2414.36 37.6337   1
  -1   1   2 2353.02 37.6904   1
  -1   1   2 2433.67 41.7850   4
  -1   1   2 2455.50 44.0242   8
   0  -1  -2 700.204 15.0177   4
   0  -1   2 694.944 15.6875   3
   0  -1   2 700.480 14.8059   2
   0  -1   2 689.856 11.6784   7
   0   1   2 676.232 14.6586   4
   0   1   2 686.257 13.7985   5
   0   1   2 687.935 16.1719   8
   0   1   2 677.175 13.6947   5
   0   1   2 680.488 14.1550   6
   1  -1   2 559.302 11.0079   5
   1  -1   2 545.441 11.6610   4
   1  -1   2 553.060 13.0299   3
  -1  -1  -2 557.311 14.0042   4
   1  -1   2 542.241 11.1323   5
   1  -1   2 563.266 12.0598   4
   1   1   2 552.449 15.2503   8
   1   1   2 536.437 10.9091   1
  -1   1  -2 534.617 11.3945   8
   1   1   2 531.694 13.8157   4
   1   1   2 578.112 10.9350   1
   1   1   2 556.408 12.7664   5
   2  -1   2 9.51794 2.59116   5
   2  -1   2 12.6203 2.67043   5
  -2  -1  -2 15.2976 3.66782   4
   2  -1   2 15.6113 3.53104   4
   2   1   2 15.5349 2.41975   1
   2   1   2 13.0153 2.86291   1
  -2   1  -2 14.8706 3.51762   8
   2   1   2 12.3351 3.89253   5
   2   1   2 12.6779 4.08102   4
  -2   1  -2 18.4216 3.54730   4
  -3  -1  -2 1920.87 37.1306   5
   3  -1   2 1847.12 38.0309   4
   3  -1   2 1886.07 37.0536   5
   3  -1   2 1874.52 32.4311   1
   3  -1   2 1881.06 32.6339   1
  -3  -1  -2 1937.05 40.1795   4
  -3   1  -2 1982.37 39.6767   4
   3   1   2 1887.97 37.2318   5
   3   1   2 1899.51 34.8450   1
  -3   1  -2 1862.12 38.5096   8
  -3   1  -2 1856.05 37.5393   6
   3   1   2 1861.07 35.2305   1
   3   1   2 1895.89 39.4970   4
   4  -1   2 1066.44 27.7243   4
  -4  -1  -2 1068.30 29.2886   4
  -4  -1  -2 1044.84 29.1283   8
   4  -1   2 1039.57 22.3201   1
   4  -1   2 1048.75 26.6554   5
  -4  -1  -2 1113.58 26.7296   5
   4  -1   2 1072.28 22.3906   1
   4   1   2 1030.97 24.1866   1
  -4   1  -2 1027.61 28.2118   4
   4   1   2 1078.68 27.1836   5
   4   1   2 1070.26 24.1130   1
   4   1   2 1045.68 27.9957   4
  -4   1  -2 1043.46 27.9482   8
  -4   1  -2 1070.59 27.0834   6
   5  -1   2 9.12901 3.87195   1
  -5  -1  -2 10.0821 5.00921   5
  -5  -1  -2 1.30083 4.47259   8
   5  -1   2 15.7581 4.92818   4
   5  -1   2 14.1437 5.94091   5
  -5  -1  -2 7.09492 4.80120   4
   5  -1   2 8.03208 3.91788   1
   5   1   2 6.11762 5.65086   4
   5   1   2 11.0867 4.63354   5
  -5   1  -2 21.2188 5.56349   4
  -5   1  -2 11.1114 4.61553   6
   5   1   2 9.21522 4.31134   1
   5   1   2 13.4754 4.73165   1
   5   1   2 0.92041 5.26051   4
  -5   1  -2 9.51293 5.97221   8
   6  -1   2 36.7754 6.64282   5
   6  -1   2 37.9401 6.09251   1
  -6  -1  -2 36.2686 8.54332   6
  -6  -1  -2 40.0314 9.02916   4
  -6  -1  -2 24.5223 8.65963   8
   6  -1   2 31.1754 5.67338   1
   6  -1   2 26.3481 6.38839   4
   6   1   2 40.0727 8.76102   4
  -6   1  -2 33.8962 6.97069   6
  -6   1  -2 29.9414 8.05823   8
   6   1   2 31.4854 6.24425   1
   6   1   2 37.4374 5.79233   1
  -6   1  -2 26.8761 6.83719   4
   6   1   2 31.8829 6.60642   5
   7  -1   2 41.9168 7.24399   1
   7  -1   2 21.2527 8.50373   5
  -7  -1  -2 32.8480 10.0989   8
   7  -1   2 22.7664 5.26933   1
  -7  -1  -2 13.7505 8.97763   4
   7  -1   2 20.1556 8.10608   4
  -7   1  -2 20.4049 8.79067   8
  -7   1  -2 26.2500 7.51439   4
   7   1   2 23.3631 6.92815   1
   7   1   2 22.5159 6.92165   4
   7   1   2 20.3916 8.11273   5
   8  -1   2 3.59615 5.75005   4
  -8  -1  -2 34.2821 10.5057   4
  -8  -1  -2 27.9867 10.7189   8
   8  -1   2 20.1236 6.72952   1
  -8   1  -2 18.5253 7.52995   4
   8   1   2 -3.1614 7.61359   4
  -8   1  -2 25.8582 10.4709   8
   8   1   2 17.4289 7.39180   1
   9  -1   2 6.42267 8.80949   4
  -9  -1  -2 -5.6206 9.57304   8
  -9  -1  -2 -5.7230 9.56725   4
   9  -1   2 6.69188 6.83652   1
  -9   1  -2 5.51219 7.34142   4
  -9   1  -2 -3.5052 9.48523   8
   9   1   2 9.60230 6.90969   4
 -10  -1  -2 70.6798 14.2326   8
 -10  -1  -2 79.7026 14.3046   4
  10  -1   2 108.557 11.9017   1
  10  -1   2 70.5806 12.3356   4
  10   1   2 94.3192 16.2414   4
 -10   1  -2 82.3848 15.6482   8
 -11  -1  -2 6.55609 12.9697   8
 -11  -1  -2 26.8996 14.6422   4
  11  -1   2 12.4445 8.07949   1
  11  -1   2 22.9682 9.27103   4
  11   1   2 21.3659 10.5214   4
 -11   1  -2 20.5746 13.6303   8
  12  -1   2 11.6788 9.15301   1
  12  -1   2 -0.1420 8.72859   4
 -12  -1  -2 1.43482 9.47641   8
  12   1   2 -23.551 11.0611   4
 -12   1  -2 27.4392 11.7916   8
 -12  -2   2 87.9299 11.4901   1
 -12  -2   2 55.2924 15.4845   8
 -12  -2   2 53.5460 12.7129   6
 -12  -2   2 51.1433 15.9019   4
  12  -2  -2 73.7038 17.8933   4
 -12   2   2 87.4470 18.7900   4
 -12   2   2 85.5325 16.5764   8
 -11  -2   2 17.0776 7.58890   1
 -11  -2   2 4.36602 11.0107   4
  11  -2  -2 7.28632 8.93965   4
 -11  -2   2 13.8617 11.2154   6
 -11  -2   2 17.9083 13.6141   8
 -11   2   2 19.0909 13.7847   8
 -11   2   2 15.8620 9.43190   4
 -10  -2   2 72.5200 16.0326   8
 -10  -2   2 61.0014 10.4683   2
 -10  -2   2 70.2538 13.0929   6
  10  -2  -2 62.0120 14.1863   4
 -10  -2   2 69.3537 9.62256   1
 -10  -2   2 70.2031 12.5036   4
 -10   2   2 59.9760 14.0042   4
 -10   2   2 55.0799 12.0955   8
 -10   2   2 68.2107 14.0637   6
  -9  -2   2 47.4332 9.38357   6
  -9  -2   2 27.5055 10.1064   4
  -9  -2   2 30.1789 9.62312   2
  -9  -2   2 24.0898 11.5604   8
  -9  -2   2 28.3547 5.85733   1
   9  -2  -2 33.4090 9.55638   4
  -9   2   2 45.0825 11.4261   4
  -9   2   2 28.5758 10.3315   6
  -9   2   2 27.0204 9.24828   8
   9   2  -2 28.6392 9.14017   4
  -8  -2   2 14.0768 5.40088   1
  -8  -2   2 17.4877 8.83503   4
  -8  -2   2 24.3178 8.79466   5
  -8  -2   2 9.60873 8.01328   2
  -8  -2   2 11.1486 6.66532   8
  -8  -2   2 23.9185 5.42510   1
   8  -2  -2 5.79075 6.03770   4
  -8  -2   2 20.6264 8.73322   6
  -8   2   2 21.2363 8.25005   8
  -8   2   2 10.7970 6.25549   1
   8   2  -2 10.3549 6.59497   4
   8   2  -2 25.1111 7.72535   4
  -8   2   2 17.2775 8.72307   6
  -8   2   2 11.7298 8.70476   4
  -7  -2   2 2.78083 4.68058   5
  -7  -2   2 -3.9858 4.51290   4
  -7  -2   2 0.20739 2.66327   1
  -7  -2   2 -4.1688 4.21659   5
   7  -2  -2 -5.1924 4.35211   4
  -7  -2   2 11.2525 6.16959   8
  -7  -2   2 -0.2686 4.13516   1
  -7  -2   2 3.40715 6.33326   6
  -7  -2   2 4.29366 5.22555   2
  -7   2   2 -1.0817 5.10309   4
  -7   2   2 -1.4352 2.65552   2
  -7   2   2 4.31429 5.31559   6
  -7   2   2 -6.3131 5.84543   5
  -7   2   2 -0.5689 7.07540   8
  -7   2   2 4.50697 4.07519   1
   7   2  -2 -2.1427 4.57438   4
  -6  -2   2 51.0141 8.60057   4
   6  -2  -2 73.3697 9.45109   5
  -6  -2   2 70.6234 8.71065   2
  -6  -2   2 65.0079 7.98374   6
  -6  -2   2 59.2191 6.17152   1
   6  -2  -2 65.3091 9.63780   4
  -6  -2   2 61.7443 6.08955   1
  -6  -2   2 75.6404 10.9100   8
  -6  -2   2 64.2623 7.86331   5
  -6   2   2 66.7758 9.02702   5
  -6   2   2 74.4862 6.32758   2
  -6   2   2 77.4724 9.07201   4
  -6   2   2 48.9044 8.61240   8
  -6   2   2 68.5827 7.82336   1
  -6   2   2 55.3264 8.05539   6
  -6   2   2 73.4682 7.81596   1
   6   2  -2 71.1826 9.48688   4
  -6   2   2 66.2282 8.83713   7
  -5  -2   2 259.437 12.3295   5
  -5  -2   2 266.748 9.64888   1
   5  -2  -2 257.130 14.8849   4
  -5  -2   2 250.013 12.9009   4
  -5  -2   2 249.585 14.6307   8
  -5  -2   2 263.171 12.5928   6
   5  -2  -2 266.097 12.7509   5
  -5  -2   2 241.041 9.27478   1
  -5  -2   2 251.299 13.5020   2
  -5   2   2 242.364 15.1505   8
   5   2  -2 273.779 13.5956   4
  -5   2   2 265.362 15.0014   7
  -5   2   2 279.859 11.3697   1
  -5   2   2 276.757 14.5748   6
  -5   2   2 261.559 13.7518   5
  -5   2   2 264.644 11.3291   1
  -5   2   2 284.516 15.2938   4
  -5   2   2 293.827 10.9845   2
  -4  -2   2 237.255 7.48926   1
  -4  -2   2 230.129 10.4262   5
   4  -2  -2 235.437 11.0575   5
  -4  -2   2 229.318 13.5100   2
  -4  -2   2 226.391 11.3388   6
  -4  -2   2 240.726 7.35606   1
   4  -2  -2 233.923 13.0444   4
  -4  -2   2 241.120 11.2730   6
  -4  -2   2 219.233 13.4232   8
  -4  -2   2 237.083 11.3104   4
  -4   2   2 240.278 9.86530   1
  -4   2   2 255.357 11.7784   6
  -4   2   2 235.402 12.7223   8
  -4   2   2 231.965 11.9873   4
  -4   2   2 248.885 12.1227   7
   4   2  -2 256.011 11.7724   4
  -4   2   2 255.857 9.77063   2
  -4   2   2 247.599 10.6366   1
  -4   2   2 227.729 11.0713   5
  -3  -2   2 2.41301 2.58210   6
  -3  -2   2 2.56250 2.57544   5
  -3  -2   2 4.12610 3.21862   6
  -3  -2   2 4.72228 4.47524   8
  -3  -2   2 2.00617 3.08230   5
   3  -2  -2 8.88386 4.10324   5
   3  -2  -2 4.07546 3.45615   4
  -3  -2   2 8.35552 3.86238   2
  -3  -2   2 4.06539 4.53750   3
  -3  -2   2 0.27417 3.61785   4
  -3   2   2 2.16412 3.27232   2
   3   2  -2 -3.0540 3.43526   4
  -3   2   2 0.57554 2.86544   5
  -3   2   2 -4.6022 2.96307   4
  -3   2   2 -0.3275 4.27739   6
  -3   2   2 -3.0324 3.05265   1
  -3   2   2 -1.5843 3.12956   7
  -3   2   2 7.11328 5.06131   8
  -2  -2   2 312.113 12.4530   3
   2  -2  -2 310.044 10.5320   5
  -2  -2   2 301.940 9.44882   5
  -2  -2   2 306.486 13.1758   2
  -2  -2   2 305.478 10.0633   4
   2  -2  -2 318.767 11.6802   4
  -2  -2   2 320.473 11.6867   8
  -2  -2   2 301.605 8.99702   6
  -2  -2   2 305.557 9.62565   5
  -2   2   2 309.971 11.4805   7
  -2   2   2 304.095 13.1715   8
  -2   2   2 304.824 10.9828   6
  -2   2   2 318.584 11.3852   5
  -2   2   2 316.229 9.50774   1
   2   2  -2 312.631 10.1472   4
  -2   2   2 317.648 12.4764   4
   1  -2  -2 1274.26 25.2541   5
  -1  -2   2 1272.01 27.0745   2
   1  -2  -2 1269.82 27.0963   4
  -1  -2   2 1308.91 24.2269   8
  -1  -2   2 1266.33 27.1209   3
  -1  -2   2 1242.59 23.2739   4
  -1  -2   2 1238.45 22.0678   6
  -1  -2   2 1242.30 22.2849   5
  -1  -2   2 1235.58 22.3090   5
  -1  -2   2 1306.52 23.5256   4
  -1   2   2 1267.19 23.8632   1
  -1   2   2 1251.78 25.5500   6
  -1   2   2 1252.44 25.3821   5
  -1   2   2 1234.53 26.8645   4
  -1   2   2 1240.70 28.2267   8
   0  -2   2 178.381 7.41802   2
   0  -2   2 197.936 6.31829   4
   0  -2   2 195.357 9.63633   3
   0  -2   2 184.178 5.64889   6
   0  -2  -2 177.249 8.20900   4
   0  -2   2 188.628 5.74198   5
   0  -2   2 179.959 6.36247   7
   0  -2   2 183.507 5.77783   5
   0  -2  -2 194.823 8.17424   5
   0  -2   2 181.325 6.05905   4
   0   2   2 186.319 6.53789   1
   0   2   2 171.104 7.77458   6
   0   2   2 190.764 8.91431   4
   0   2   2 191.320 9.98146   8
   0   2  -2 191.696 5.08127   8
   0   2   2 195.012 7.91397   5
   1  -2   2 148.138 7.28134   7
  -1  -2  -2 156.449 7.23410   5
   1  -2   2 141.214 6.31117   6
  -1  -2  -2 157.798 9.19358   4
   1  -2   2 159.298 6.88061   4
   1  -2   2 145.457 6.49055   4
   1  -2   2 152.670 5.88124   2
   1  -2   2 141.860 5.85866   5
   1  -2   2 147.476 5.74504   5
   1   2   2 150.567 8.61339   6
   1   2   2 148.891 8.69270   8
  -1   2  -2 147.995 5.25610   8
   1   2   2 146.198 7.37473   5
  -1   2  -2 146.901 7.04496   4
   1   2   2 147.933 7.96450   4
   2  -2   2 173.174 8.35550   5
   2  -2   2 173.480 8.22787   4
  -2  -2  -2 166.603 9.15626   4
  -2  -2  -2 166.338 8.16020   5
   2  -2   2 174.012 7.88605   5
   2  -2   2 181.052 7.71310   6
  -2   2  -2 158.426 8.89593   4
   2   2   2 149.409 8.17326   5
   2   2   2 163.417 8.76987   6
  -2   2  -2 162.838 6.83752   8
   2   2   2 166.429 7.95977   1
   2   2   2 167.247 9.89728   4
   3  -2   2 101.729 4.70677   1
   3  -2   2 102.997 4.69625   1
   3  -2   2 99.6672 7.23030   5
   3  -2   2 103.408 7.91725   4
  -3  -2  -2 114.937 9.84063   4
  -3  -2  -2 110.820 7.53725   5
   3  -2   2 123.513 8.61409   6
  -3   2  -2 101.251 7.51309   8
   3   2   2 107.471 8.20136   4
  -3   2  -2 93.4314 7.31520   6
  -3   2  -2 111.929 8.15207   4
   3   2   2 112.562 9.09048   5
   3   2   2 98.0525 6.40561   1
   4  -2   2 211.645 11.1452   5
   4  -2   2 212.315 8.29677   1
  -4  -2  -2 249.519 12.6369   5
   4  -2   2 238.859 8.69628   1
  -4  -2  -2 220.296 12.5929   4
   4  -2   2 236.011 12.5123   4
  -4   2  -2 238.108 12.9468   6
   4   2   2 244.951 12.8534   4
   4   2   2 228.112 11.1014   1
   4   2   2 235.491 10.8928   1
  -4   2  -2 235.422 11.5113   8
  -4   2  -2 237.166 13.5492   4
   4   2   2 222.906 11.6059   5
  -5  -2  -2 831.640 28.6620   8
   5  -2   2 811.806 24.9787   5
   5  -2   2 767.858 19.2653   1
   5  -2   2 804.849 25.5881   4
   5  -2   2 777.287 19.0231   1
  -5  -2  -2 797.610 24.6495   5
  -5  -2  -2 802.619 26.8718   4
  -5  -2  -2 799.813 24.0277   5
  -5   2  -2 770.573 25.1453   8
   5   2   2 750.994 25.5219   4
  -5   2  -2 779.182 25.2668   6
  -5   2  -2 770.734 26.0137   4
   5   2   2 804.069 22.5060   1
   5   2   2 775.362 22.1974   1
   5   2   2 793.657 24.5206   5
  -6  -2  -2 102.139 11.8631   8
   6  -2   2 92.5165 10.7797   5
  -6  -2  -2 90.1214 10.9282   4
   6  -2   2 93.5874 8.24489   1
   6  -2   2 102.803 11.3536   4
   6  -2   2 87.4677 7.88694   1
  -6   2  -2 103.791 12.2675   4
   6   2   2 96.5335 9.49938   1
   6   2   2 96.9110 11.8805   4
  -6   2  -2 101.758 11.5163   8
   6   2   2 94.0109 10.0248   5
   7  -2   2 35.7330 7.69942   4
  -7  -2  -2 22.1650 9.65248   4
   7  -2   2 30.8650 6.37436   1
   7  -2   2 35.6820 5.71323   1
  -7  -2  -2 33.1141 10.8513   8
   7  -2   2 40.1201 8.15707   5
   7   2   2 51.1626 8.36828   1
   7   2   2 25.8273 7.20815   4
  -7   2  -2 21.0985 7.04806   8
  -7   2  -2 42.7230 8.84943   4
   7   2   2 26.1510 7.75168   4
  -8  -2  -2 115.885 14.6447   8
   8  -2   2 131.975 14.1049   4
  -8  -2  -2 154.958 17.0220   4
   8  -2   2 143.054 11.9819   1
   8   2   2 125.595 14.2161   4
  -8   2  -2 127.948 15.2290   8
  -8   2  -2 165.672 17.9732   4
   9  -2   2 11.3518 9.58847   4
  -9  -2  -2 10.6634 8.42026   8
  -9  -2  -2 3.88661 7.85838   4
   9  -2   2 7.59701 6.26367   1
  -9   2  -2 8.93179 7.39896   8
   9   2   2 7.90265 6.77566   4
 -10  -2  -2 14.8070 9.45122   8
  10  -2   2 13.6279 7.66901   1
  10  -2   2 31.7495 11.4574   4
 -10  -2  -2 34.4553 13.4302   4
  10   2   2 28.5183 11.7977   4
 -10   2  -2 39.3788 10.7689   8
  11  -2   2 21.3920 12.4784   4
  11  -2   2 9.51038 7.78411   1
 -11  -2  -2 23.5006 14.0336   4
 -11  -2  -2 19.1112 15.1447   8
 -11   2  -2 17.1572 12.9408   8
  11   2   2 -3.9182 7.30531   4
  12  -2   2 13.3786 9.90819   4
  12  -2   2 5.18260 8.19473   1
 -12  -2  -2 23.4562 11.8764   8
  12   2   2 13.3708 9.71853   4
 -12   2  -2 -11.710 12.7488   8
 -12  -3   2 50.4438 13.8227   4
 -12  -3   2 79.7919 16.4190   6
 -12  -3   2 36.0947 10.2969   1
 -12  -3   2 80.5544 16.6551   8
  12  -3  -2 55.1229 16.0402   4
 -12   3   2 60.2528 17.9828   8
 -12   3   2 63.8593 14.7492   4
 -11  -3   2 28.5456 7.95259   1
 -11  -3   2 15.8143 11.5183   4
 -11  -3   2 45.2464 12.9496   8
  11  -3  -2 2.52768 8.73448   4
 -11  -3   2 10.1868 11.0444   6
 -11  -3   2 26.3256 11.1008   2
 -11   3   2 15.6087 10.2183   8
 -11   3   2 22.8554 13.0875   4
 -10  -3   2 36.1120 9.95503   6
 -10  -3   2 23.2105 12.6893   8
 -10  -3   2 17.8513 8.25413   2
  10  -3  -2 4.19577 8.08296   4
 -10  -3   2 20.6746 7.00612   1
 -10  -3   2 43.5835 10.7587   4
 -10   3   2 15.9620 9.34575   8
 -10   3   2 37.8073 12.3456   4
  -9  -3   2 436.367 25.1580   2
  -9  -3   2 383.027 23.7842   4
  -9  -3   2 424.020 17.4297   1
   9  -3  -2 365.210 23.2479   4
  -9  -3   2 385.754 25.0674   8
  -9  -3   2 423.090 24.2405   6
  -9   3   2 379.451 24.1114   8
  -9   3   2 390.193 24.8313   6
  -9   3   2 423.747 26.2003   4
  -8  -3   2 297.866 20.1489   4
  -8  -3   2 324.995 18.6272   5
  -8  -3   2 321.323 19.3167   2
  -8  -3   2 334.997 14.5646   1
  -8  -3   2 289.153 17.8221   6
   8  -3  -2 302.426 19.7796   4
  -8  -3   2 298.980 22.8481   8
  -8  -3   2 321.297 18.4016   5
  -8  -3   2 361.510 15.0586   1
  -8   3   2 294.197 19.6238   4
  -8   3   2 344.754 20.1806   6
   8   3  -2 335.658 23.3093   4
  -8   3   2 342.550 23.1431   8
   7  -3  -2 16.8936 6.58746   4
  -7  -3   2 11.5628 5.60669   5
  -7  -3   2 18.8040 6.42746   4
  -7  -3   2 12.2522 4.44653   1
  -7  -3   2 13.0210 6.48001   8
  -7  -3   2 7.55017 4.34518   1
  -7  -3   2 8.29612 6.27025   2
  -7  -3   2 17.0053 5.91557   6
  -7   3   2 -1.3608 7.30146   4
   7   3  -2 22.0408 6.85450   4
  -7   3   2 4.60215 7.89382   8
  -7   3   2 9.96138 6.24338   1
  -7   3   2 11.9049 8.12250   6
  -6  -3   2 227.001 13.2726   6
  -6  -3   2 224.955 13.1816   5
  -6  -3   2 209.248 15.1178   8
  -6  -3   2 204.670 9.42259   1
  -6  -3   2 204.541 9.68540   1
  -6  -3   2 217.281 14.5308   2
  -6  -3   2 199.839 14.3160   4
   6  -3  -2 214.303 14.5994   4
  -6   3   2 217.511 14.0947   6
  -6   3   2 204.868 14.1186   4
  -6   3   2 228.801 16.5150   8
   6   3  -2 183.793 13.1551   4
  -6   3   2 193.680 14.3380   5
  -6   3   2 173.005 10.8410   1
   5  -3  -2 357.922 15.5960   5
  -5  -3   2 332.816 14.7530   5
  -5  -3   2 339.996 10.9298   1
  -5  -3   2 364.851 18.7397   8
  -5  -3   2 340.580 17.0797   2
  -5  -3   2 364.002 15.1610   6
  -5  -3   2 345.864 16.4394   4
  -5  -3   2 335.894 14.2609   3
  -5  -3   2 344.381 10.6268   1
   5  -3  -2 366.620 18.0007   4
  -5   3   2 330.375 14.3713   1
  -5   3   2 354.835 18.2471   8
  -5   3   2 338.339 17.4830   4
  -5   3   2 357.094 17.7536   7
  -5   3   2 350.456 17.0868   6
   5   3  -2 343.470 16.7362   4
  -5   3   2 343.737 16.4184   5
   4  -3  -2 48.9181 6.94283   4
  -4  -3   2 57.7215 4.18776   1
  -4  -3   2 47.4682 6.83373   8
  -4  -3   2 53.8101 7.14106   4
  -4  -3   2 39.0645 6.02535   6
  -4  -3   2 47.9999 3.56138   1
  -4  -3   2 55.8420 6.94441   5
   4  -3  -2 41.9622 6.06067   5
  -4  -3   2 50.8091 7.55356   2
  -4  -3   2 34.9812 5.51472   3
   4   3  -2 45.1787 6.80119   4
   4   3  -2 43.9363 6.97462   6
  -4   3   2 43.3264 7.31686   6
  -4   3   2 42.4183 5.98985   5
  -4   3   2 38.4955 6.59038   8
  -4   3   2 37.5653 7.13498   4
  -4   3   2 50.9112 6.18860   1
  -4   3   2 54.1020 7.24487   7
  -3  -3   2 1129.17 29.9638   2
  -3  -3   2 1177.71 29.2790   8
  -3  -3   2 1170.07 26.1908   6
   3  -3  -2 1134.76 29.7741   4
  -3  -3   2 1179.28 28.6288   3
  -3  -3   2 1139.66 26.3164   5
  -3  -3   2 1181.82 27.9414   4
  -3  -3   2 1217.29 27.1929   5
   3  -3  -2 1193.74 27.9152   5
  -3   3   2 1178.84 28.9302   6
  -3   3   2 1167.07 30.2965   4
  -3   3   2 1153.15 26.1895   1
  -3   3   2 1182.62 30.5254   8
  -3   3   2 1180.77 28.0064   5
  -3   3   2 1194.05 29.0245   7
   3   3  -2 1196.27 28.4972   4
  -2  -3   2 947.843 24.7284   3
   2  -3  -2 934.390 25.0758   4
  -2  -3   2 915.716 22.1470   4
  -2  -3   2 999.575 21.8912   5
   2  -3  -2 970.167 23.2279   5
  -2  -3   2 914.361 21.2667   5
  -2  -3   2 948.834 25.1462   2
  -2  -3   2 957.271 21.2498   6
  -2   3   2 956.968 23.7830   6
  -2   3   2 927.163 24.7264   4
  -2   3   2 930.189 21.6226   1
  -2   3   2 942.250 23.0174   5
   2   3  -2 975.498 23.3770   4
  -2   3   2 932.156 25.8949   8
  -1  -3   2 755.834 17.3845   5
   1  -3  -2 773.687 21.1296   4
   1  -3  -2 780.651 19.7165   5
  -1  -3   2 745.698 20.4881   2
  -1  -3   2 760.539 17.3723   6
  -1  -3   2 778.514 21.5251   3
  -1  -3   2 752.963 17.3256   5
  -1  -3   2 797.004 18.5037   4
  -1   3   2 760.758 18.3805   1
   1   3  -2 754.097 18.9169   4
  -1   3   2 738.302 21.3066   4
  -1   3   2 764.737 21.6832   8
  -1   3   2 782.593 20.7984   6
  -1   3   2 758.300 19.5598   5
   0  -3   2 323.904 11.6389   2
   0  -3   2 342.512 10.7881   5
   0  -3   2 327.679 11.0099   4
   0  -3   2 348.621 10.7454   5
   0  -3  -2 357.656 12.3458   5
   0  -3   2 336.625 10.4537   6
   0  -3   2 339.780 11.6726   7
   0  -3  -2 330.165 13.0031   4
   0   3   2 368.379 13.6652   6
   0   3   2 348.387 11.0369   1
   0   3   2 341.819 13.8503   4
   0   3   2 353.757 14.5716   8
   0   3   2 326.551 12.7347   5
   0   3  -2 359.768 10.0525   8
   0   3  -2 361.589 12.1726   4
   1  -3   2 48.3597 4.96934   5
  -1  -3  -2 40.3734 5.89677   5
   1  -3   2 45.4771 5.08139   4
   1  -3   2 35.4456 4.49219   7
   1  -3   2 46.6948 4.84071   6
  -1  -3  -2 31.6892 6.35009   4
   1  -3   2 46.9653 4.62465   2
   1  -3   2 37.9896 4.62155   5
   1   3   2 45.5911 5.38871   5
  -1   3  -2 41.9726 3.87654   8
   1   3   2 43.7001 5.19906   1
  -1   3  -2 42.1437 5.65804   4
   1   3   2 43.3439 6.18992   8
   1   3   2 48.4662 5.96227   4
   1   3   2 47.9173 5.61550   6
   2  -3   2 2107.29 40.7080   5
  -2  -3  -2 2208.03 45.7711   4
   2  -3   2 2153.07 40.5499   6
   2  -3   2 2239.67 36.9881   2
   2  -3   2 2091.29 41.6338   4
   2  -3   2 2179.68 40.8101   5
   2  -3   2 2125.09 41.2402   7
  -2  -3  -2 2190.50 42.3863   5
   2   3   2 2031.32 40.3885   1
  -2   3  -2 2140.24 40.0419   8
   2   3   2 2122.16 45.0441   4
  -2   3  -2 2264.97 43.8762   4
   2   3   2 2117.97 42.4548   5
   2   3   2 2142.53 43.2594   6
   3  -3   2 415.995 14.4927   6
   3  -3   2 435.201 15.4364   7
   3  -3   2 405.991 14.7507   4
  -3  -3  -2 410.172 15.2196   5
   3  -3   2 388.642 15.0793   5
  -3  -3  -2 426.314 16.9958   4
   3  -3   2 402.749 9.45954   1
   3  -3   2 397.511 9.58016   1
   3   3   2 415.698 17.3545   4
   3   3   2 406.923 16.6618   6
  -3   3  -2 435.858 16.0794   6
   3   3   2 411.269 15.3968   5
  -3   3  -2 396.762 13.9435   8
   3   3   2 425.464 14.5328   1
  -3   3  -2 429.041 16.7495   4
  -4  -3  -2 26.8535 6.16597   4
  -4  -3  -2 45.7877 6.94538   5
   4  -3   2 36.3858 3.92389   1
   4  -3   2 37.3358 5.96376   4
   4  -3   2 32.5950 3.83279   1
  -4  -3  -2 34.5748 4.08368   3
   4  -3   2 41.3229 5.92425   6
   4  -3   2 41.6774 6.14068   5
  -4   3  -2 34.2397 6.91545   6
  -4   3  -2 40.0828 7.52358   4
  -4   3  -2 33.0211 5.02109   8
   4   3   2 33.8936 5.94352   1
   4   3   2 26.1568 5.66318   5
   4   3   2 48.4996 7.18425   4
  -5  -3  -2 642.248 22.4781   5
   5  -3   2 708.837 18.0112   1
  -5  -3  -2 703.393 26.4899   4
   5  -3   2 678.918 23.7511   4
   5  -3   2 666.372 17.2537   1
   5  -3   2 660.763 22.6717   5
   5   3   2 670.382 20.7237   1
   5   3   2 701.995 25.8883   4
  -5   3  -2 696.573 25.6027   4
  -5   3  -2 653.387 22.5161   8
   5   3   2 673.826 22.9794   5
   6  -3   2 1436.74 30.7825   1
  -6  -3  -2 1351.29 42.9079   8
  -6  -3  -2 1441.25 41.6911   4
   6  -3   2 1374.18 30.7526   1
   6  -3   2 1375.69 37.5297   5
   6  -3   2 1330.56 38.4947   4
  -6   3  -2 1356.66 40.1357   4
   6   3   2 1375.90 38.4690   5
  -6   3  -2 1407.48 38.4256   8
   6   3   2 1450.10 41.5379   4
   6   3   2 1395.16 34.5526   1
   7  -3   2 192.716 14.9082   5
  -7  -3  -2 188.263 18.8556   8
  -7  -3  -2 229.252 17.1506   4
   7  -3   2 195.608 14.7342   4
   7  -3   2 192.431 10.5055   1
   7  -3   2 206.680 11.9951   1
   7   3   2 191.449 17.8000   4
  -7   3  -2 180.249 16.2897   8
  -7   3  -2 197.316 16.1081   4
  -8  -3  -2 170.137 18.2732   4
   8  -3   2 144.748 11.7021   1
   8  -3   2 152.917 16.0212   4
  -8  -3  -2 174.195 19.3733   8
  -8   3  -2 173.542 16.8118   8
   8   3   2 147.094 17.1999   4
   9  -3   2 66.4974 11.5855   4
   9  -3   2 81.8661 9.65809   1
  -9  -3  -2 73.3017 14.7453   4
  -9  -3  -2 88.5367 14.9073   8
  -9   3  -2 86.3995 13.5780   8
   9   3   2 46.9660 11.5357   4
   9   3   2 85.4664 15.0475   4
  10  -3   2 85.7237 15.3706   4
 -10  -3  -2 126.569 18.2224   8
  10  -3   2 126.593 11.9786   1
 -10  -3  -2 109.798 18.3138   4
  10   3   2 109.031 16.4004   4
 -10   3  -2 136.720 18.5525   8
 -11  -3  -2 -5.3294 12.6050   8
 -11  -3  -2 20.3422 14.0257   4
  11  -3   2 1.97600 6.55707   1
  11  -3   2 9.49823 12.4521   4
  11   3   2 -13.858 10.1678   4
 -11   3  -2 -14.204 6.52241   8
 -12  -4   2 -1.9189 14.6471   8
  12  -4  -2 17.2083 13.8097   4
 -12  -4   2 -14.349 9.99892   6
 -12  -4   2 1.40813 11.7960   4
 -12  -4   2 -9.4454 5.71043   1
 -12   4   2 7.48547 10.0811   8
 -12   4   2 -21.665 11.0695   4
 -11  -4   2 53.8075 14.2972   8
  11  -4  -2 43.9711 14.7349   4
 -11  -4   2 26.6147 13.5144   4
 -11  -4   2 39.9659 10.9306   6
 -11  -4   2 37.5763 10.8618   2
 -11  -4   2 42.8036 7.96065   1
 -11   4   2 53.3131 13.6429   8
 -11   4   2 47.8304 13.1378   4
 -10  -4   2 11.7944 11.0456   6
 -10  -4   2 24.6891 9.45689   4
  10  -4  -2 4.35956 10.9935   4
 -10  -4   2 48.9977 14.3426   8
 -10  -4   2 25.5203 6.78030   1
 -10  -4   2 15.1042 11.1236   2
 -10   4   2 20.8913 9.65285   4
 -10   4   2 15.9933 9.92453   8
  -9  -4   2 35.2694 9.53556   2
  -9  -4   2 17.6079 9.29079   8
   9  -4  -2 38.3050 12.4040   4
  -9  -4   2 40.8509 9.82155   4
  -9  -4   2 55.9075 11.8327   6
  -9  -4   2 48.7254 7.36013   1
  -9  -4   2 56.6593 7.85559   1
  -9   4   2 50.3511 13.0301   4
  -9   4   2 40.9701 12.9387   8
  -8  -4   2 9.62399 6.52461   4
  -8  -4   2 16.1206 5.10128   1
  -8  -4   2 2.37209 8.88389   2
  -8  -4   2 10.9417 8.54269   6
   8  -4  -2 16.0927 8.21776   4
  -8  -4   2 18.1939 5.23099   1
  -8  -4   2 25.6569 7.63783   5
  -8  -4   2 6.40920 9.75231   8
  -8   4   2 20.9217 8.50939   8
  -8   4   2 17.1226 7.84775   6
  -8   4   2 6.66293 6.92794   4
  -7  -4   2 16.6083 9.78339   2
  -7  -4   2 22.7755 8.19557   6
  -7  -4   2 22.8861 6.88660   4
  -7  -4   2 26.9295 4.96027   1
  -7  -4   2 26.1652 10.7452   8
   7  -4  -2 24.2079 7.68316   4
  -7  -4   2 25.9463 8.19318   5
  -7  -4   2 17.7587 4.89971   1
  -7   4   2 19.4114 7.52890   8
  -7   4   2 18.8011 7.25055   6
  -7   4   2 19.3153 7.23324   4
  -6  -4   2 0.39664 5.75246   2
  -6  -4   2 9.69321 5.56876   5
  -6  -4   2 -4.1633 5.92597   4
  -6  -4   2 6.62989 5.38177   6
  -6  -4   2 3.78902 5.72460   3
   6  -4  -2 13.9486 8.32645   4
  -6  -4   2 8.89905 3.77593   1
  -6  -4   2 11.2626 8.16912   8
  -6  -4   2 -0.2859 3.69827   1
  -6   4   2 8.12153 7.62223   8
  -6   4   2 -3.1747 7.20956   4
   6   4  -2 6.41587 6.76362   4
  -6   4   2 2.16347 5.17106   6
  -5  -4   2 190.456 15.3862   8
  -5  -4   2 215.022 12.6684   3
   5  -4  -2 188.016 12.6473   5
   5  -4  -2 192.432 14.6235   4
  -5  -4   2 214.454 13.5581   5
  -5  -4   2 204.044 8.21407   1
  -5  -4   2 199.464 7.85012   1
  -5  -4   2 201.791 12.7348   4
  -5  -4   2 172.398 13.8004   2
  -5   4   2 194.776 11.1931   1
  -5   4   2 225.135 15.5643   4
   5   4  -2 222.590 14.8413   4
  -5   4   2 200.915 12.6667   5
  -5   4   2 212.991 13.5444   6
  -5   4   2 168.160 13.1105   8
  -4  -4   2 4.83109 4.92482   4
  -4  -4   2 6.31437 2.20048   1
  -4  -4   2 10.0581 6.90352   2
  -4  -4   2 4.42519 2.25493   1
  -4  -4   2 1.86054 3.96244   3
   4  -4  -2 4.46765 4.12126   5
   4  -4  -2 10.5028 4.13749   1
  -4  -4   2 7.39574 5.88025   8
   4  -4  -2 11.7851 4.79478   4
  -4  -4   2 3.24150 3.56383   5
  -4   4   2 3.33887 4.60564   6
  -4   4   2 -1.1411 2.86133   1
   4   4  -2 6.36139 5.30241   6
  -4   4   2 -0.5583 4.05745   4
  -4   4   2 -1.2434 5.61440   8
   4   4  -2 3.25438 3.82224   4
  -4   4   2 1.85628 4.36671   7
  -4   4   2 -0.2047 4.85161   5
  -3  -4   2 848.024 24.0937   4
  -3  -4   2 874.080 27.4136   2
   3  -4  -2 842.622 26.4573   4
  -3  -4   2 846.750 25.2855   3
  -3  -4   2 865.356 22.9273   6
   3  -4  -2 869.587 25.0667   5
  -3  -4   2 843.201 22.6896   5
  -3   4   2 876.397 27.1902   8
  -3   4   2 879.198 24.2532   5
  -3   4   2 868.039 25.6543   6
   3   4  -2 800.837 24.4397   4
  -3   4   2 838.838 22.1261   1
   3   4  -2 885.767 23.8224   6
  -3   4   2 822.744 26.4717   4
  -3   4   2 831.839 25.0301   7
  -2  -4   2 97.9799 8.16054   5
   2  -4  -2 91.0236 8.81855   4
  -2  -4   2 109.428 8.43475   5
  -2  -4   2 96.6197 9.36107   3
  -2  -4   2 78.9668 7.39289   4
  -2  -4   2 77.9499 6.92064   6
   2  -4  -2 106.412 8.26434   5
  -2   4   2 81.9961 9.24635   8
  -2   4   2 100.622 8.43270   1
  -2   4   2 96.0790 8.65982   6
  -2   4   2 91.8291 8.98249   4
  -2   4   2 103.983 9.08656   5
   2   4  -2 97.5136 8.69571   4
   1  -4  -2 47.3387 7.55986   4
  -1  -4   2 41.0028 4.97038   5
  -1  -4   2 55.6428 6.21797   4
  -1  -4   2 52.8244 5.75140   6
   1  -4  -2 62.4892 7.27305   5
  -1  -4   2 58.6522 6.27067   5
  -1  -4   2 51.7268 6.78031   3
  -1   4   2 66.4286 6.99695   5
  -1   4   2 53.0785 7.48222   6
  -1   4   2 62.7231 6.44839   1
  -1   4   2 58.0161 7.32416   8
  -1   4   2 60.3143 8.07122   4
   1   4  -2 53.2255 5.93026   4
   0  -4  -2 170.398 11.5875   4
   0  -4  -2 154.273 10.4318   5
   0  -4   2 137.978 8.30557   6
   0  -4   2 159.717 9.21923   4
   0  -4   2 157.107 8.81121   7
   0  -4   2 171.421 10.3919   2
   0  -4   2 152.540 8.96242   5
   0  -4   2 150.515 8.79195   5
   0   4   2 153.238 9.55782   5
   0   4   2 168.708 10.7652   8
   0   4  -2 161.298 9.30409   4
   0   4   2 160.568 11.4830   4
   0   4  -2 158.509 7.55426   8
   0   4   2 149.566 9.31485   1
   0   4   2 147.030 11.0068   6
   1  -4   2 16.4095 4.09043   2
   1  -4   2 13.1547 3.76575   7
   1  -4   2 14.4925 3.51451   6
   1  -4   2 14.8740 4.46727   5
  -1  -4  -2 26.1747 5.70747   5
   1  -4   2 15.3666 4.48767   4
  -1  -4  -2 11.2505 6.04391   4
   1  -4   2 20.6600 4.01291   5
   1   4   2 19.8894 4.75691   1
  -1   4  -2 18.1644 3.63795   8
   1   4   2 13.1705 5.72491   4
  -1   4  -2 13.6676 5.12890   4
   1   4   2 9.82306 4.68440   8
   1   4   2 14.8125 4.20401   5
   1   4   2 17.7687 5.79557   6
   2  -4   2 6.43090 4.56573   4
   2  -4   2 6.75816 4.05657   6
   2  -4   2 7.81421 2.88200   2
   2  -4   2 8.81215 3.91775   7
   2  -4   2 5.06498 4.70408   5
  -2  -4  -2 3.82654 3.55030   5
  -2  -4  -2 10.2391 4.75413   4
   2   4   2 2.71790 4.25428   1
   2   4   2 13.7125 4.30109   5
  -2   4  -2 2.97613 3.43440   4
   2   4   2 7.01477 4.59924   8
  -2   4  -2 9.76754 3.66579   8
   2   4   2 7.02587 4.21791   4
   2   4   2 5.72794 4.29623   6
  -2   4  -2 15.9516 3.98107   6
  -3  -4  -2 3.48730 3.64645   5
   3  -4   2 7.16916 5.08616   5
   3  -4   2 1.57399 3.56469   7
   3  -4   2 5.06377 3.27512   6
   3  -4   2 0.39310 4.27246   4
   3  -4   2 3.41855 1.85929   1
  -3  -4  -2 -3.3432 4.06842   4
   3  -4   2 2.20396 1.82310   1
  -3  -4  -2 3.21947 4.70922   1
  -3   4  -2 11.3957 5.21453   6
   3   4   2 3.92827 3.99424   6
  -3   4  -2 7.17244 5.16584   4
   3   4   2 1.81014 3.19348   1
  -3   4  -2 6.10246 3.01026   8
   3   4   2 0.35265 3.61595   5
   3   4   2 5.09634 4.13003   4
   4  -4   2 44.9550 4.37955   1
   4  -4   2 42.5212 7.03327   7
  -4  -4  -2 50.8109 8.12824   5
  -4  -4  -2 35.2902 8.83941   4
   4  -4   2 40.5224 4.17645   1
   4  -4   2 40.7822 7.59624   4
  -4  -4  -2 51.1503 5.97611   3
   4  -4   2 14.2701 6.38210   5
   4   4   2 35.2672 8.39429   4
   4   4   2 42.5793 8.51862   6
  -4   4  -2 48.4485 7.60241   4
  -4   4  -2 43.6556 6.71114   8
   4   4   2 40.7182 6.04149   1
   4   4   2 44.3554 8.05425   5
   5  -4   2 17.6209 7.27588   5
   5  -4   2 11.4276 6.53589   4
   5  -4   2 12.1795 3.72273   1
  -5  -4  -2 11.9048 7.97656   4
   5  -4   2 12.2603 3.67643   1
   5   4   2 2.04081 4.95877   4
  -5   4  -2 10.9330 5.47755   8
  -5   4  -2 15.7447 7.38771   4
   5   4   2 20.3045 7.41437   5
  -6  -4  -2 2.10475 9.00581   8
   6  -4   2 11.7115 4.26555   1
   6  -4   2 4.87498 6.43729   4
  -6  -4  -2 19.5091 9.02945   4
   6  -4   2 5.83949 5.41540   5
   6  -4   2 5.77796 4.08670   1
   6   4   2 12.5313 7.84562   4
  -6   4  -2 -4.6701 7.17296   4
  -6   4  -2 6.19739 6.00077   8
   7  -4   2 50.5396 6.99356   1
   7  -4   2 67.1675 10.5889   5
   7  -4   2 77.2939 11.9205   4
  -7  -4  -2 55.2505 13.3099   8
  -7  -4  -2 46.9431 12.1923   4
   7   4   2 59.0535 11.7053   4
  -7   4  -2 86.4454 11.8703   8
   8  -4   2 9.69227 5.52642   1
   8  -4   2 13.3776 5.69120   1
  -8  -4  -2 5.28449 8.79943   8
  -8  -4  -2 5.92340 9.35184   4
   8  -4   2 4.80484 8.67528   4
   8   4   2 -6.9466 5.98956   4
  -8   4  -2 12.5989 6.83659   8
   9  -4   2 -3.2680 5.40097   1
   9  -4   2 -4.1220 5.51821   4
  -9  -4  -2 3.54579 8.99790   8
  -9  -4  -2 4.75116 11.2424   4
  -9   4  -2 11.8919 9.01498   8
   9   4   2 0.90249 7.56542   4
 -10  -4  -2 19.4766 11.5921   2
 -10  -4  -2 -5.5032 8.13284   4
  10  -4   2 14.6884 10.3857   4
  10  -4   2 8.41412 6.29626   1
 -10  -4  -2 4.53618 10.3596   8
  10   4   2 11.3566 11.0462   4
  10   4   2 -9.7421 10.3251   4
 -10   4  -2 0.65493 7.36409   8
 -11  -4  -2 10.5561 11.7055   8
 -11  -4  -2 0.58220 9.15862   4
  11  -4   2 12.1695 6.65695   1
  11  -4   2 1.30017 11.0489   4
  11   4   2 14.9433 12.8919   4
 -11  -5   2 6.46408 10.4874   8
 -11  -5   2 12.9392 12.6743   2
 -11  -5   2 -3.9559 7.62809   4
  11  -5  -2 25.4154 12.6879   4
 -11  -5   2 -9.8574 10.6897   6
 -11  -5   2 14.7621 6.77474   1
 -11  -5   2 -4.6310 5.95814   1
 -11   5   2 -0.1002 12.7810   4
 -11   5   2 -7.0234 9.05270   8
 -10  -5   2 -1.2150 8.26281   2
 -10  -5   2 -26.301 11.1176   8
  10  -5  -2 15.7742 12.4546   4
 -10  -5   2 -16.995 8.77343   4
 -10  -5   2 4.23713 6.04739   1
 -10  -5   2 3.46556 4.98720   1
 -10  -5   2 -4.7366 10.4941   6
 -10   5   2 17.8976 9.74039   8
 -10   5   2 -0.2366 8.07315   4
  -9  -5   2 139.785 16.9089   2
  -9  -5   2 107.078 15.3019   4
  -9  -5   2 118.125 9.66880   1
   9  -5  -2 127.858 16.5215   4
  -9  -5   2 124.556 10.8673   1
  -9  -5   2 108.280 15.0258   6
  -9  -5   2 141.669 20.2828   8
  -9   5   2 128.023 16.2556   4
  -9   5   2 109.104 17.2152   8
  -8  -5   2 117.096 16.8696   2
  -8  -5   2 123.085 14.7355   6
  -8  -5   2 105.394 8.75445   1
  -8  -5   2 126.420 16.5731   8
  -8  -5   2 125.387 9.13955   1
   8  -5  -2 149.490 16.2370   4
  -8  -5   2 92.7526 12.8533   4
  -8   5   2 109.521 16.5770   8
  -8   5   2 116.984 14.9571   4
  -7  -5   2 80.2381 11.1549   4
  -7  -5   2 79.8201 11.7812   6
  -7  -5   2 91.9158 14.6515   2
  -7  -5   2 94.8107 7.66368   1
  -7  -5   2 98.7956 7.48043   1
  -7  -5   2 96.6066 11.7168   5
  -7  -5   2 110.484 11.6494   3
   7  -5  -2 94.3886 13.0357   4
  -7  -5   2 95.9562 13.4902   8
  -7   5   2 84.6407 11.5332   6
  -7   5   2 92.9590 12.8943   4
  -7   5   2 83.5279 12.3758   8
  -6  -5   2 56.7903 11.2802   8
   6  -5  -2 41.8197 10.9278   4
  -6  -5   2 37.1626 5.08745   1
  -6  -5   2 43.3560 11.5728   2
  -6  -5   2 39.8216 9.03808   4
  -6  -5   2 48.7120 8.39536   5
  -6  -5   2 43.0880 8.80782   3
  -6  -5   2 39.7150 4.73346   1
  -6   5   2 41.8210 10.4588   6
  -6   5   2 33.5190 10.0928   8
  -6   5   2 46.6448 11.0170   4
  -5  -5   2 -9.7664 6.20457   8
  -5  -5   2 1.35832 4.34393   3
  -5  -5   2 -4.5741 1.99815   1
  -5  -5   2 -5.9758 5.67039   4
  -5  -5   2 0.27110 8.00211   2
  -5  -5   2 -1.2046 2.25426   1
  -5  -5   2 2.00085 4.41743   5
   5  -5  -2 9.51973 7.36890   4
  -5   5   2 0.74000 4.92134   8
   5   5  -2 -0.5902 4.59622   4
  -5   5   2 -0.8689 7.00808   4
  -5   5   2 -7.5491 6.55085   6
  -4  -5   2 8.94978 2.09238   1
  -4  -5   2 12.2359 6.77847   3
  -4  -5   2 2.33525 4.21406   5
   4  -5  -2 2.45846 4.82110   4
  -4  -5   2 11.8999 6.76032   8
  -4  -5   2 5.76949 4.67594   4
  -4  -5   2 -6.8332 6.94980   2
   4  -5  -2 11.6136 6.54906   5
  -4  -5   2 8.36756 2.25705   1
   4   5  -2 16.6874 6.35806   4
  -4   5   2 9.14367 6.19113   5
  -4   5   2 9.05170 6.88478   8
  -4   5   2 6.25367 4.94994   6
  -4   5   2 6.85679 5.36871   4
  -3  -5   2 2.11029 3.48031   4
   3  -5  -2 -5.4581 5.93074   4
  -3  -5   2 2.51538 4.69435   5
   3  -5  -2 3.48270 4.30544   5
   3  -5  -2 -3.5879 4.74215   1
  -3  -5   2 -1.7140 5.81735   3
  -3   5   2 -0.8589 3.21982   1
  -3   5   2 2.66016 5.32142   5
  -3   5   2 -2.1431 3.90296   8
  -3   5   2 -1.3328 6.18043   4
   3   5  -2 -4.2732 4.79779   4
  -3   5   2 -2.8853 3.82326   6
  -2  -5   2 348.444 14.4657   6
   2  -5  -2 361.244 14.4000   1
  -2  -5   2 363.895 16.8050   3
   2  -5  -2 341.749 17.8827   4
  -2  -5   2 366.315 15.8061   4
   2  -5  -2 370.157 16.0483   5
  -2  -5   2 351.478 15.3970   5
   2   5  -2 381.963 16.0406   4
  -2   5   2 357.524 16.6135   6
  -2   5   2 377.202 18.3600   8
  -2   5   2 356.161 16.5976   5
  -2   5   2 350.516 14.0788   1
  -2   5   2 347.915 18.0035   4
   1  -5  -2 175.742 11.8840   4
   1  -5  -2 150.248 11.7424   5
  -1  -5   2 151.170 10.0229   6
  -1  -5   2 165.596 9.98060   5
   1  -5  -2 146.922 9.28483   1
  -1  -5   2 156.296 10.5529   4
  -1   5   2 162.161 9.59018   1
   1   5  -2 157.184 11.2679   6
  -1   5   2 155.284 10.5975   5
  -1   5   2 165.835 11.7831   4
  -1   5   2 153.719 12.5530   6
   1   5  -2 149.091 11.2225   4
  -1   5   2 157.168 12.8984   8
   0  -5   2 697.578 21.7133   4
   0  -5   2 655.486 20.5072   5
   0  -5   2 749.502 21.0276   6
   0  -5   2 691.049 21.1762   7
   0  -5  -2 716.024 20.7781   1
   0  -5  -2 728.457 24.5157   4
   0  -5  -2 700.496 22.3597   5
   0   5   2 719.831 25.2368   8
   0   5   2 671.862 23.8499   4
   0   5  -2 735.935 22.4990   6
   0   5   2 712.379 22.2994   5
   0   5   2 701.344 23.8142   6
   0   5  -2 726.878 23.3715   4
   0   5  -2 729.475 20.4812   8
   0   5   2 723.976 20.6624   1
  -1  -5  -2 208.679 13.4407   4
   1  -5   2 200.014 11.8169   4
  -1  -5  -2 220.710 12.3006   5
  -1  -5  -2 223.878 12.0474   1
   1  -5   2 208.360 11.3213   5
   1  -5   2 218.946 11.7697   6
   1  -5   2 213.076 12.9647   7
   1   5   2 211.627 13.7714   8
  -1   5  -2 202.057 10.3326   8
  -1   5  -2 214.026 12.0535   6
   1   5   2 204.739 13.9401   6
  -1   5  -2 209.106 12.2212   4
   1   5   2 210.729 14.2531   4
   1   5   2 213.148 12.2241   5
  -2  -5  -2 373.914 18.9688   4
   2  -5   2 360.187 15.8300   4
   2  -5   2 369.472 15.9034   7
   2  -5   2 344.587 15.8995   5
  -2  -5  -2 372.661 15.5999   1
   2  -5   2 380.680 13.4797   2
  -2  -5  -2 387.642 16.5162   5
   2   5   2 372.874 15.6858   1
   2   5   2 392.926 18.5316   6
  -2   5  -2 390.719 18.0498   4
   2   5   2 381.889 16.5258   5
   2   5   2 365.516 18.5431   4
  -2   5  -2 373.234 14.4327   8
   2   5   2 371.889 18.4080   8
   3  -5   2 229.593 6.83164   1
   3  -5   2 231.786 15.1391   7
  -3  -5  -2 228.525 14.6909   4
   3  -5   2 226.083 14.1313   5
   3  -5   2 229.843 6.86452   1
   3  -5   2 230.208 13.6539   4
  -3  -5  -2 206.866 14.3473   5
  -3   5  -2 228.453 12.0036   8
  -3   5  -2 231.923 13.9345   4
   3   5   2 254.334 15.3514   5
   3   5   2 263.048 14.7979   6
   3   5   2 234.882 14.7000   4
   4  -5   2 19.3323 3.17169   1
   4  -5   2 13.6863 6.74891   5
   4  -5   2 19.0958 5.46818   4
  -4  -5  -2 14.9986 6.31882   4
  -4  -5  -2 20.8409 5.79806   3
   4  -5   2 18.3250 3.15919   1
  -4   5  -2 16.0111 5.45876   8
   4   5   2 19.9473 6.61729   6
  -4   5  -2 22.9029 7.93925   4
   4   5   2 21.8841 6.69224   4
  -5  -5  -2 63.0430 10.0249   4
   5  -5   2 45.0515 7.82191   4
   5  -5   2 54.7109 5.25180   1
   5  -5   2 54.8841 5.37772   1
   5  -5   2 51.2348 8.19361   5
  -5   5  -2 58.0268 8.66450   8
   5   5   2 62.8964 11.5162   4
   5   5   2 62.9472 10.9245   6
  -6  -5  -2 272.090 18.7664   4
   6  -5   2 280.883 17.1106   4
   6  -5   2 275.984 17.4721   5
   6  -5   2 270.107 11.6124   1
   6  -5   2 250.635 11.9347   1
   6   5   2 301.491 19.2370   4
  -6   5  -2 282.576 16.4399   8
   7  -5   2 130.744 9.50408   1
  -7  -5  -2 132.316 16.5685   8
   7  -5   2 147.985 15.9860   5
   7  -5   2 138.713 10.3305   1
   7  -5   2 152.166 15.8711   4
  -7  -5  -2 111.638 14.8761   4
  -7   5  -2 123.791 14.1006   8
   7   5   2 130.607 15.1720   4
  -8  -5  -2 123.479 17.4813   4
   8  -5   2 83.7881 13.7891   4
  -8  -5  -2 90.0412 17.2493   8
   8  -5   2 91.9045 8.50819   1
   8  -5   2 82.2712 8.27710   1
   8   5   2 89.2255 15.8563   4
  -8   5  -2 69.7421 13.3016   8
   9  -5   2 9.41615 9.90717   4
  -9  -5  -2 -8.2762 7.42702   4
   9  -5   2 3.17758 6.63857   1
   9  -5   2 2.41005 4.95930   1
  -9  -5  -2 -8.8741 12.6701   8
   9   5   2 14.1524 8.82673   4
  10  -5   2 10.1686 6.90677   1
  10  -5   2 16.8948 8.94598   4
  10  -5   2 8.42230 6.61392   1
 -10  -5  -2 -1.7615 10.7273   8
 -10  -5  -2 3.44635 12.0570   4
  10   5   2 -0.3822 7.96656   4
  10  -6  -2 33.5113 11.9531   4
 -10  -6   2 23.0264 12.1104   6
 -10  -6   2 42.1273 5.62871   1
 -10  -6   2 39.5238 13.3828   8
 -10  -6   2 40.1429 14.4570   2
 -10  -6   2 43.7127 5.84320   1
 -10  -6   2 46.8573 11.7616   4
 -10   6   2 52.1461 16.0867   4
 -10   6   2 57.5745 16.0848   8
   9  -6  -2 161.889 20.5446   4
  -9  -6   2 106.008 19.4992   8
  -9  -6   2 130.902 8.84222   1
  -9  -6   2 127.718 16.1287   4
  -9  -6   2 125.777 17.6116   2
  -9  -6   2 145.954 17.4583   6
  -9  -6   2 136.967 9.05119   1
  -9   6   2 121.421 17.1794   4
  -9   6   2 111.002 16.6370   8
  -8  -6   2 28.8560 8.42074   6
  -8  -6   2 37.8720 10.8918   2
  -8  -6   2 21.1070 4.57852   1
  -8  -6   2 23.5799 5.26783   1
  -8  -6   2 14.7498 9.67566   4
  -8  -6   2 5.70911 10.9419   8
   8  -6  -2 6.99047 10.4721   4
  -8   6   2 28.7823 9.78532   8
  -8   6   2 4.61179 10.8390   4
  -7  -6   2 127.661 14.1099   4
  -7  -6   2 119.818 7.97849   1
  -7  -6   2 108.685 12.7462   5
  -7  -6   2 102.685 11.9881   3
  -7  -6   2 91.8143 7.05610   1
  -7  -6   2 122.746 17.2152   8
   7  -6  -2 120.410 16.4133   4
  -7  -6   2 120.055 14.0065   6
  -7  -6   2 88.8046 13.5767   2
  -7   6   2 114.123 15.5868   8
  -7   6   2 96.7162 13.9875   4
  -6  -6   2 -1.8725 7.27916   4
  -6  -6   2 3.02081 7.32514   3
  -6  -6   2 0.62407 2.78004   1
  -6  -6   2 10.9754 7.46048   2
  -6  -6   2 7.80449 6.45466   8
  -6  -6   2 15.2775 8.36563   5
  -6  -6   2 1.80384 3.01095   1
   6  -6  -2 6.04152 6.46537   4
  -6   6   2 -7.7616 8.20153   4
  -6   6   2 1.55756 6.17823   8
  -5  -6   2 355.620 9.62115   1
  -5  -6   2 334.727 19.1930   5
  -5  -6   2 385.763 20.4000   3
  -5  -6   2 351.175 9.96350   1
  -5  -6   2 367.276 21.8609   2
   5  -6  -2 342.227 20.3059   4
  -5  -6   2 347.719 21.4868   8
  -5  -6   2 336.171 19.5039   4
  -5   6   2 398.266 20.5957   6
  -5   6   2 349.042 21.3787   8
  -5   6   2 354.961 22.2397   4
  -4  -6   2 20.8969 7.18288   4
   4  -6  -2 19.4532 8.50294   4
  -4  -6   2 9.12087 5.16856   5
  -4  -6   2 8.76851 1.84125   1
  -4  -6   2 12.9108 2.07933   1
  -4  -6   2 17.0272 6.56050   3
  -4   6   2 21.5289 7.29370   4
  -4   6   2 14.4906 8.01125   6
  -4   6   2 14.8265 6.34719   8
  -3  -6   2 698.813 25.7556   3
  -3  -6   2 691.512 23.6879   5
   3  -6  -2 706.467 27.8438   4
  -3  -6   2 669.558 24.4713   4
  -3   6   2 705.327 27.4654   8
  -3   6   2 663.219 26.6052   4
  -3   6   2 708.906 27.1622   6
  -2  -6   2 152.868 11.0971   5
   2  -6  -2 134.998 12.7012   5
  -2  -6   2 148.956 11.7409   4
  -2  -6   2 140.546 13.2990   3
   2  -6  -2 151.376 12.3432   4
  -2   6   2 119.627 11.7462   6
  -2   6   2 126.682 12.7426   4
  -2   6   2 109.284 12.3842   8
  -1  -6   2 50.8143 7.34888   5
   1  -6  -2 46.8974 8.37972   4
   1  -6  -2 57.5765 7.96550   5
   1  -6  -2 48.9551 7.52395   1
  -1  -6   2 59.4138 8.34419   4
  -1   6   2 48.2950 8.61290   4
  -1   6   2 58.0929 10.0899   8
  -1   6   2 59.1138 8.59222   6
   1   6  -2 52.9497 9.14552   4
   0  -6   2 79.7104 8.53388   5
   0  -6  -2 78.1980 8.84252   1
   0  -6   2 94.5026 10.1417   7
   0  -6  -2 92.3808 10.6571   5
   0  -6   2 76.9587 9.04535   4
   0  -6  -2 59.7741 8.84541   4
   0   6   2 63.3005 9.15335   4
   0   6   2 79.4610 9.63019   6
   0   6  -2 93.5957 8.87994   8
   0   6   2 92.4897 11.6538   8
   0   6  -2 70.8432 9.06910   4
  -1  -6  -2 151.454 14.3831   4
  -1  -6  -2 152.164 11.7933   1
   1  -6   2 148.863 11.5084   7
   1  -6   2 154.098 12.3927   5
  -1  -6  -2 134.312 12.1521   5
   1  -6   2 147.162 11.6756   4
   1   6   2 144.670 12.7635   6
   1   6   2 156.475 14.3878   4
  -1   6  -2 168.783 13.2057   4
   1   6   2 141.948 13.2894   8
  -1   6  -2 136.115 10.2071   8
   2  -6   2 0.97901 5.84544   5
   2  -6   2 -15.969 5.26465   7
   2  -6   2 7.21662 5.70760   4
  -2  -6  -2 3.02495 6.92519   4
   2  -6   2 5.00878 4.48700   2
   2   6   2 5.68997 7.22651   4
   2   6   2 -0.0140 6.78191   6
  -2   6  -2 -2.4308 4.10424   8
   2   6   2 -0.2864 4.80743   8
   3  -6   2 197.712 14.1098   4
   3  -6   2 193.559 5.31686   1
  -3  -6  -2 192.097 16.7357   4
   3  -6   2 188.415 5.20006   1
   3  -6   2 177.909 13.2219   5
  -3   6  -2 192.983 12.4531   8
   3   6   2 188.846 15.7920   6
   3   6   2 193.898 15.8607   4
  -4  -6  -2 111.093 13.7740   4
   4  -6   2 140.103 13.6749   5
   4  -6   2 130.984 6.37476   1
   4  -6   2 118.086 5.89872   1
   4  -6   2 122.302 12.5111   4
   4   6   2 138.065 13.2815   6
  -4   6  -2 120.548 10.1275   8
   4   6   2 138.623 14.8303   4
   5  -6   2 495.986 13.5161   1
  -5  -6  -2 483.304 25.9547   4
   5  -6   2 474.134 22.2255   4
   5  -6   2 498.010 22.6457   5
   5  -6   2 501.657 13.4804   1
   5   6   2 472.533 24.4144   4
  -5   6  -2 493.089 22.7544   8
  -6  -6  -2 6.60176 7.59858   4
   6  -6   2 3.26223 3.81070   1
   6  -6   2 7.58689 3.54864   1
   6  -6   2 11.4605 9.04322   5
   6  -6   2 5.25176 5.91853   4
   6   6   2 15.2613 7.95204   4
  -7  -6  -2 60.4615 13.9527   4
   7  -6   2 30.3454 4.88873   1
   7  -6   2 21.9921 7.93753   4
  -7  -6  -2 -0.0231 7.50856   8
   7  -6   2 40.7194 5.43992   1
   7   6   2 31.7199 9.33224   4
   8  -6   2 14.2782 5.21975   1
   8  -6   2 3.50216 4.56805   1
   8  -6   2 -1.3942 6.08020   4
  -8  -6  -2 -10.944 9.95003   4
  -8  -6  -2 -11.046 11.2192   8
   8   6   2 13.5405 11.1346   4
  -9  -6  -2 51.2844 12.9922   4
   9  -6   2 79.9063 7.59644   1
   9  -6   2 84.9844 13.9611   4
  -9  -6  -2 60.5731 17.7617   8
   9  -6   2 72.4614 7.81369   1
   9   6   2 67.4454 13.8947   4
  10  -6   2 4.03816 5.67999   1
 -10  -6  -2 15.7034 11.9602   8
  10  -6   2 3.53542 10.3567   4
  10  -6   2 -1.4466 4.28564   1
 -10  -6  -2 -2.2680 8.06969   4
  10   6   2 2.40228 12.2064   4
 -10  -7   2 5.51520 10.0467   2
 -10  -7   2 24.3939 11.5288   8
 -10  -7   2 2.97445 10.7940   4
  10  -7  -2 -0.2275 8.70408   4
 -10  -7   2 -0.6858 10.7145   6
 -10   7   2 12.0522 13.1584   8
 -10   7   2 -14.052 8.13830   4
  -9  -7   2 41.4544 15.5478   8
  -9  -7   2 49.8765 13.8313   2
  -9  -7   2 44.7506 10.7708   6
   9  -7  -2 16.2666 13.3935   4
  -9  -7   2 23.3783 11.7474   4
  -9   7   2 33.1316 14.2925   4
  -9   7   2 37.2511 12.1604   8
  -8  -7   2 81.1845 14.6483   4
   8  -7  -2 76.8039 15.8576   4
  -8  -7   2 80.5094 17.4909   8
  -8  -7   2 85.2244 12.6837   6
  -8  -7   2 73.8866 16.8495   2
  -8   7   2 84.5471 16.0382   8
  -8   7   2 91.3534 17.3131   4
  -7  -7   2 -5.2962 7.97992   3
   7  -7  -2 16.7525 8.84565   4
  -7  -7   2 4.75231 11.5369   2
  -7  -7   2 9.46625 7.49933   4
  -7  -7   2 -7.2596 9.26424   8
  -7   7   2 17.1126 11.2935   4
  -7   7   2 14.9425 10.8708   8
  -6  -7   2 12.5822 9.19569   4
  -6  -7   2 -0.5512 10.2668   2
  -6  -7   2 13.6773 7.32517   8
  -6  -7   2 8.44998 6.01958   3
   6  -7  -2 17.1778 10.4871   4
  -6  -7   2 13.6054 6.48360   5
  -6   7   2 -1.6957 6.72608   4
  -6   7   2 -9.9838 8.46680   8
  -5  -7   2 68.4470 11.7893   5
  -5  -7   2 69.9417 12.6925   8
  -5  -7   2 91.6364 11.9100   3
  -5  -7   2 91.0172 12.5242   4
  -5  -7   2 83.6472 13.5593   2
   5  -7  -2 89.7304 14.4597   4
  -5   7   2 103.435 14.6744   8
  -5   7   2 97.3401 13.8207   4
   4  -7  -2 285.940 19.1431   4
  -4  -7   2 281.423 20.1011   3
  -4  -7   2 256.400 16.4730   4
  -4  -7   2 280.816 18.3878   5
  -4   7   2 269.480 19.9575   8
  -4   7   2 298.381 19.9849   4
  -3  -7   2 432.694 20.2317   5
  -3  -7   2 490.758 24.4485   3
  -3  -7   2 457.647 21.4689   4
   3  -7  -2 451.891 24.2966   4
  -3   7   2 504.289 24.9065   8
  -3   7   2 432.210 23.3889   4
   2  -7  -2 62.0147 11.6794   4
  -2  -7   2 77.6096 9.38040   4
  -2  -7   2 62.9640 10.0358   5
  -2  -7   2 76.4354 10.9842   3
  -2   7   2 89.8949 11.8726   4
  -2   7   2 69.6829 11.6656   6
  -2   7   2 73.9575 11.9068   8
  -1  -7   2 71.8866 9.17021   4
   1  -7  -2 70.7269 10.7654   4
  -1  -7   2 84.3882 10.9480   5
  -1   7   2 75.7635 10.8381   4
  -1   7   2 91.5723 11.4463   6
  -1   7   2 58.1841 11.3916   8
   0  -7   2 16.9137 6.07329   5
   0  -7   2 12.0337 6.86883   4
   0  -7  -2 3.34200 8.26013   4
   0   7   2 4.67155 7.90668   6
   0   7   2 12.1704 6.31747   8
   0   7  -2 2.75393 5.07146   8
   0   7   2 17.8608 6.73133   4
  -1  -7  -2 141.102 15.2313   4
   1  -7   2 142.758 13.2553   5
   1  -7   2 147.415 13.4821   4
  -1   7  -2 146.501 10.7023   8
   1   7   2 131.784 13.4563   6
   1   7   2 149.213 14.7238   8
   1   7   2 150.198 15.5904   4
   2  -7   2 96.2407 10.7377   5
  -2  -7  -2 73.7283 11.1406   4
   2  -7   2 63.8838 9.77010   4
   2   7   2 70.9792 10.9179   4
   2   7   2 55.4269 11.7006   8
   3  -7   2 11.5634 8.41114   5
  -3  -7  -2 17.1640 9.72299   4
   3  -7   2 29.2229 7.11830   4
   3   7   2 27.6853 8.21061   4
   4  -7   2 6.53468 6.13132   5
  -4  -7  -2 3.60697 6.21801   4
   4  -7   2 1.55542 5.24609   4
   4   7   2 -1.5398 8.81046   4
   5  -7   2 261.108 19.6381   5
   5  -7   2 217.809 5.69430   1
   5  -7   2 219.758 5.77113   1
  -5  -7  -2 260.379 19.5780   4
   5  -7   2 218.880 17.5976   4
   5   7   2 241.521 20.6001   4
  -6  -7  -2 29.8847 9.26379   4
   6  -7   2 16.2025 2.98371   1
   6  -7   2 14.4381 2.85469   1
   6  -7   2 24.9410 9.49363   4
   6   7   2 28.1148 11.4869   4
  -7  -7  -2 -12.456 6.04286   4
   7  -7   2 4.65945 2.69813   1
   7  -7   2 -7.7659 8.59750   4
   7  -7   2 -2.9056 2.69182   1
   7   7   2 -2.4379 9.78149   4
  -8  -7  -2 -1.7609 11.8112   4
   8  -7   2 15.7218 3.21489   1
   8  -7   2 7.91975 9.93700   4
   8  -7   2 9.78672 3.07172   1
  -8  -7  -2 -2.9503 13.6937   8
   8   7   2 9.19578 8.67406   4
  -9  -7  -2 1.19051 8.81897   4
  -9  -7  -2 8.35944 11.1416   8
   9  -7   2 -2.4780 9.85896   4
   9   7   2 12.1701 13.4332   4
  -9  -8   2 -3.2123 10.2669   6
  -9  -8   2 3.18051 10.3797   2
  -9  -8   2 13.2071 11.6283   4
  -9  -8   2 8.82355 14.2149   8
   9  -8  -2 -4.9327 12.4151   4
  -9   8   2 16.5456 13.2132   8
   8  -8  -2 -0.8454 11.7592   4
  -8  -8   2 52.3688 15.5243   8
  -8  -8   2 17.9674 11.5625   4
  -8  -8   2 24.5219 9.29160   6
  -8  -8   2 0.18571 14.0474   2
  -8   8   2 7.44654 9.58639   4
  -8   8   2 6.39675 11.2583   8
  -7  -8   2 5.07798 11.6709   8
  -7  -8   2 -5.0795 5.67779   4
  -7  -8   2 2.84647 12.9238   2
   7  -8  -2 10.7147 8.34423   4
  -7   8   2 -0.1525 8.28188   4
  -7   8   2 10.6417 8.08342   8
  -6  -8   2 34.6050 11.7819   2
  -6  -8   2 25.8766 10.0720   4
   6  -8  -2 23.0655 12.3854   4
  -6  -8   2 34.3747 9.29974   3
  -6  -8   2 30.5720 12.2173   8
  -6   8   2 38.0604 12.4525   8
  -6   8   2 47.6135 14.1163   4
  -5  -8   2 74.0996 13.0168   3
  -5  -8   2 42.0251 11.9517   2
   5  -8  -2 56.7532 13.8752   4
  -5  -8   2 66.3734 10.9006   5
  -5  -8   2 67.0787 12.6066   4
  -5   8   2 61.9999 12.0333   4
  -5   8   2 94.3893 13.6029   8
  -4  -8   2 57.3991 11.3576   3
  -4  -8   2 72.3196 11.9440   4
  -4  -8   2 73.3545 15.2677   2
  -4  -8   2 82.2938 11.5701   5
   4  -8  -2 79.7559 14.2715   4
  -4   8   2 88.7813 14.1564   8
  -4   8   2 78.3936 14.2537   4
  -3  -8   2 301.896 22.3458   3
  -3  -8   2 329.450 21.0152   5
   3  -8  -2 297.555 20.4329   4
  -3  -8   2 327.770 20.1901   4
  -3   8   2 313.581 20.4554   8
  -3   8   2 327.683 22.0790   4
  -2  -8   2 -6.2389 8.38575   3
   2  -8  -2 -1.3810 6.03080   4
  -2  -8   2 -3.5363 7.62119   5
  -2  -8   2 3.34559 4.98273   4
  -2   8   2 -22.552 7.86253   4
  -2   8   2 7.81550 6.19382   8
  -1  -8   2 5.92527 9.48036   3
   1  -8  -2 12.4203 7.16402   4
  -1  -8   2 -1.1345 5.25558   5
  -1  -8   2 -7.5171 6.11734   4
  -1   8   2 -2.8009 8.64516   4
  -1   8   2 -6.8641 5.28585   8
   0  -8  -2 4.87839 6.69604   4
   0  -8   2 4.70024 5.54453   5
   0  -8   2 8.17041 5.20991   4
   0   8   2 0.25465 8.73273   8
   0   8   2 -4.3510 8.50743   4
   1  -8   2 5.91764 7.02917   4
   1  -8   2 13.6772 6.56852   5
  -1  -8  -2 9.22642 9.49319   4
   1   8   2 17.1171 9.97598   8
   1   8   2 8.66716 7.09835   4
   2  -8   2 18.5589 7.09840   5
  -2  -8  -2 23.6846 10.5952   4
   2  -8   2 12.1148 5.86428   4
   2   8   2 2.53420 7.27125   4
  -3  -8  -2 248.079 21.4556   4
   3  -8   2 309.037 20.9405   5
   3  -8   2 242.795 18.2717   4
   3   8   2 248.504 21.8073   4
  -4  -8  -2 -8.9417 8.23006   3
   4  -8   2 13.3831 9.27948   5
   4  -8   2 5.20385 5.78163   4
  -4  -8  -2 -0.0867 7.04975   4
   4   8   2 -1.7770 9.83250   4
   5  -8   2 157.231 16.6389   4
  -5  -8  -2 175.506 18.5793   4
   5   8   2 183.704 20.5201   4
   6  -8   2 -13.303 7.47652   4
  -6  -8  -2 3.21958 11.0300   4
   6   8   2 15.2264 11.8749   4
   7  -8   2 9.64393 7.78558   4
  -7  -8  -2 24.2093 13.6924   4
   7   8   2 26.2724 13.4296   4
  -8  -8  -2 14.6584 9.86505   4
   8  -8   2 -10.719 10.0474   4
  -8  -8  -2 -6.9524 9.36729   8
   7  -9  -2 19.9893 12.8432   4
  -7  -9   2 -23.688 11.1523   8
  -7  -9   2 4.37881 10.4804   4
  -7  -9   2 -15.518 8.76386   2
  -7   9   2 -4.8673 7.09032   8
  -6  -9   2 51.4569 13.8877   2
   6  -9  -2 40.4133 14.2549   4
  -6  -9   2 17.2810 12.3506   3
  -6  -9   2 44.8937 12.7199   8
  -6  -9   2 25.8392 9.02700   4
  -6   9   2 33.3187 13.4481   8
  -5  -9   2 35.8007 14.9324   2
  -5  -9   2 4.08488 8.18857   4
  -5  -9   2 7.32770 7.14946   3
   5  -9  -2 17.6989 9.36145   4
  -5   9   2 13.9684 11.8939   4
  -5   9   2 15.0150 11.1092   8
  -4  -9   2 435.743 27.9390   2
  -4  -9   2 413.091 23.9871   4
  -4  -9   2 368.925 26.6374   3
   4  -9  -2 407.173 25.4272   4
  -4   9   2 386.773 24.4544   8
  -4   9   2 438.834 29.4142   4
  -3  -9   2 64.7904 14.8498   2
  -3  -9   2 32.5529 12.3600   3
   3  -9  -2 45.4688 13.7789   4
  -3  -9   2 63.5459 12.1705   4
  -3  -9   2 67.9367 11.5373   5
  -3   9   2 63.9913 13.9912   8
  -3   9   2 38.6799 12.7912   4
  -2  -9   2 85.4124 13.2573   4
   2  -9  -2 56.2218 11.6567   4
  -2  -9   2 75.7507 13.4999   5
  -2  -9   2 87.8298 14.7991   3
  -2   9   2 62.3479 12.5412   4
  -2   9   2 53.1801 11.5040   8
  -1  -9   2 120.414 15.1830   3
  -1  -9   2 133.598 15.6493   5
  -1  -9   2 156.121 15.4532   4
   1  -9  -2 134.582 17.5859   4
  -1   9   2 145.744 16.9004   8
  -1   9   2 128.634 17.8577   4
   0  -9  -2 140.656 18.3361   4
   0  -9   2 140.432 14.1822   4
   0  -9   2 127.981 14.7202   5
   0   9   2 142.558 17.7373   4
   0   9   2 132.823 15.9643   8
   1  -9   2 62.1684 10.4474   4
   1  -9   2 55.8829 10.7202   5
  -1  -9  -2 48.4475 13.0527   4
   1   9   2 71.6828 14.7860   4
   1   9   2 44.7734 11.2835   8
   2  -9   2 72.8058 11.0204   4
   2  -9   2 88.1343 14.9313   5
  -2  -9  -2 68.8234 14.2625   4
   2   9   2 96.5073 16.6166   4
  -3  -9  -2 -4.6936 6.50859   4
   3  -9   2 2.35213 8.07344   4
   3   9   2 -7.9843 9.72401   4
  -4  -9  -2 130.297 16.2450   4
   4  -9   2 112.066 15.3480   4
  -4  -9  -2 103.288 13.9591   3
   4   9   2 132.247 19.1044   4
   5  -9   2 128.262 16.2344   4
  -5  -9  -2 78.2653 14.2516   4
  -6  -9  -2 71.0724 17.1132   4
   6  -9   2 53.0207 13.0158   4
   7  -9   2 5.83218 7.32635   4
  -7  -9  -2 -3.7008 9.52587   4
   6 -10  -2 1.53979 8.68410   4
  -6 -10   2 5.12425 8.21491   4
  -6 -10   2 13.7426 15.1220   2
  -6 -10   2 9.70896 12.3736   3
  -5 -10   2 17.8431 11.1641   2
  -5 -10   2 4.79818 9.66033   4
   5 -10  -2 -7.5243 11.2830   4
  -5 -10   2 -1.1480 8.37336   3
   4 -10  -2 -13.174 10.9353   4
  -4 -10   2 17.8052 9.55283   3
  -4 -10   2 42.8490 12.4000   4
  -4 -10   2 -10.099 13.9185   2
  -4  10   2 43.4208 14.2898   8
   3 -10  -2 39.0217 13.7801   4
  -3 -10   2 47.2187 12.7280   2
  -3 -10   2 31.0132 11.1690   3
  -3 -10   2 27.5374 8.99756   4
  -3  10   2 27.3465 12.8733   8
  -2 -10   2 7.76993 8.82371   2
   2 -10  -2 8.54817 8.68497   4
  -2 -10   2 6.55951 8.78697   3
  -2 -10   2 26.7188 10.0487   4
  -2  10   2 17.9138 11.4278   8
  -1 -10   2 24.5839 9.62580   2
   1 -10  -2 15.1634 12.2323   4
  -1 -10   2 -0.2194 8.55574   4
  -1 -10   2 12.5425 12.1948   3
  -1  10   2 24.0835 12.5577   8
   0 -10   2 6.67985 8.66299   4
   0 -10  -2 4.52325 8.07594   4
   0  10   2 -1.7119 10.7493   8
  -1 -10  -2 92.5395 16.8261   4
   1 -10   2 54.6759 12.6347   4
   1  10   2 64.9678 13.6526   8
  -2 -10  -2 49.4177 12.1640   4
   2 -10   2 25.2576 8.75408   4
   3 -10   2 -0.9765 8.28207   4
  -3 -10  -2 -0.5302 7.94711   4
  -4 -10  -2 -8.3520 10.9519   4
   4 -10   2 5.86522 9.79151   4
  -5 -10  -2 -2.9255 8.76812   4
   5 -10   2 -4.3064 6.45460   4
  -3 -11   2 27.9471 12.3769   4
  -3 -11   2 25.6602 11.9509   2
   3 -11  -2 31.6105 14.2231   4
   3 -11  -2 19.1765 9.59819   1
  -3 -11   2 20.0415 14.9856   3
   2 -11  -2 -6.3255 7.58403   1
  -2 -11   2 7.14423 9.08032   2
   2 -11  -2 6.71657 11.8993   4
  -2 -11   2 7.52119 7.02941   4
  -2 -11   2 6.36088 9.46996   3
   1 -11  -2 -14.033 4.80255   1
   1 -11  -2 -9.4011 7.55111   4
  -1 -11   2 1.13960 8.93892   4
  -1 -11   2 -18.012 11.9557   3
  -1  11   2 18.0798 12.7654   8
   0 -11   2 15.0146 7.83564   4
   0 -11  -2 -22.088 10.1823   4
   0 -11  -2 -3.3594 7.67316   1
   0 -11   2 15.3236 10.4999   3
   0  11   2 -10.466 7.11608   8
  -1 -11  -2 -4.7024 11.5137   4
   1 -11   2 14.7174 10.1032   4
  -1 -11  -2 -7.7076 7.59300   1
   2 -11   2 1.27444 6.58903   4
  -2 -11  -2 0.79137 8.75173   4
  -2 -11  -2 -0.3628 7.84912   1
 -12   0   3 -1.3038 6.48599   1
 -12   0   3 3.80201 8.36979   6
 -12   0   3 -0.5105 10.9473   4
 -12   0   3 1.66161 8.55040   8
 -11   0   3 2.95297 6.93635   4
 -11   0   3 -6.3072 5.73059   1
 -11   0   3 4.48543 11.5386   8
 -11   0   3 3.86027 7.15645   6
 -10   0   3 -6.8062 8.26902   6
 -10   0   3 -8.6525 5.87214   4
 -10   0   3 3.00325 7.30379   8
 -10   0   3 -1.4295 5.22528   1
   9   0  -3 5.51040 9.12819   4
  -9   0   3 5.50402 9.87531   8
  -9   0   3 0.30453 4.75826   1
  -9   0   3 -0.8361 5.57507   5
  -9   0   3 -5.4982 4.19822   2
  -9   0   3 7.89975 8.55533   4
  -9   0   3 -1.2030 5.25807   6
  -8   0   3 8.24436 7.20665   5
  -8   0   3 3.38143 6.07066   8
  -8   0   3 5.18926 7.30091   6
  -8   0   3 5.59840 6.32462   2
   8   0  -3 8.34635 7.73027   4
  -8   0   3 -0.2877 6.81356   4
  -8   0   3 0.57225 4.32071   1
  -8   0   3 -6.0850 4.07327   1
  -7   0   3 -0.5566 3.29282   1
  -7   0   3 -7.3892 5.62698   6
  -7   0   3 -0.0750 2.68251   1
  -7   0   3 6.81670 5.10846   7
  -7   0   3 -5.3036 3.56106   5
  -7   0   3 -0.0411 3.67011   2
  -7   0   3 -1.8280 4.83865   8
  -7   0   3 1.94944 5.91758   4
   7   0  -3 8.86027 6.73857   4
  -6   0   3 -1.2525 3.41097   6
  -6   0   3 6.79322 5.29263   5
  -6   0   3 5.23755 3.03309   1
  -6   0   3 3.49524 4.17158   7
  -6   0   3 -4.0569 2.43653   1
  -6   0   3 0.48163 3.55090   2
   6   0  -3 -1.8072 5.09638   4
  -6   0   3 -2.0859 4.69873   4
  -6   0   3 0.69346 4.65289   8
  -5   0   3 4.05042 4.84599   2
  -5   0   3 1.13810 3.91328   6
  -5   0   3 4.06151 2.11594   1
  -5   0   3 2.56437 2.08967   1
  -5   0   3 7.59668 5.70126   8
  -5   0   3 4.84067 4.47207   4
  -5   0   3 8.00499 4.52196   5
   5   0  -3 -5.0716 4.40803   4
  -5   0   3 3.95507 4.98096   7
  -4   0   3 1.99105 2.55449   6
  -4   0   3 -5.6383 3.41988   5
  -4   0   3 -0.6452 4.24349   2
  -4   0   3 -0.3868 3.48175   8
  -4   0   3 -5.1419 2.25561   4
  -4   0   3 2.20842 4.18738   7
  -4   0   3 -4.9354 3.14802   5
   4   0  -3 -0.2962 2.90505   4
  -3   0   3 0.50546 3.04572   4
  -3   0   3 -0.5855 3.30907   7
  -3   0   3 1.62282 4.59955   8
   3   0  -3 -3.5072 3.17649   4
  -3   0   3 -2.9194 3.04836   2
  -3   0   3 1.33630 2.19599   5
  -3   0   3 1.76828 2.87270   5
  -3   0   3 -0.7975 2.71410   6
  -2   0   3 -0.5963 3.04176   2
  -2   0   3 -3.4958 1.69750   6
  -2   0   3 -0.2121 1.63986   5
  -2   0   3 -2.1879 1.50947   5
  -2   0   3 -2.1909 1.71634   4
  -2   0   3 -1.2409 1.70575   4
  -2   0   3 -4.6916 3.43379   8
  -2   0   3 -0.1176 2.34562   7
  -1   0   3 -0.5448 2.74724   8
  -1   0   3 -2.4434 2.64196   2
   0   0   3 -7.9688 2.39482   2
   0   0   3 -2.6562 2.50178   8
   1   0   3 -0.2191 1.55804   5
   1   0   3 -2.4830 1.64318   4
   1   0   3 -0.3346 1.58049   5
   1   0   3 0.36324 1.73652   4
   2   0   3 2.43900 2.97430   4
  -2   0  -3 -2.7868 3.11407   4
   2   0   3 2.26446 2.17368   5
   2   0   3 2.40598 2.73105   5
   3   0   3 -0.0059 0.70004   1
   3   0   3 4.48848 2.79039   5
   3   0   3 2.19723 3.74436   4
   3   0   3 -5.6327 3.18343   5
  -3   0  -3 -13.492 3.67272   4
  -3   0  -3 3.59235 4.36704   8
   4   0   3 -0.9653 1.93895   1
   4   0   3 -0.9558 4.20350   5
   4   0   3 2.04058 3.05045   4
  -4   0  -3 -4.5399 2.82136   4
   4   0   3 -1.0348 1.89480   1
  -4   0  -3 -1.5955 3.28401   8
   5   0   3 3.52131 4.99719   4
  -5   0  -3 -1.7955 3.82308   4
  -5   0  -3 2.80034 4.05001   6
  -5   0  -3 -8.5609 3.46099   8
   5   0   3 3.61476 3.98992   5
   5   0   3 -2.4161 2.81225   1
   5   0   3 0.12465 2.87114   1
   6   0   3 1.24822 3.61000   1
   6   0   3 1.38381 6.12648   4
   6   0   3 -0.2271 3.77131   1
  -6   0  -3 -0.1546 4.69608   8
  -6   0  -3 7.61794 5.24680   4
   6   0   3 -2.0164 5.87008   5
  -7   0  -3 2.57571 5.42011   4
   7   0   3 -4.5112 6.49577   4
   7   0   3 -2.8276 4.45231   1
   7   0   3 3.63570 5.06373   5
  -7   0  -3 11.6081 6.44198   8
   7   0   3 -3.4977 3.08112   1
   8   0   3 -0.5959 7.51358   4
  -8   0  -3 17.7889 10.1636   4
   8   0   3 -4.0410 5.72635   5
   8   0   3 -1.3795 5.15773   1
  -8   0  -3 5.79076 8.95546   8
  -9   0  -3 -16.917 9.27808   8
   9   0   3 -7.5659 8.21536   4
   9   0   3 0.87301 6.05587   1
  10   0   3 1.36399 6.63789   1
 -10   0  -3 -0.3107 8.32589   8
  10   0   3 6.20112 9.93371   4
 -11   0  -3 8.59343 13.1856   8
  11   0   3 -3.6021 9.97605   4
  11   0   3 10.1569 7.45651   1
 -12  -1   3 102.127 17.1616   4
 -12  -1   3 128.522 16.7790   6
 -12  -1   3 94.9387 10.6586   1
 -12  -1   3 80.9918 15.9047   8
 -12   1   3 109.178 20.3107   8
 -12   1   3 103.599 12.1270   1
 -12   1   3 96.7743 15.2236   6
 -12   1   3 84.3169 15.4490   4
 -11  -1   3 15.3157 8.04199   6
 -11  -1   3 -15.019 9.68842   4
 -11  -1   3 7.99964 8.91715   8
 -11  -1   3 5.74676 6.23985   1
 -11   1   3 9.25867 5.31122   1
 -11   1   3 11.1810 9.47643   8
 -11   1   3 26.2424 11.8660   6
 -11   1   3 31.6748 12.4471   4
 -10  -1   3 267.853 24.9630   8
 -10  -1   3 254.923 13.9853   1
 -10  -1   3 229.607 21.1212   4
 -10  -1   3 234.882 17.0260   2
 -10  -1   3 255.294 18.4681   6
 -10   1   3 259.579 19.0765   6
 -10   1   3 223.507 23.4293   8
 -10   1   3 292.520 20.4355   4
 -10   1   3 217.759 14.8213   1
  -9  -1   3 147.760 13.9810   6
  -9  -1   3 143.649 10.3558   1
  -9  -1   3 133.575 17.5202   8
  -9  -1   3 137.754 13.8595   5
  -9  -1   3 130.163 13.1797   2
  -9  -1   3 132.280 10.1980   1
  -9  -1   3 130.545 15.4284   4
   9  -1  -3 113.691 15.9221   4
  -9   1   3 136.146 15.8282   4
  -9   1   3 153.342 14.7720   6
  -9   1   3 131.584 11.5211   1
  -9   1   3 131.332 17.0765   8
  -8  -1   3 593.917 24.3471   6
  -8  -1   3 564.276 26.8357   8
  -8  -1   3 591.973 23.5899   2
  -8  -1   3 590.020 17.8036   1
  -8  -1   3 584.180 23.8028   5
  -8  -1   3 557.424 17.4135   1
  -8  -1   3 546.092 24.1077   4
   8  -1  -3 586.399 25.9369   4
  -8   1   3 632.213 21.0913   1
  -8   1   3 588.548 19.7430   1
  -8   1   3 551.548 21.7933   2
  -8   1   3 592.651 27.5987   8
   8   1  -3 576.860 26.5536   4
  -8   1   3 514.103 25.0713   4
  -8   1   3 555.375 23.3811   5
  -8   1   3 560.154 23.3592   6
  -7  -1   3 -6.9397 6.15847   2
  -7  -1   3 -0.4675 6.08344   4
  -7  -1   3 0.96412 3.19838   1
  -7  -1   3 5.44125 7.24844   8
  -7  -1   3 3.55563 3.10062   1
  -7  -1   3 -0.7932 4.25681   6
   7  -1  -3 0.50610 6.35609   4
  -7  -1   3 2.25738 5.95410   5
  -7   1   3 -6.5167 6.70322   8
  -7   1   3 -2.2967 5.62774   5
   7   1  -3 -7.7231 5.77122   4
  -7   1   3 -2.3598 4.73676   4
  -7   1   3 -4.8840 4.65698   2
  -7   1   3 -4.6438 3.70174   1
  -7   1   3 5.96400 6.20500   6
  -7   1   3 3.40682 4.40210   1
  -6  -1   3 516.481 19.5611   2
   6  -1  -3 497.361 21.1079   4
  -6  -1   3 482.441 19.1345   4
  -6  -1   3 479.766 18.1115   5
  -6  -1   3 466.241 12.3323   1
  -6  -1   3 470.334 21.1883   8
  -6  -1   3 462.924 17.4709   6
  -6  -1   3 485.222 12.6246   1
  -6   1   3 488.787 19.3658   6
  -6   1   3 509.920 15.2443   1
  -6   1   3 468.497 15.0631   1
  -6   1   3 505.585 18.7478   5
   6   1  -3 492.682 19.7708   4
  -6   1   3 471.255 19.3614   4
  -6   1   3 467.376 21.2352   8
  -6   1   3 491.690 19.3552   7
  -6   1   3 487.352 17.4394   2
  -5  -1   3 -2.8263 2.93668   5
  -5  -1   3 5.09381 3.89334   2
  -5  -1   3 1.36659 1.31321   1
  -5  -1   3 1.17361 4.11573   4
  -5  -1   3 7.27886 5.53144   8
   5  -1  -3 4.36146 3.71653   4
  -5  -1   3 0.36603 2.65293   6
  -5  -1   3 0.82297 1.24658   1
  -5  -1   3 0.52517 2.95736   6
  -5   1   3 -1.1130 4.44986   4
  -5   1   3 2.41347 3.30524   6
  -5   1   3 5.79586 3.79395   7
  -5   1   3 0.31095 5.81663   8
   5   1  -3 -0.6167 4.34553   4
  -5   1   3 -3.5842 2.47429   1
  -5   1   3 0.33914 4.51457   5
  -5   1   3 5.37201 4.34200   2
  -5   1   3 2.81483 3.00240   1
  -4  -1   3 1283.81 28.6490   4
  -4  -1   3 1306.19 27.7406   5
  -4  -1   3 1265.18 31.8475   8
  -4  -1   3 1284.06 27.1047   6
  -4  -1   3 1271.57 27.0713   6
  -4  -1   3 1251.48 30.9801   2
   4  -1  -3 1296.96 30.6520   4
  -4  -1   3 1316.03 27.5104   5
  -4   1   3 1290.29 29.4467   7
  -4   1   3 1276.09 32.9122   8
  -4   1   3 1246.99 28.5278   5
   4   1  -3 1300.50 29.6343   4
  -4   1   3 1268.37 24.1022   1
  -4   1   3 1249.19 28.3016   6
  -4   1   3 1243.26 29.8840   4
  -4   1   3 1229.31 28.7416   2
  -4   1   3 1270.08 23.8651   1
  -3  -1   3 10.0978 2.94293   4
  -3  -1   3 9.66838 2.74579   6
  -3  -1   3 7.56417 2.10764   5
  -3  -1   3 10.3238 3.14481   4
  -3  -1   3 7.12016 2.66003   6
   3  -1  -3 6.52147 3.10431   4
  -3  -1   3 4.77371 2.12204   5
  -3  -1   3 9.75970 5.20896   2
  -3  -1   3 6.53711 3.37559   8
  -3   1   3 6.49790 1.32375   1
  -3   1   3 8.25178 3.05578   4
  -3   1   3 1.32633 3.13471   2
  -3   1   3 9.38779 3.57210   5
  -3   1   3 9.51172 2.88163   5
  -3   1   3 8.20134 1.25471   1
  -3   1   3 6.33175 3.99489   8
  -3   1   3 13.1694 3.12269   6
   3   1  -3 7.62894 3.22461   4
  -3   1   3 8.23783 4.02220   7
  -2  -1   3 2773.73 51.1819   2
  -2  -1   3 2841.42 44.5142   4
  -2  -1   3 2840.01 49.9185   8
   2  -1  -3 2820.45 49.3298   4
  -2  -1   3 2808.32 44.4951   4
  -2  -1   3 2739.86 43.1405   5
  -2  -1   3 2805.70 43.2742   5
  -2   1   3 2812.67 52.6911   8
  -2   1   3 2796.49 48.7580   4
  -2   1   3 2778.71 46.7804   5
  -2   1   3 2734.66 46.6676   6
  -2   1   3 2818.43 50.7088   2
  -2   1   3 2772.77 46.8393   5
  -2   1   3 2777.59 47.6043   7
   1  -1  -3 1539.90 28.5953   4
  -1  -1   3 1478.87 29.8762   3
  -1  -1   3 1493.12 26.9637   8
  -1  -1   3 1447.94 30.3025   2
  -1   1   3 1552.82 30.5195   2
  -1   1   3 1513.82 26.3748   5
  -1   1   3 1480.42 26.0946   5
  -1   1   3 1475.91 27.5207   4
  -1   1   3 1480.67 26.1046   6
  -1   1   3 1484.37 31.0707   8
  -1   1   3 1547.64 27.6803   4
   0  -1   3 9526.95 148.539   2
   0  -1   3 9587.03 146.675   8
   0  -1  -3 9614.39 149.499   4
   0  -1   3 9429.78 147.033   3
   0   1   3 9622.90 143.953   5
   0   1   3 9460.43 143.889   5
   0   1   3 9523.84 153.014   8
   0   1   3 9999.99 148.935   4
   0   1   3 9373.16 143.755   6
   0   1   3 9447.49 148.481   4
   1  -1   3 523.618 10.1795   5
   1  -1   3 545.186 10.4559   4
   1  -1   3 550.139 10.5626   4
  -1  -1  -3 551.290 14.7511   4
   1  -1   3 523.064 13.4401   3
   1  -1   3 543.177 10.1719   5
   1  -1   3 529.017 13.4863   2
   1   1   3 527.614 15.4240   8
   1   1   3 548.939 13.2859   5
   1   1   3 527.403 13.9578   4
  -1   1  -3 553.216 11.8505   8
   1   1   3 530.100 13.2730   5
   2  -1   3 742.217 16.5454   5
   2  -1   3 754.298 16.6739   3
  -2  -1  -3 770.060 19.7515   4
   2  -1   3 761.760 17.6256   4
   2  -1   3 767.799 16.9726   5
   2  -1   3 739.786 17.1449   4
  -2   1  -3 767.871 17.9446   8
  -2   1  -3 748.261 18.7852   4
   2   1   3 734.943 13.1796   1
   2   1   3 760.206 18.5432   5
   2   1   3 755.631 13.2163   1
   2   1   3 729.133 19.1942   4
   2   1   3 697.195 17.6354   5
   3  -1   3 325.315 11.8377   5
  -3  -1  -3 345.989 14.4233   4
   3  -1   3 340.995 9.70636   3
   3  -1   3 323.434 12.2845   4
   3  -1   3 324.637 11.7519   5
   3   1   3 320.551 9.23251   1
  -3   1  -3 323.110 12.7811   8
  -3   1  -3 342.644 13.9152   4
   3   1   3 325.374 13.1329   4
   3   1   3 314.639 12.8216   5
   3   1   3 333.414 9.46301   1
  -4  -1  -3 1651.98 40.3112   8
  -4  -1  -3 1707.84 40.1968   4
   4  -1   3 1730.74 37.9440   4
   4  -1   3 1728.14 36.9456   5
   4  -1   3 1691.39 28.3586   1
  -4   1  -3 1704.88 37.9789   6
  -4   1  -3 1704.58 39.9055   4
   4   1   3 1740.74 37.3357   5
   4   1   3 1689.41 39.3073   4
   4   1   3 1656.70 39.1323   4
   4   1   3 1685.38 32.6066   1
  -4   1  -3 1695.29 38.8024   8
   4   1   3 1732.28 33.0048   1
  -5  -1  -3 64.0957 8.48698   4
   5  -1   3 57.7176 7.53554   4
   5  -1   3 50.8038 7.91591   5
   5  -1   3 52.6544 4.59559   1
  -5  -1  -3 58.0116 9.48543   8
   5  -1   3 59.6448 4.90968   1
   5   1   3 66.3454 6.29680   1
   5   1   3 73.3876 9.36410   4
  -5   1  -3 51.0711 7.28151   6
   5   1   3 49.9264 7.22600   5
   5   1   3 69.9384 6.48717   1
  -5   1  -3 58.2548 8.40064   8
  -5   1  -3 62.5636 8.42070   4
   6  -1   3 329.896 12.1622   1
   6  -1   3 340.894 12.0111   1
  -6  -1  -3 319.581 18.0306   4
  -6  -1  -3 366.758 19.2641   8
   6  -1   3 358.276 18.3120   5
   6  -1   3 336.602 17.0670   4
   6   1   3 353.565 14.3298   1
   6   1   3 348.638 17.0573   5
   6   1   3 343.660 18.8198   4
   6   1   3 344.802 13.3424   1
  -6   1  -3 363.029 20.0353   4
  -6   1  -3 381.588 19.4573   8
   7  -1   3 40.5730 5.86611   1
   7  -1   3 40.4818 9.69869   5
  -7  -1  -3 20.5602 9.47073   4
   7  -1   3 32.9830 6.03337   1
   7  -1   3 34.0513 7.62009   4
  -7  -1  -3 38.1723 11.0471   8
  -7   1  -3 31.4148 7.98987   8
   7   1   3 47.6365 7.19730   1
   7   1   3 33.5701 7.77648   4
   7   1   3 50.0040 8.70613   5
  -7   1  -3 38.9655 10.7121   4
   8  -1   3 500.488 23.4987   5
  -8  -1  -3 426.278 26.2867   8
   8  -1   3 452.738 17.1966   1
   8  -1   3 441.735 23.9698   4
  -8  -1  -3 437.025 26.5164   4
   8  -1   3 456.394 17.0571   1
   8   1   3 434.669 17.7077   1
  -8   1  -3 467.422 25.8225   8
   8   1   3 452.421 24.6869   4
   9  -1   3 -4.4054 5.12360   1
   9  -1   3 1.10172 5.76112   4
  -9  -1  -3 6.06383 10.8218   8
   9   1   3 -6.7802 5.93297   4
  -9   1  -3 -2.0240 9.02788   8
   9   1   3 13.8045 6.80960   1
 -10  -1  -3 -1.4167 11.6074   8
  10  -1   3 2.79306 6.20796   1
  10  -1   3 4.33467 7.09475   4
 -10   1  -3 8.92436 8.47384   8
  10   1   3 2.66512 7.09668   1
  10   1   3 3.38501 10.5658   4
 -11  -1  -3 6.16333 10.4048   8
  11  -1   3 -3.4673 5.87322   1
  11  -1   3 -8.7668 9.74261   4
  11   1   3 0.76156 7.57273   1
  11   1   3 11.7090 11.2514   4
 -11   1  -3 1.86535 8.17091   8
 -12  -2   3 33.0086 13.0068   8
 -12  -2   3 26.6610 7.76338   1
 -12  -2   3 3.48069 11.8437   4
 -12  -2   3 7.14627 8.30397   6
 -12   2   3 30.4997 12.1372   8
 -12   2   3 28.3207 7.37808   1
 -12   2   3 22.6272 14.1191   6
 -12   2   3 17.6704 10.4707   4
 -11  -2   3 28.2165 11.7493   2
 -11  -2   3 41.3910 12.1497   6
 -11  -2   3 17.5202 11.4141   4
 -11  -2   3 23.0177 7.15322   1
 -11  -2   3 14.4132 10.1994   8
 -11  -2   3 25.7328 6.39965   1
 -11   2   3 26.0830 13.6977   8
 -11   2   3 13.0601 7.79975   1
 -11   2   3 20.5051 9.06636   6
 -11   2   3 11.2168 10.8307   4
 -10  -2   3 32.6729 10.1782   6
 -10  -2   3 25.6435 6.00556   1
  10  -2  -3 6.51169 10.9000   4
 -10  -2   3 30.4849 7.16130   1
 -10  -2   3 24.3540 9.25472   4
 -10  -2   3 28.9965 10.2071   8
 -10  -2   3 22.2808 8.32798   2
 -10   2   3 11.2671 7.22598   1
 -10   2   3 27.8579 11.6996   6
 -10   2   3 11.7906 11.7427   8
 -10   2   3 27.5120 10.9343   4
  -9  -2   3 209.029 11.1251   1
  -9  -2   3 209.316 16.3362   4
  -9  -2   3 208.406 16.1766   2
  -9  -2   3 209.504 16.3906   5
  -9  -2   3 233.341 18.0919   6
   9  -2  -3 179.295 18.6519   4
  -9  -2   3 212.747 20.1896   8
  -9  -2   3 239.825 11.5576   1
  -9   2   3 199.582 14.1646   1
  -9   2   3 218.198 19.2275   4
  -9   2   3 217.224 17.0986   6
  -9   2   3 200.847 20.6495   8
   8  -2  -3 13.7702 6.88207   4
  -8  -2   3 6.58865 5.44950   2
  -8  -2   3 0.35183 7.22538   5
  -8  -2   3 5.35343 7.15111   6
  -8  -2   3 -1.5231 6.41404   8
  -8  -2   3 4.15133 4.68093   1
  -8  -2   3 -1.7251 5.03659   4
  -8  -2   3 8.33332 3.77657   1
  -8   2   3 1.04968 5.34710   1
  -8   2   3 7.75315 8.83744   8
  -8   2   3 6.71100 6.13472   6
  -8   2   3 -4.2900 5.01639   5
  -8   2   3 -7.9062 4.33411   4
  -7  -2   3 517.929 13.6901   1
  -7  -2   3 474.399 21.3895   2
  -7  -2   3 516.160 21.1395   6
  -7  -2   3 516.327 21.4044   4
  -7  -2   3 497.622 20.4985   5
  -7  -2   3 518.872 24.2226   8
  -7  -2   3 491.181 20.4311   5
   7  -2  -3 510.283 23.8982   4
  -7   2   3 489.695 17.6990   1
   7   2  -3 496.004 22.1252   4
  -7   2   3 485.091 20.7243   5
  -7   2   3 505.107 23.2722   4
  -7   2   3 490.088 18.5559   2
  -7   2   3 500.396 21.2494   6
  -7   2   3 491.863 17.9229   1
  -7   2   3 498.781 23.7474   8
  -6  -2   3 12.1856 4.78210   4
   6  -2  -3 5.09101 4.89856   4
  -6  -2   3 5.84156 5.40386   6
  -6  -2   3 7.93147 5.49431   8
  -6  -2   3 4.35097 2.14132   1
  -6  -2   3 -3.7737 4.80867   5
  -6  -2   3 9.73426 2.15121   1
  -6  -2   3 13.3486 6.93572   2
  -6   2   3 9.60853 4.73370   2
  -6   2   3 14.0736 5.52288   4
  -6   2   3 9.21019 6.58470   7
  -6   2   3 2.58804 4.86162   8
  -6   2   3 9.33309 4.55700   5
   6   2  -3 6.76846 5.82993   4
  -6   2   3 -0.7379 5.92525   6
  -6   2   3 4.01480 4.36241   1
  -6   2   3 9.25654 4.44294   1
   5  -2  -3 1190.57 29.5094   5
  -5  -2   3 1191.76 28.9312   5
  -5  -2   3 1151.14 31.8790   2
  -5  -2   3 1154.01 28.3808   6
  -5  -2   3 1139.96 29.6488   4
  -5  -2   3 1127.90 33.2650   8
   5  -2  -3 1180.39 32.1060   4
  -5  -2   3 1196.01 28.2317   6
  -5   2   3 1214.63 30.0768   5
  -5   2   3 1153.62 30.3422   7
  -5   2   3 1239.22 26.3046   1
  -5   2   3 1169.66 26.5423   1
   5   2  -3 1169.48 30.9542   4
  -5   2   3 1122.27 27.7820   2
  -5   2   3 1145.03 31.2736   4
  -5   2   3 1183.94 33.5886   8
  -5   2   3 1221.61 30.6725   6
  -4  -2   3 895.640 26.2242   8
  -4  -2   3 854.529 25.4799   2
  -4  -2   3 915.316 22.3794   5
  -4  -2   3 925.833 21.7147   6
  -4  -2   3 890.280 22.8507   4
  -4  -2   3 909.631 21.8535   6
  -4  -2   3 889.853 21.7413   5
   4  -2  -3 891.415 25.5600   4
  -4   2   3 889.894 23.0884   2
   4   2  -3 900.141 23.5802   4
  -4   2   3 890.964 23.4015   6
  -4   2   3 898.374 20.7145   1
  -4   2   3 901.866 25.1642   4
  -4   2   3 946.494 20.5768   1
  -4   2   3 845.511 26.6976   8
  -4   2   3 869.829 23.9136   7
  -4   2   3 892.550 23.7708   5
  -3  -2   3 33.7653 6.65807   2
  -3  -2   3 27.5357 3.99061   5
   3  -2  -3 36.8431 6.15705   4
  -3  -2   3 31.6839 6.06332   3
  -3  -2   3 30.1727 3.68117   5
  -3  -2   3 28.8582 4.89719   8
  -3  -2   3 35.3198 4.33140   4
  -3  -2   3 28.7729 3.70158   6
  -3  -2   3 33.9961 3.73542   4
  -3  -2   3 31.7275 3.85529   6
   3   2  -3 41.4393 4.97777   4
  -3   2   3 28.7238 4.34472   5
  -3   2   3 38.6098 6.23454   7
  -3   2   3 31.7614 4.82660   2
  -3   2   3 34.6549 5.12508   4
  -3   2   3 32.2711 3.78212   1
  -3   2   3 29.0002 4.46985   6
  -3   2   3 37.6222 4.03211   1
  -3   2   3 37.5235 6.97105   8
  -2  -2   3 143.934 5.49445   4
  -2  -2   3 138.799 10.1804   2
  -2  -2   3 147.030 5.53485   5
  -2  -2   3 146.103 4.71945   6
   2  -2  -3 152.740 8.32138   4
  -2  -2   3 141.754 8.97490   3
  -2  -2   3 145.969 7.88219   8
  -2  -2   3 154.278 4.87301   6
  -2  -2   3 146.209 5.42483   4
  -2  -2   3 139.499 5.65005   5
  -2   2   3 152.717 5.57645   1
  -2   2   3 148.445 8.90771   4
  -2   2   3 165.565 7.76095   5
  -2   2   3 153.993 5.77875   1
  -2   2   3 150.815 9.36871   8
  -2   2   3 144.107 7.75581   6
  -1  -2   3 4989.09 84.3996   2
   1  -2  -3 5165.07 85.2117   4
  -1  -2   3 5093.24 80.8542   8
  -1  -2   3 5104.41 74.9289   5
  -1  -2   3 4713.31 74.8410   5
  -1  -2   3 5025.84 84.1893   3
  -1   2   3 5039.56 81.6721   6
  -1   2   3 5074.80 78.8972   1
  -1   2   3 5127.00 88.1726   8
  -1   2   3 5003.36 78.9220   1
  -1   2   3 5053.06 81.4887   5
  -1   2   3 5139.23 84.9041   4
   0  -2  -3 6.70664 3.01576   4
   0  -2   3 0.97353 3.46919   2
   0  -2   3 0.89326 1.69138   7
   0  -2   3 3.88635 0.94062   5
   0  -2   3 4.81948 3.37774   3
   0  -2   3 4.06300 0.90470   5
   0   2   3 10.6473 3.77802   6
   0   2   3 4.80683 1.78612   1
   0   2   3 -0.5733 3.24799   5
   0   2   3 4.40467 3.62587   4
   0   2   3 4.81894 4.75179   8
   0   2   3 2.63485 1.70295   1
   1  -2   3 1801.11 31.3717   5
   1  -2   3 1824.63 31.0093   5
  -1  -2  -3 1843.46 37.3586   4
   1  -2   3 1881.34 36.1547   3
   1  -2   3 1827.56 31.9224   4
   1  -2   3 1830.44 33.3473   2
   1  -2   3 1795.24 31.4665   4
   1   2   3 1801.78 31.9199   1
   1   2   3 1826.21 35.1763   5
  -1   2  -3 1863.41 30.0347   8
   1   2   3 1850.69 31.6763   1
   1   2   3 1835.40 38.9881   8
   1   2   3 1861.51 37.0038   4
   1   2   3 1799.88 35.0796   6
   2  -2   3 190.516 8.34268   5
  -2  -2  -3 208.393 10.4353   4
   2  -2   3 189.972 8.40956   4
   2  -2   3 201.262 8.93546   3
   2  -2   3 199.386 6.71670   2
   2  -2   3 183.542 7.90539   4
   2  -2   3 182.982 7.48434   5
   2   2   3 185.574 9.95968   5
  -2   2  -3 199.155 7.41367   8
   2   2   3 184.793 9.72828   4
  -2   2  -3 198.000 8.99532   4
   2   2   3 188.934 7.58358   1
   3  -2   3 377.155 13.1181   5
   3  -2   3 393.327 13.1678   4
  -3  -2  -3 362.569 15.2337   4
   3  -2   3 366.073 13.5524   5
   3   2   3 360.225 13.8814   5
  -3   2  -3 345.011 12.6660   8
  -3   2  -3 379.860 14.4851   4
   3   2   3 395.084 11.6055   1
   3   2   3 366.594 14.7840   4
   3   2   3 384.126 11.7398   1
  -4  -2  -3 36.0968 7.52549   4
   4  -2   3 17.1453 5.64943   5
   4  -2   3 38.7089 6.26818   4
  -4  -2  -3 32.5391 6.04816   5
  -4  -2  -3 35.0260 6.49794   5
   4   2   3 37.5354 5.18115   1
   4   2   3 40.5642 5.28386   1
  -4   2  -3 36.3645 6.91859   6
  -4   2  -3 27.9325 5.71956   4
   4   2   3 27.0129 6.79611   4
   4   2   3 36.1304 6.91176   5
  -4   2  -3 33.0232 6.03881   8
  -5  -2  -3 13.9937 5.83442   8
   5  -2   3 4.14906 2.34833   1
   5  -2   3 12.6353 4.69949   5
   5  -2   3 -0.3878 5.14118   4
  -5  -2  -3 0.34838 6.23955   4
  -5   2  -3 1.32886 4.89871   8
   5   2   3 -6.0376 5.13135   4
   5   2   3 1.03384 4.01347   1
  -5   2  -3 3.14913 5.79241   4
   5   2   3 -4.1555 5.38671   5
   5   2   3 -2.7690 3.78519   1
  -6  -2  -3 77.9249 11.6509   4
   6  -2   3 84.8563 6.32624   1
   6  -2   3 80.9250 10.4207   4
  -6  -2  -3 71.7553 10.4467   8
   6  -2   3 79.1817 6.65441   1
   6  -2   3 70.4251 9.12451   5
   6   2   3 85.7986 8.75335   1
   6   2   3 92.9958 10.3403   5
  -6   2  -3 83.3183 10.8281   4
   6   2   3 102.395 12.0646   4
   6   2   3 88.1236 7.98710   1
  -6   2  -3 66.2546 9.01307   8
   7  -2   3 416.704 20.4186   5
   7  -2   3 366.342 19.5624   4
  -7  -2  -3 394.412 24.3220   8
   7  -2   3 389.567 13.5583   1
  -7  -2  -3 403.507 23.4553   4
   7  -2   3 409.134 14.5670   1
  -7   2  -3 396.211 21.6266   8
   7   2   3 421.167 21.8097   4
   7   2   3 416.708 20.5124   5
   7   2   3 400.687 16.3928   1
  -8  -2  -3 126.893 16.4165   4
   8  -2   3 107.652 9.35180   1
  -8  -2  -3 84.8884 13.6193   8
   8  -2   3 100.355 12.7059   4
   8  -2   3 116.353 9.22987   1
   8  -2   3 94.2748 13.1958   5
   8   2   3 122.860 11.7263   1
  -8   2  -3 115.691 14.3995   8
   8   2   3 114.171 13.8110   4
   9  -2   3 578.984 19.1496   1
   9  -2   3 542.703 27.2306   4
  -9  -2  -3 598.505 30.8511   4
   9  -2   3 610.435 19.8400   1
  -9  -2  -3 537.995 30.1214   8
   9   2   3 538.754 29.4754   4
  -9   2  -3 600.020 30.9032   8
   9   2   3 581.494 23.5200   1
  10  -2   3 7.58231 10.0154   4
 -10  -2  -3 3.22380 9.11958   8
  10  -2   3 -8.4383 4.87377   1
  10   2   3 18.4249 11.0192   4
 -10   2  -3 7.68828 7.60149   8
  10   2   3 3.89971 7.43261   1
 -11  -2  -3 15.9461 11.5656   8
  11  -2   3 27.1989 8.02406   1
  11  -2   3 31.8191 10.1463   4
  11   2   3 34.3265 10.1310   1
 -11   2  -3 8.08873 9.12742   8
  11   2   3 46.9601 12.1308   4
 -12  -3   3 2.35099 14.7850   8
 -12  -3   3 9.00819 8.38421   6
 -12  -3   3 -16.805 10.2001   4
 -12  -3   3 9.68179 5.23746   1
 -12  -3   3 4.85749 5.21932   1
 -12   3   3 -17.945 12.7971   8
 -12   3   3 3.37433 12.1549   4
 -11  -3   3 23.5236 11.2361   2
 -11  -3   3 17.0691 10.8978   6
 -11  -3   3 13.7315 13.0845   8
 -11  -3   3 8.99234 11.2339   4
 -11  -3   3 25.4849 6.02697   1
 -11  -3   3 16.5045 5.58223   1
 -11   3   3 26.4082 10.9114   4
 -11   3   3 23.9992 11.3414   8
 -11   3   3 15.8261 12.1164   6
 -10  -3   3 45.2791 11.5322   8
  10  -3  -3 33.5360 10.1252   4
 -10  -3   3 70.1453 12.6236   6
 -10  -3   3 37.2647 6.31398   1
 -10  -3   3 59.2055 11.2637   2
 -10  -3   3 60.9113 7.07975   1
 -10  -3   3 46.6447 10.6055   4
 -10   3   3 45.4580 11.4665   4
 -10   3   3 45.4942 11.7704   8
 -10   3   3 36.4643 12.0097   6
  -9  -3   3 121.384 8.01115   1
  -9  -3   3 97.2777 12.7032   5
  -9  -3   3 129.416 8.88883   1
  -9  -3   3 126.818 13.1208   6
  -9  -3   3 132.277 14.2489   5
  -9  -3   3 98.3092 15.0777   8
  -9  -3   3 125.487 14.2534   2
  -9  -3   3 149.672 16.6136   4
   9  -3  -3 119.967 14.9927   4
  -9   3   3 142.236 17.0413   4
  -9   3   3 125.449 15.6385   6
  -9   3   3 129.419 12.3833   1
  -9   3   3 121.317 17.8443   8
  -8  -3   3 80.6379 11.3517   6
  -8  -3   3 86.9766 11.1671   5
  -8  -3   3 93.7899 12.1745   2
  -8  -3   3 91.8628 11.4931   4
  -8  -3   3 99.4443 15.3955   8
   8  -3  -3 88.4149 13.6113   4
  -8  -3   3 81.6182 6.78416   1
  -8  -3   3 92.2215 6.62019   1
  -8   3   3 79.4781 12.3266   6
  -8   3   3 93.8579 12.4705   4
  -8   3   3 83.2781 12.6243   8
  -8   3   3 101.160 9.81823   1
  -7  -3   3 3.66476 5.53687   2
  -7  -3   3 6.80962 2.44985   1
  -7  -3   3 -4.0455 7.50457   8
   7  -3  -3 16.9934 6.62817   4
  -7  -3   3 3.24108 6.39704   4
  -7  -3   3 9.63702 2.47640   1
  -7  -3   3 8.67593 4.98997   6
  -7  -3   3 15.0666 5.19940   5
  -7   3   3 1.46705 5.73934   8
  -7   3   3 9.96673 7.45648   6
  -7   3   3 5.13762 4.98485   5
  -7   3   3 10.4334 6.02782   4
  -7   3   3 0.85183 5.25834   1
  -6  -3   3 7.10730 5.10791   8
  -6  -3   3 17.5763 5.29371   5
  -6  -3   3 16.1779 6.03703   6
  -6  -3   3 15.1930 5.00874   4
   6  -3  -3 8.95939 5.72692   4
  -6  -3   3 26.3133 6.84813   2
  -6   3   3 21.4761 4.50784   2
   6   3  -3 22.3307 6.06237   4
  -6   3   3 23.5884 7.82274   4
  -6   3   3 22.0620 5.86942   1
  -6   3   3 19.1655 4.77239   1
  -6   3   3 10.6384 5.62065   6
  -6   3   3 10.0953 6.41393   5
  -6   3   3 23.2924 8.41903   8
  -5  -3   3 7.05891 6.75391   2
  -5  -3   3 6.82343 5.30775   3
  -5  -3   3 9.94930 4.88467   5
   5  -3  -3 -2.1546 4.18967   4
  -5  -3   3 7.25363 3.97327   4
  -5  -3   3 11.0174 6.48537   8
  -5  -3   3 2.76792 3.41393   6
  -5   3   3 11.0970 4.37508   5
  -5   3   3 10.2773 4.82744   6
  -5   3   3 3.86685 4.16389   1
  -5   3   3 1.35722 4.04484   1
   5   3  -3 5.05254 3.82355   4
  -5   3   3 -1.3732 4.14134   4
  -5   3   3 10.5632 6.99896   8
  -5   3   3 1.75430 6.19471   7
  -4  -3   3 89.4233 7.02445   4
  -4  -3   3 81.3255 6.91410   5
  -4  -3   3 63.8603 8.29786   2
  -4  -3   3 84.5162 6.42876   6
   4  -3  -3 92.7595 9.68916   4
  -4  -3   3 77.1047 8.31596   8
  -4  -3   3 60.9196 7.45449   3
   4  -3  -3 66.3569 7.76699   5
  -4  -3   3 81.8709 7.29013   6
  -4  -3   3 101.323 8.12726   5
  -4   3   3 85.6253 8.68666   4
  -4   3   3 81.1998 6.54363   1
  -4   3   3 92.5701 9.30549   6
  -4   3   3 76.5558 9.03713   7
  -4   3   3 115.164 8.03224   1
  -4   3   3 79.1046 9.17688   8
   4   3  -3 87.0067 7.53630   4
  -4   3   3 76.1775 8.34028   5
  -3  -3   3 11.3740 4.70367   2
  -3  -3   3 8.58592 3.48470   5
  -3  -3   3 11.0831 3.62462   4
  -3  -3   3 9.24220 3.22943   6
  -3  -3   3 10.7616 3.44238   6
   3  -3  -3 10.7932 4.26189   4
  -3  -3   3 6.68195 3.41700   5
  -3  -3   3 11.5646 5.54726   3
  -3  -3   3 8.92034 3.76377   4
  -3  -3   3 4.38747 3.65274   8
   3  -3  -3 17.1693 4.87288   5
  -3   3   3 9.20625 5.33715   4
  -3   3   3 13.9224 4.99743   5
   3   3  -3 10.4741 4.10433   4
  -3   3   3 19.9888 5.41125   6
  -3   3   3 6.88909 3.69841   1
  -3   3   3 7.72403 4.30883   8
  -3   3   3 6.62163 2.80717   1
  -3   3   3 2.43695 3.84391   7
  -2  -3   3 57.6065 4.99454   4
  -2  -3   3 46.5841 6.35777   3
  -2  -3   3 60.4096 5.09806   5
   2  -3  -3 48.5528 5.50246   5
  -2  -3   3 56.0650 5.76177   8
  -2  -3   3 55.2763 7.55709   2
  -2  -3   3 57.2925 4.46766   6
  -2  -3   3 49.5849 4.62389   4
   2  -3  -3 50.6896 6.34392   4
  -2  -3   3 53.4219 4.83029   5
   2   3  -3 60.4371 5.71981   4
  -2   3   3 68.6869 7.44092   6
  -2   3   3 48.2448 6.69794   8
  -2   3   3 54.6356 5.27745   1
  -2   3   3 54.1368 6.63416   5
  -2   3   3 67.1516 6.95432   4
  -2   3   3 55.2523 5.24380   1
  -1  -3   3 1033.47 19.1867   6
  -1  -3   3 1003.33 20.5394   5
  -1  -3   3 995.573 20.5704   4
  -1  -3   3 1066.87 21.5144   8
  -1  -3   3 1005.99 20.5544   5
   1  -3  -3 1026.48 23.9421   5
  -1  -3   3 1025.56 26.6700   3
   1  -3  -3 1025.22 26.5052   4
  -1  -3   3 1051.61 20.8256   4
  -1  -3   3 994.619 25.2301   2
  -1   3   3 1005.93 27.3040   8
  -1   3   3 1042.96 25.1546   6
  -1   3   3 1022.00 21.8749   1
  -1   3   3 1050.21 21.9857   1
  -1   3   3 1027.50 25.9133   4
  -1   3   3 1054.02 24.8339   5
   0  -3  -3 0.19157 3.35930   5
   0  -3   3 1.36245 2.16000   5
   0  -3   3 1.16471 1.53359   5
   0  -3   3 -0.9611 1.90311   6
   0  -3   3 4.02891 2.05869   4
   0  -3   3 5.81924 2.75782   7
   0  -3   3 2.13071 3.41022   3
   0  -3  -3 -4.7218 4.36932   4
   0  -3   3 -0.8249 2.32780   4
   0  -3   3 2.38685 2.78598   2
   0   3   3 2.26474 3.04630   5
   0   3   3 2.73423 2.15767   1
   0   3   3 2.17491 2.11067   1
   0   3   3 2.10451 3.71882   8
   0   3   3 -2.7243 3.97054   6
   0   3   3 1.74199 3.20851   4
  -1  -3  -3 288.765 12.9607   4
   1  -3   3 293.895 9.26406   6
   1  -3   3 312.863 9.95720   4
  -1  -3  -3 291.354 11.4079   5
   1  -3   3 289.641 10.7433   7
   1  -3   3 300.474 10.1862   5
   1  -3   3 295.942 10.0535   4
   1  -3   3 291.681 12.7240   3
   1  -3   3 296.204 10.3364   2
   1  -3   3 297.526 9.92380   5
  -1   3  -3 295.141 7.81319   8
   1   3   3 281.550 12.5446   4
  -1   3  -3 304.825 11.4454   4
   1   3   3 289.977 10.4417   1
   1   3   3 293.941 14.9322   8
   1   3   3 320.803 13.2972   6
   1   3   3 297.599 10.5662   1
   1   3   3 282.816 12.5673   5
   2  -3   3 1154.60 26.5897   7
   2  -3   3 1134.20 25.3040   5
   2  -3   3 1195.34 26.0858   4
  -2  -3  -3 1218.56 31.1951   4
   2  -3   3 1192.98 22.9410   2
   2  -3   3 1233.77 27.0904   4
   2  -3   3 1206.58 26.3556   5
  -2  -3  -3 1175.71 27.8908   5
   2  -3   3 1168.59 25.1037   6
   2   3   3 1241.81 26.2689   1
   2   3   3 1163.78 28.4464   6
   2   3   3 1160.29 28.1424   5
   2   3   3 1203.46 30.4814   4
  -2   3  -3 1198.44 28.3007   4
   2   3   3 1143.47 31.3307   8
   3  -3   3 155.715 9.88399   5
  -3  -3  -3 157.026 10.4682   5
   3  -3   3 155.748 8.58354   6
  -3  -3  -3 147.755 10.8152   4
   3  -3   3 171.887 9.69154   5
   3  -3   3 141.485 9.17793   4
   3   3   3 151.611 8.16398   1
   3   3   3 154.569 10.1286   5
  -3   3  -3 150.334 8.16080   8
  -3   3  -3 152.233 10.7302   4
   3   3   3 178.030 12.0850   4
   3   3   3 151.840 9.16377   1
  -4  -3  -3 37.2423 4.13981   3
   4  -3   3 42.2764 5.95221   4
  -4  -3  -3 29.2997 8.03331   4
   4  -3   3 34.2462 5.90260   5
  -4   3  -3 38.6542 7.38718   4
   4   3   3 35.4231 5.87458   1
   4   3   3 35.3583 7.53738   4
   4   3   3 42.3581 6.27895   1
  -4   3  -3 39.6425 6.02910   8
   4   3   3 29.8275 6.11833   5
  -5  -3  -3 2.60392 6.77275   4
   5  -3   3 1.12624 1.02915   1
   5  -3   3 2.77607 1.21695   1
   5  -3   3 -0.5801 4.92035   4
   5  -3   3 4.33340 3.97366   5
   5   3   3 -2.3611 4.69854   1
  -5   3  -3 -1.7426 4.70649   8
   5   3   3 3.10890 4.51256   1
   5   3   3 2.96563 6.31381   5
   5   3   3 -5.6999 4.40731   4
  -5   3  -3 10.5294 6.39194   4
   6  -3   3 10.2962 7.32616   5
  -6  -3  -3 22.4356 9.22716   8
   6  -3   3 3.53664 3.04041   1
  -6  -3  -3 17.2689 7.10018   4
   6  -3   3 9.07213 2.64909   1
   6  -3   3 18.0702 6.90828   4
   6   3   3 9.12523 5.81777   4
   6   3   3 8.93641 5.96058   5
   6   3   3 15.7833 4.92107   1
  -6   3  -3 7.73943 4.56566   8
  -7  -3  -3 72.4468 12.1445   4
   7  -3   3 45.3578 5.41626   1
   7  -3   3 38.5870 8.29852   5
   7  -3   3 48.0616 9.63385   4
  -7  -3  -3 54.9382 11.0820   8
  -7   3  -3 49.8269 10.0241   8
   7   3   3 65.4358 12.1558   4
   7   3   3 58.1786 7.81996   1
   8  -3   3 4.55812 4.65683   1
  -8  -3  -3 0.11056 10.4665   8
   8  -3   3 4.11151 6.03120   4
   8  -3   3 10.9518 7.16771   5
  -8  -3  -3 14.6123 10.3700   4
   8   3   3 10.6718 7.13865   1
   8   3   3 6.12674 9.10228   4
   8   3   3 -7.0327 8.07479   4
  -8   3  -3 -0.9699 7.71475   8
   9  -3   3 40.4070 10.2779   4
  -9  -3  -3 49.9739 12.4978   8
   9  -3   3 44.4803 7.04910   1
  -9  -3  -3 58.1941 13.9789   4
   9  -3   3 47.7227 6.19831   1
  -9   3  -3 29.4288 8.93779   8
   9   3   3 32.7001 12.6462   4
  10  -3   3 31.1380 6.71172   1
 -10  -3  -3 27.8184 11.0586   8
  10  -3   3 25.7300 5.76734   1
  10  -3   3 27.9348 9.57589   4
  10   3   3 50.6158 14.2714   4
 -10   3  -3 44.5747 13.1178   8
  11  -3   3 -9.7103 10.4148   4
  11  -3   3 3.83815 4.51221   1
 -11  -3  -3 11.3892 10.1659   8
  11   3   3 3.79250 12.4987   4
 -12  -4   3 14.5034 11.9041   6
 -12  -4   3 17.7659 9.88214   4
 -12  -4   3 16.6862 11.4794   8
 -12  -4   3 24.3454 11.1774   2
 -12   4   3 2.79537 14.0610   4
 -12   4   3 3.47813 10.6695   8
 -11  -4   3 51.5593 13.7544   4
 -11  -4   3 44.9380 4.26896   1
 -11  -4   3 60.9726 14.8932   2
 -11  -4   3 32.2581 9.85635   6
 -11  -4   3 41.9232 16.1070   8
  11  -4  -3 59.1267 17.1012   4
 -11  -4   3 31.9976 4.10306   1
 -11   4   3 51.8538 12.9042   8
 -11   4   3 34.8343 14.6428   4
 -10  -4   3 8.54770 11.9434   8
 -10  -4   3 23.8691 12.2635   2
 -10  -4   3 20.2164 10.1465   6
  10  -4  -3 36.6775 14.3567   4
 -10  -4   3 9.68034 7.26485   4
 -10  -4   3 14.7371 3.79727   1
 -10  -4   3 11.6346 3.46239   1
 -10   4   3 10.8477 8.70734   4
 -10   4   3 17.1197 10.0673   8
 -10   4   3 0.44485 8.20351   6
  -9  -4   3 237.874 8.14940   1
  -9  -4   3 266.190 21.5059   8
  -9  -4   3 236.168 19.5945   6
  -9  -4   3 222.021 8.16794   1
  -9  -4   3 239.485 19.4496   4
  -9  -4   3 237.111 19.4142   2
   9  -4  -3 218.805 19.1326   4
  -9  -4   3 245.510 18.5394   5
  -9   4   3 241.550 22.0438   4
  -9   4   3 285.026 24.1932   8
  -9   4   3 286.204 22.6823   6
  -8  -4   3 5.29214 5.64101   6
   8  -4  -3 3.64132 8.87813   4
  -8  -4   3 6.85875 5.98590   5
  -8  -4   3 4.08027 6.44269   2
  -8  -4   3 6.70112 2.38788   1
  -8  -4   3 6.55888 8.91287   8
  -8  -4   3 7.21766 7.56073   4
  -8  -4   3 1.84121 1.84875   1
  -8   4   3 9.79893 9.70432   8
  -8   4   3 5.35187 6.38859   6
  -8   4   3 -1.7675 6.26360   4
  -7  -4   3 191.861 15.4643   5
  -7  -4   3 195.368 15.2519   4
  -7  -4   3 169.709 16.2906   8
   7  -4  -3 206.254 18.4692   4
  -7  -4   3 185.873 15.6697   2
  -7  -4   3 199.061 15.2105   6
  -7   4   3 180.091 15.2536   4
  -7   4   3 186.291 12.3850   1
  -7   4   3 213.269 18.5922   8
  -7   4   3 212.473 17.3890   6
  -6  -4   3 12.5558 6.23520   4
  -6  -4   3 3.95115 6.16648   5
  -6  -4   3 3.07662 5.46621   2
  -6  -4   3 5.09854 4.71337   3
   6  -4  -3 4.57927 7.47566   4
  -6  -4   3 3.12306 5.64555   8
  -6  -4   3 7.00311 5.98053   6
  -6   4   3 4.40219 5.50789   8
  -6   4   3 3.68755 3.94607   1
  -6   4   3 4.70714 5.38600   4
  -6   4   3 -0.6967 4.66586   5
  -6   4   3 4.28437 5.09592   6
  -5  -4   3 267.137 14.5412   4
  -5  -4   3 302.885 17.8452   8
  -5  -4   3 289.517 14.4042   6
  -5  -4   3 287.941 16.4517   3
   5  -4  -3 255.484 16.7591   4
  -5  -4   3 307.026 14.3297   5
  -5  -4   3 271.655 18.2319   2
  -5   4   3 277.722 13.8792   1
  -5   4   3 313.639 16.8569   4
  -5   4   3 276.228 18.1849   8
  -5   4   3 286.551 15.6725   6
  -5   4   3 341.992 17.1617   5
  -4  -4   3 205.043 11.7181   4
  -4  -4   3 200.401 11.2175   6
   4  -4  -3 196.725 14.6325   4
  -4  -4   3 201.125 13.4117   8
  -4  -4   3 209.649 14.0462   2
  -4  -4   3 210.583 10.9352   6
  -4  -4   3 200.393 12.7335   3
  -4  -4   3 207.829 11.0317   5
   4  -4  -3 207.671 12.3422   5
  -4   4   3 208.626 13.7885   8
   4   4  -3 227.152 13.0967   4
  -4   4   3 215.908 13.4060   7
  -4   4   3 196.647 11.3138   1
  -4   4   3 222.785 13.0173   6
  -4   4   3 227.281 12.6628   5
  -4   4   3 204.038 13.3393   4
  -4   4   3 216.648 11.5682   1
  -3  -4   3 29.4732 6.00962   8
  -3  -4   3 23.1073 5.10212   5
  -3  -4   3 29.4556 6.20868   3
  -3  -4   3 28.0086 5.34636   4
  -3  -4   3 27.7120 4.77001   6
  -3  -4   3 30.1504 6.39218   2
  -3  -4   3 31.9869 4.76124   5
   3  -4  -3 31.2515 5.47437   5
   3  -4  -3 27.4376 5.91527   4
   3   4  -3 30.6757 5.69477   4
  -3   4   3 28.1067 6.07716   4
  -3   4   3 28.2477 6.31923   8
  -3   4   3 21.9549 6.15860   5
  -3   4   3 29.0586 5.73802   6
  -3   4   3 26.2454 4.51708   1
  -3   4   3 25.8762 5.33578   1
   2  -4  -3 74.8694 7.32464   5
  -2  -4   3 70.8727 6.46135   5
  -2  -4   3 66.9221 8.95311   3
  -2  -4   3 65.4298 6.33100   5
  -2  -4   3 73.3016 8.30645   2
  -2  -4   3 80.6937 6.65312   4
   2  -4  -3 61.7040 7.75856   4
  -2  -4   3 74.2229 5.98508   6
  -2  -4   3 74.7179 6.54914   4
  -2   4   3 72.1499 9.36159   8
  -2   4   3 70.5467 6.19694   1
   2   4  -3 65.4660 6.61473   4
  -2   4   3 75.4953 8.27568   5
  -2   4   3 61.5993 7.36716   6
  -2   4   3 81.8602 6.69055   1
  -2   4   3 75.7940 9.26028   4
  -1  -4   3 952.416 27.3448   3
   1  -4  -3 952.687 24.7673   5
  -1  -4   3 938.300 22.0772   5
  -1  -4   3 934.232 22.0199   4
  -1  -4   3 939.434 26.2126   2
  -1  -4   3 959.625 22.3787   4
  -1  -4   3 921.746 21.8938   5
  -1  -4   3 927.544 20.6675   6
   1  -4  -3 946.438 27.4500   4
  -1   4   3 963.972 23.1080   1
  -1   4   3 932.417 26.7876   4
  -1   4   3 954.830 25.1630   5
  -1   4   3 951.037 22.8762   1
  -1   4   3 928.264 25.3853   6
  -1   4   3 948.601 28.5309   8
   1   4  -3 987.198 24.5420   4
   0  -4  -3 44.5738 5.79828   5
   0  -4   3 43.7355 4.56867   4
   0  -4   3 43.4302 4.60354   6
   0  -4   3 48.3502 5.79622   2
   0  -4   3 41.3702 4.95827   4
   0  -4  -3 48.9439 6.89290   4
   0  -4   3 49.8903 5.43696   5
   0  -4   3 50.6017 6.90833   3
   0  -4   3 45.5971 5.19790   7
   0  -4   3 52.4890 5.43253   5
   0   4   3 46.8447 5.84053   1
   0   4   3 39.0990 6.02794   6
   0   4   3 46.2035 7.12152   8
   0   4   3 45.6631 7.25372   4
   0   4   3 43.7589 5.60761   1
   0   4  -3 51.1829 6.30494   4
   0   4   3 57.9709 7.28647   5
   1  -4   3 1766.96 35.5837   4
  -1  -4  -3 1625.80 39.9001   4
   1  -4   3 1678.02 34.5507   2
   1  -4   3 1702.42 34.7250   5
   1  -4   3 1699.97 33.1403   6
  -1  -4  -3 1728.41 37.4900   5
   1  -4   3 1710.40 34.4597   5
   1  -4   3 1640.75 34.6515   7
   1  -4   3 1709.93 34.9186   4
   1   4   3 1713.27 42.2317   8
   1   4   3 1630.01 34.4239   1
   1   4   3 1711.08 38.6903   6
  -1   4  -3 1717.95 37.4312   4
  -1   4  -3 1693.33 31.9263   8
   1   4   3 1757.46 35.5814   1
   1   4   3 1647.16 39.6983   4
   1   4   3 1726.77 38.1335   5
   2  -4   3 182.581 9.28577   5
   2  -4   3 155.360 9.49055   7
   2  -4   3 165.683 7.48277   2
   2  -4   3 165.980 9.45438   4
  -2  -4  -3 168.160 11.2489   5
  -2  -4  -3 156.017 12.7090   4
   2  -4   3 161.388 9.92372   5
   2  -4   3 176.158 8.81454   6
   2   4   3 165.720 9.99327   1
   2   4   3 168.732 12.3236   4
   2   4   3 126.630 12.2727   8
   2   4   3 150.485 11.8240   6
  -2   4  -3 155.371 7.56596   8
  -2   4  -3 179.157 11.2420   4
   2   4   3 158.216 10.5947   5
   3  -4   3 641.393 20.1585   4
   3  -4   3 662.981 21.7270   7
   3  -4   3 668.629 20.1728   6
  -3  -4  -3 692.353 21.9388   5
  -3  -4  -3 685.190 25.0215   4
   3  -4   3 665.326 20.7274   5
   3   4   3 677.278 22.4431   5
   3   4   3 694.451 22.8978   6
   3   4   3 663.035 23.7312   4
   3   4   3 684.769 20.0143   1
   3   4   3 651.506 19.3618   1
  -3   4  -3 681.667 18.8678   8
  -3   4  -3 684.764 22.5312   4
   4  -4   3 6.54912 5.41576   5
  -4  -4  -3 15.6419 7.48473   4
   4  -4   3 16.3465 5.66190   4
  -4   4  -3 12.7777 4.54506   8
  -4   4  -3 11.1807 5.21913   4
   4   4   3 6.35297 6.20133   5
   4   4   3 5.24438 3.84275   1
   4   4   3 4.64205 4.85829   4
   5  -4   3 152.643 12.2877   4
  -5  -4  -3 163.446 15.8817   4
   5  -4   3 144.854 11.9222   5
   5   4   3 176.001 12.7668   1
  -5   4  -3 163.318 11.9049   8
   5   4   3 178.667 15.3454   4
   5   4   3 177.984 15.0421   5
   6  -4   3 7.81684 1.14051   1
   6  -4   3 -0.5459 5.38173   5
   6  -4   3 8.78211 6.58008   4
  -6  -4  -3 4.90886 6.60819   4
   6   4   3 15.4009 8.49586   4
  -6   4  -3 5.15898 5.85841   8
   6   4   3 6.80174 5.08918   1
   7  -4   3 70.5816 5.02240   1
   7  -4   3 69.2417 10.1291   4
  -7  -4  -3 107.185 16.6415   8
   7  -4   3 86.2882 11.2892   5
  -7  -4  -3 73.5484 12.3704   4
   7  -4   3 80.6967 5.27976   1
  -7   4  -3 73.1703 11.2749   8
   7   4   3 90.9659 13.9366   4
   8  -4   3 13.8638 3.82985   1
  -8  -4  -3 25.1704 10.1911   8
   8  -4   3 22.5894 3.90856   1
   8  -4   3 19.7269 9.28163   4
  -8  -4  -3 14.3416 10.5939   4
   8   4   3 16.6080 11.1973   4
  -9  -4  -3 89.4815 18.2128   8
  -9  -4  -3 80.7589 14.8396   4
   9  -4   3 63.1661 5.88352   1
   9  -4   3 72.2920 13.7280   4
   9  -4   3 67.3038 5.97640   1
   9   4   3 45.2657 11.7725   4
  10  -4   3 -1.4162 9.54820   4
 -10  -4  -3 13.3150 9.95787   4
 -10  -4  -3 11.2994 13.9250   8
  10  -4   3 0.87047 3.67989   1
  10  -4   3 -0.7809 3.98822   1
  10   4   3 0.45323 8.06367   4
 -11  -4  -3 -8.6499 13.3653   8
  11  -4   3 6.00177 4.00587   1
  11  -4   3 -3.9801 3.03417   1
  11  -4   3 10.2865 12.2886   4
  11   4   3 -6.6173 8.38005   4
  11  -5  -3 0.81961 11.9486   4
 -11  -5   3 -16.687 10.8863   2
 -11  -5   3 -6.9227 9.82783   6
 -11  -5   3 27.4522 14.4381   8
 -11  -5   3 -6.2025 6.37999   4
 -11   5   3 8.43840 9.47112   4
 -11   5   3 14.8939 10.7633   8
 -10  -5   3 280.042 21.2093   4
 -10  -5   3 336.885 23.8949   6
 -10  -5   3 280.643 23.3329   2
  10  -5  -3 302.996 24.0336   4
 -10  -5   3 328.282 25.7622   8
 -10   5   3 322.573 25.4620   8
 -10   5   3 305.510 26.1812   4
  -9  -5   3 14.7192 9.45928   4
  -9  -5   3 18.0735 9.65963   2
  -9  -5   3 3.22887 6.49310   6
   9  -5  -3 -12.663 9.83719   4
  -9  -5   3 27.2728 12.5044   8
  -9   5   3 25.6104 9.84962   4
  -9   5   3 24.9268 10.2129   8
  -8  -5   3 77.2287 12.8877   5
  -8  -5   3 87.8211 13.3755   2
  -8  -5   3 102.017 15.8769   8
   8  -5  -3 78.1587 13.0106   4
  -8  -5   3 81.1842 10.8823   6
  -8  -5   3 61.3598 11.4902   4
  -8   5   3 65.2977 11.3845   6
  -8   5   3 93.7458 13.7770   4
  -8   5   3 81.5686 15.3758   8
  -7  -5   3 60.1482 10.9409   8
  -7  -5   3 50.2951 11.0359   2
   7  -5  -3 36.2967 9.34208   4
  -7  -5   3 44.2722 7.94656   3
  -7  -5   3 37.7408 9.39127   4
  -7  -5   3 43.4745 8.36124   5
  -7  -5   3 55.9654 8.72965   6
  -7   5   3 54.7557 10.0379   6
  -7   5   3 47.0068 10.3162   4
  -7   5   3 28.5150 9.05453   8
  -6  -5   3 635.093 24.0622   6
  -6  -5   3 640.133 24.9906   3
  -6  -5   3 653.089 27.5639   8
  -6  -5   3 656.563 28.3201   2
  -6  -5   3 644.190 24.2469   5
  -6  -5   3 664.006 24.8583   4
   6  -5  -3 661.928 29.0566   4
  -6   5   3 620.680 25.9300   6
  -6   5   3 630.574 27.4050   4
  -6   5   3 687.634 29.7437   8
  -5  -5   3 2.04559 5.97579   5
  -5  -5   3 6.74617 5.12295   8
  -5  -5   3 9.17019 9.20914   2
  -5  -5   3 8.49997 5.94025   4
  -5  -5   3 0.32562 6.38360   3
   5  -5  -3 0.86145 7.45047   4
  -5   5   3 18.2454 5.83508   5
  -5   5   3 13.5135 6.19806   6
  -5   5   3 19.8315 6.72058   4
  -5   5   3 7.04859 5.69430   1
  -5   5   3 5.18837 5.18867   8
   4  -5  -3 598.347 25.0785   4
  -4  -5   3 604.816 24.0182   3
  -4  -5   3 586.396 24.7847   2
  -4  -5   3 597.234 20.9251   4
  -4  -5   3 596.239 23.4523   8
  -4  -5   3 620.650 20.9441   5
  -4   5   3 613.136 25.6949   8
  -4   5   3 592.925 19.7155   1
  -4   5   3 593.971 22.8789   6
  -4   5   3 629.848 25.4331   4
  -4   5   3 621.499 23.3319   5
  -3  -5   3 -3.1837 4.33081   8
  -3  -5   3 6.86356 6.79051   2
  -3  -5   3 -0.6709 6.27493   3
  -3  -5   3 1.80920 3.36675   5
  -3  -5   3 -3.8543 3.99070   4
   3  -5  -3 4.74648 6.56914   4
  -3   5   3 1.12974 4.58405   1
  -3   5   3 -2.0246 4.55713   6
  -3   5   3 -2.4203 3.95795   4
  -3   5   3 4.21938 4.91952   8
  -3   5   3 -3.1475 3.58513   5
  -2  -5   3 2695.38 57.8978   3
  -2  -5   3 2775.42 51.2313   6
  -2  -5   3 2726.92 53.1837   5
   2  -5  -3 2814.01 56.6012   5
  -2  -5   3 2676.33 58.7918   2
  -2  -5   3 2729.73 53.5478   4
   2  -5  -3 2795.28 60.3528   4
  -2   5   3 2706.01 56.7371   6
  -2   5   3 2656.97 60.2118   8
  -2   5   3 2708.68 59.5738   4
  -2   5   3 2679.12 52.8595   1
  -2   5   3 2758.38 56.4900   5
   2   5  -3 2715.91 56.0194   4
   1  -5  -3 110.864 10.8016   4
  -1  -5   3 115.170 8.03197   6
  -1  -5   3 122.324 8.42959   5
  -1  -5   3 126.117 8.15161   4
  -1  -5   3 121.232 10.9684   3
   1  -5  -3 124.785 9.67165   5
  -1  -5   3 125.239 10.3972   2
  -1   5   3 118.910 9.47833   1
  -1   5   3 138.811 12.6399   4
  -1   5   3 115.713 9.88330   5
  -1   5   3 126.964 10.0644   1
   1   5  -3 124.494 9.25553   4
  -1   5   3 131.768 11.5800   6
  -1   5   3 113.788 12.0052   8
   0  -5  -3 208.484 14.4765   4
   0  -5  -3 194.863 11.5505   5
   0  -5   3 191.090 9.81250   6
   0  -5   3 180.183 10.1908   4
   0  -5   3 184.890 10.9531   5
   0  -5   3 181.335 10.3914   7
   0  -5   3 174.697 10.8350   2
   0  -5   3 160.213 12.2112   3
   0   5   3 173.055 12.9586   5
   0   5   3 174.587 13.2348   6
   0   5   3 176.584 10.6903   1
   0   5   3 159.444 11.8635   4
   0   5  -3 189.208 11.9011   4
   0   5   3 195.934 10.2861   1
   0   5   3 187.504 12.9519   8
   0   5  -3 182.273 8.95586   8
   1  -5   3 43.8615 6.57386   5
   1  -5   3 48.6006 6.58949   4
   1  -5   3 47.4880 6.20391   7
  -1  -5  -3 43.1549 8.72448   4
   1  -5   3 39.1230 4.98758   6
   1  -5   3 44.2389 6.30187   2
  -1  -5  -3 45.5398 7.85592   5
   1   5   3 48.3084 8.28782   8
   1   5   3 63.7301 8.79304   5
   1   5   3 44.8922 7.17502   6
   1   5   3 44.8354 7.85074   4
  -1   5  -3 29.9205 5.86223   4
   1   5   3 47.3365 6.11746   1
  -1   5  -3 35.8029 4.75794   8
   2  -5   3 407.041 16.1409   4
  -2  -5  -3 420.133 19.6047   4
   2  -5   3 418.634 17.0373   5
   2  -5   3 409.502 13.9250   2
   2  -5   3 402.001 16.3880   7
   2   5   3 447.109 20.4809   4
   2   5   3 462.443 19.4738   5
   2   5   3 409.708 19.3202   6
  -2   5  -3 415.700 13.9872   8
   2   5   3 410.270 20.0383   8
   3  -5   3 14.3977 5.37447   4
   3  -5   3 19.4025 6.46000   7
   3  -5   3 8.09347 5.65699   5
  -3  -5  -3 13.4556 7.64418   4
   3   5   3 11.2044 5.67487   1
   3   5   3 10.5183 7.19581   6
  -3   5  -3 7.99031 3.84312   8
   3   5   3 14.7328 7.20711   4
   3   5   3 14.6781 5.62136   5
   4  -5   3 374.904 18.0312   7
   4  -5   3 376.079 17.6903   4
  -4  -5  -3 369.236 20.9497   4
   4  -5   3 384.659 17.6573   5
   4   5   3 392.531 17.3023   1
  -4   5  -3 369.913 15.6197   8
   4   5   3 390.610 20.9990   6
   4   5   3 387.336 18.9048   5
   4   5   3 428.471 22.0543   4
  -5  -5  -3 137.918 14.2929   4
   5  -5   3 127.805 12.9954   5
   5  -5   3 150.115 12.7977   4
   5   5   3 123.593 13.7084   4
   6  -5   3 270.251 16.5912   4
  -6  -5  -3 245.160 18.4810   4
   6  -5   3 295.693 17.9602   5
   6   5   3 239.435 18.3102   4
  -7  -5  -3 10.4436 8.01579   8
   7  -5   3 21.5730 8.00323   5
   7  -5   3 27.8193 9.22097   4
  -7  -5  -3 24.2180 9.30481   4
   7   5   3 16.5789 7.68186   4
  -8  -5  -3 328.366 27.5544   8
  -8  -5  -3 272.752 22.3493   4
   8  -5   3 289.914 19.8228   4
   8   5   3 353.433 25.4647   4
   9  -5   3 44.9778 12.7087   4
  -9  -5  -3 39.7606 15.0221   4
  -9  -5  -3 62.0967 14.3041   8
   9   5   3 46.6351 12.4498   4
  10  -5   3 121.542 16.6254   4
 -10  -5  -3 153.682 21.4640   8
 -10  -5  -3 123.680 20.8030   4
  10   5   3 140.137 19.0512   4
 -10  -6   3 11.2720 10.1780   6
 -10  -6   3 -4.5452 12.7565   8
 -10  -6   3 9.77554 12.9565   2
  10  -6  -3 12.9825 9.52512   4
 -10  -6   3 13.4998 10.7164   4
 -10   6   3 -16.408 7.57265   4
 -10   6   3 -9.4528 8.22330   8
  -9  -6   3 61.5414 13.8084   4
  -9  -6   3 74.8066 14.1930   8
   9  -6  -3 73.1869 16.4407   4
  -9  -6   3 79.2908 13.7728   6
  -9  -6   3 95.8615 16.0499   2
  -9   6   3 70.3126 14.1318   8
  -9   6   3 96.3299 17.3645   4
  -8  -6   3 48.1804 13.5302   8
  -8  -6   3 30.5990 10.3293   2
  -8  -6   3 43.0583 10.9757   4
  -8  -6   3 39.0284 10.2324   6
  -8  -6   3 65.9473 12.3434   5
   8  -6  -3 39.6124 13.3160   4
  -8   6   3 50.1024 11.4497   8
  -8   6   3 73.5790 15.0595   4
  -7  -6   3 60.2676 13.3516   8
  -7  -6   3 50.5528 10.7989   4
  -7  -6   3 50.6253 9.37215   3
  -7  -6   3 66.9541 12.5391   2
  -7  -6   3 52.9054 9.87734   5
   7  -6  -3 52.2488 12.9432   4
  -7  -6   3 68.6162 11.2135   6
  -7   6   3 67.0054 13.6476   4
  -7   6   3 62.7806 12.3864   8
  -7   6   3 64.3094 13.1218   6
  -6  -6   3 124.851 15.1338   8
   6  -6  -3 91.8876 12.6371   4
  -6  -6   3 67.9378 11.6339   3
  -6  -6   3 74.8336 10.7522   6
  -6  -6   3 65.6545 13.5935   2
  -6  -6   3 89.5114 10.9387   4
  -6  -6   3 61.7379 9.52427   5
  -6   6   3 65.3116 11.6836   8
  -6   6   3 93.1332 13.5649   6
  -6   6   3 72.3190 12.9074   4
  -5  -6   3 1.36343 4.42441   4
  -5  -6   3 -2.6219 7.00400   8
  -5  -6   3 -2.8241 4.33790   5
  -5  -6   3 5.02164 6.05236   3
  -5  -6   3 7.39133 9.28138   2
   5  -6  -3 -10.577 7.55000   4
  -5   6   3 11.0715 8.81970   4
  -5   6   3 7.03628 8.34960   6
  -5   6   3 -4.7805 5.29138   8
  -4  -6   3 14.9473 7.82946   2
  -4  -6   3 11.6307 5.33313   5
  -4  -6   3 14.9465 6.26371   3
  -4  -6   3 16.6648 5.39063   4
   4  -6  -3 20.0930 7.29065   4
  -4  -6   3 12.7507 6.86409   8
  -4   6   3 9.45209 6.29720   6
  -4   6   3 22.0042 7.63366   8
  -4   6   3 14.4721 6.64996   4
  -3  -6   3 10.1184 4.82733   5
  -3  -6   3 14.4317 6.40928   2
   3  -6  -3 4.57952 7.95331   4
  -3  -6   3 18.5328 6.16958   4
  -3  -6   3 5.75846 7.65298   3
  -3   6   3 7.12615 5.93263   8
  -3   6   3 13.9209 6.35995   4
  -3   6   3 5.45227 5.27503   6
  -2  -6   3 49.5556 10.2844   2
  -2  -6   3 34.1276 7.60393   3
  -2  -6   3 49.2103 6.70300   4
   2  -6  -3 53.2695 8.74311   4
  -2  -6   3 49.0246 8.16014   5
  -2   6   3 62.2180 8.32164   1
  -2   6   3 60.1380 8.37703   5
  -2   6   3 45.3513 9.39945   6
  -2   6   3 45.0303 9.79711   8
  -2   6   3 52.6911 10.0307   4
   1  -6  -3 13.3415 5.56246   4
  -1  -6   3 2.20690 4.03888   7
  -1  -6   3 5.58963 4.86209   4
  -1  -6   3 13.7766 6.00353   2
  -1  -6   3 -5.0194 4.75993   5
  -1  -6   3 18.8076 8.05808   3
  -1   6   3 0.84888 6.69349   8
  -1   6   3 5.48062 5.18887   6
  -1   6   3 -3.4126 6.32466   5
  -1   6   3 8.27568 7.01313   4
  -1   6   3 11.6862 5.85226   1
   0  -6   3 40.9086 6.30336   4
   0  -6   3 37.3900 6.24554   5
   0  -6   3 52.1973 7.16903   7
   0  -6   3 43.0580 9.45247   3
   0  -6  -3 30.5548 7.40851   4
   0  -6   3 48.5337 8.46906   2
   0   6   3 16.5257 6.14044   6
   0   6   3 34.4557 6.04139   1
   0   6  -3 37.9527 5.80182   8
   0   6   3 36.7070 8.37235   5
   0   6   3 47.4431 9.27791   4
   0   6   3 39.2179 9.58863   8
   1  -6   3 1.70384 3.56233   2
  -1  -6  -3 8.91630 5.72789   4
   1  -6   3 9.58194 4.28338   4
   1  -6   3 8.99035 5.98767   5
   1  -6   3 5.06560 4.38094   7
   1   6   3 7.33547 5.88736   1
   1   6   3 7.42619 8.23320   8
   1   6   3 4.89616 5.00329   5
   1   6   3 -0.8015 6.81934   6
   1   6   3 7.54267 7.38489   4
  -1   6  -3 7.29422 4.02666   8
   2  -6   3 10.7467 5.06729   5
  -2  -6  -3 2.96253 5.74017   4
   2  -6   3 7.98610 4.08496   4
   2  -6   3 10.7926 6.31483   7
   2   6   3 5.55166 8.11630   8
   2   6   3 1.93882 7.00316   6
   2   6   3 13.8663 8.25010   4
  -3  -6  -3 27.7389 7.71108   4
   3  -6   3 15.5712 6.51223   4
   3  -6   3 10.8058 7.02618   5
   3  -6   3 23.2828 7.71914   7
   3   6   3 33.0849 7.89708   4
   3   6   3 44.6306 8.49958   6
   4  -6   3 165.089 12.1866   4
  -4  -6  -3 195.597 18.1384   4
   4  -6   3 179.738 15.1563   5
   4   6   3 179.272 17.2656   4
   4   6   3 188.214 16.5773   6
   5  -6   3 252.722 16.7707   4
  -5  -6  -3 257.070 18.9871   4
   5  -6   3 219.004 16.0651   5
   5   6   3 245.330 18.6295   4
   5   6   3 279.674 18.7099   6
  -6  -6  -3 3.42016 6.85497   4
   6  -6   3 4.69354 5.34121   4
   6  -6   3 3.85409 6.15848   5
   6   6   3 2.30020 6.41918   4
   7  -6   3 7.59093 6.17937   4
   7  -6   3 -4.3461 8.71708   5
  -7  -6  -3 4.78049 7.19757   4
   7   6   3 -3.1360 6.53713   4
  -8  -6  -3 34.1077 13.8239   4
  -8  -6  -3 32.8339 14.6132   8
   8  -6   3 31.8688 8.96184   4
   8   6   3 34.9119 13.0336   4
  -9  -6  -3 4.93469 9.51960   4
  -9  -6  -3 13.4627 10.7423   8
   9  -6   3 -2.5117 6.33278   4
   9   6   3 15.3261 9.35480   4
 -10  -6  -3 -3.4891 10.1194   8
  10  -6   3 9.47829 9.90435   4
 -10  -6  -3 8.63958 13.7795   4
  10   6   3 -18.585 11.2666   4
  10  -7  -3 233.593 24.5662   4
 -10  -7   3 277.698 23.4663   6
 -10  -7   3 243.780 27.7247   8
 -10  -7   3 270.875 26.2794   2
 -10  -7   3 273.529 23.9262   4
 -10   7   3 246.202 27.1447   4
 -10   7   3 286.566 27.4592   8
  -9  -7   3 17.2965 10.5980   8
   9  -7  -3 26.9158 13.3637   4
  -9  -7   3 25.1941 11.7179   4
  -9  -7   3 22.1677 11.3531   2
  -9  -7   3 36.4962 11.7949   6
  -9   7   3 -11.855 8.21248   4
  -9   7   3 16.4532 9.78490   8
  -8  -7   3 18.1828 9.62078   4
  -8  -7   3 2.93886 9.08702   8
  -8  -7   3 16.2017 7.80087   6
   8  -7  -3 32.3051 13.2311   4
  -8  -7   3 24.3575 10.4620   2
  -8   7   3 28.7375 10.9900   8
  -8   7   3 23.9638 10.3671   4
  -7  -7   3 15.1698 9.23271   3
  -7  -7   3 -17.297 8.28691   8
  -7  -7   3 9.69900 8.36787   2
  -7  -7   3 7.22289 8.19841   6
   7  -7  -3 13.3887 8.58093   4
  -7  -7   3 -0.6886 5.67382   4
  -7  -7   3 3.25246 9.16225   5
  -7   7   3 6.23343 8.13155   4
  -7   7   3 16.2072 10.9500   8
  -6  -7   3 3.15540 5.54081   5
  -6  -7   3 5.05324 8.92954   8
  -6  -7   3 8.06901 8.47496   2
  -6  -7   3 -12.347 6.76433   3
   6  -7  -3 -9.2660 8.88892   4
  -6  -7   3 2.16430 7.66976   4
  -6   7   3 -0.8402 5.91716   8
  -6   7   3 -1.1578 6.69156   4
  -5  -7   3 72.9130 11.4574   8
  -5  -7   3 83.7699 13.2001   3
  -5  -7   3 63.2374 14.6087   2
  -5  -7   3 77.5236 11.1985   4
   5  -7  -3 64.9464 13.4398   4
  -5  -7   3 69.4196 10.5670   5
  -5   7   3 69.7915 11.9267   4
  -5   7   3 70.9086 13.3937   8
  -4  -7   3 109.458 12.9599   3
   4  -7  -3 101.250 13.5176   4
  -4  -7   3 107.649 12.1234   4
  -4  -7   3 173.302 15.9073   8
  -4  -7   3 123.606 12.2160   5
  -4  -7   3 134.582 15.6103   2
  -4   7   3 123.945 14.3164   8
  -4   7   3 126.015 13.8578   6
  -4   7   3 115.538 14.1251   4
   3  -7  -3 138.925 15.6852   4
  -3  -7   3 122.467 15.0329   3
  -3  -7   3 151.682 11.6610   4
  -3  -7   3 180.038 18.2607   2
  -3  -7   3 138.639 13.1437   5
  -3   7   3 146.245 15.3636   4
  -3   7   3 112.842 13.8369   6
  -3   7   3 149.352 16.2140   8
   2  -7  -3 63.7095 12.0234   4
  -2  -7   3 70.6844 9.64029   4
  -2  -7   3 71.7282 11.9357   3
  -2  -7   3 72.8369 12.4836   2
  -2  -7   3 71.8295 9.06552   5
  -2   7   3 78.6056 11.5281   4
  -2   7   3 79.5953 11.1973   8
  -2   7   3 90.8436 12.4906   6
   1  -7  -3 12.4437 6.61768   4
  -1  -7   3 13.4978 8.18721   2
  -1  -7   3 0.79078 5.46969   4
  -1  -7   3 6.10735 5.22889   7
  -1  -7   3 5.12028 7.02142   5
  -1  -7   3 0.29736 8.10184   3
  -1   7   3 3.39052 6.17350   6
  -1   7   3 5.36114 5.90963   4
  -1   7   3 -0.1729 7.92210   8
   0  -7  -3 251.650 19.4309   4
   0  -7   3 246.325 14.9818   4
   0  -7   3 269.937 17.4982   2
   0  -7   3 265.525 19.8089   3
   0  -7   3 238.345 14.6353   5
   0  -7   3 257.043 17.2553   7
   0   7   3 261.317 18.9544   4
   0   7   3 269.446 19.3656   6
   0   7   3 241.742 17.7004   8
   1  -7   3 239.294 15.6538   2
   1  -7   3 253.493 15.2294   5
  -1  -7  -3 236.189 17.4625   4
   1  -7   3 258.264 15.4006   4
   1   7   3 262.617 17.1687   6
   1   7   3 248.603 19.7761   8
   1   7   3 234.701 17.1483   4
  -2  -7  -3 0.45944 8.27857   4
   2  -7   3 3.00552 4.87190   5
   2  -7   3 -1.6573 5.68467   4
   2   7   3 -1.2015 5.46336   4
   2   7   3 -5.8313 7.57955   6
   2   7   3 -1.9358 6.61138   8
   3  -7   3 199.994 15.2722   4
   3  -7   3 253.424 16.1570   5
  -3  -7  -3 205.288 17.0920   4
   3   7   3 218.446 17.0759   4
   3   7   3 211.202 16.6104   6
  -4  -7  -3 369.596 24.6059   4
   4  -7   3 401.120 20.9109   5
   4  -7   3 396.990 20.3376   4
   4   7   3 393.894 24.8981   4
   5  -7   3 45.7735 11.5446   5
  -5  -7  -3 45.9489 12.7860   4
   5  -7   3 51.5566 10.6435   4
   5   7   3 49.7917 12.4501   4
   6  -7   3 85.0111 12.7689   4
  -6  -7  -3 78.2803 15.5974   4
   6  -7   3 78.2389 14.0791   5
   6   7   3 82.9653 15.3911   4
  -7  -7  -3 18.9149 9.82846   4
   7  -7   3 16.0070 9.86341   4
   7   7   3 38.3765 12.7937   4
  -8  -7  -3 2.80712 9.50879   8
  -8  -7  -3 6.30149 9.22248   4
   8  -7   3 9.00120 9.93120   4
   8   7   3 -0.3505 7.49220   4
  -9  -7  -3 2.23439 10.8231   8
   9  -7   3 -5.8489 9.44511   4
  -9  -7  -3 -12.377 12.3079   4
   9   7   3 -7.0379 12.3963   4
   9  -8  -3 29.8111 15.1112   4
  -9  -8   3 14.4786 10.7059   4
  -9  -8   3 -6.0539 14.7010   2
  -9  -8   3 36.5057 12.2487   6
  -9  -8   3 45.4441 15.3825   8
  -9   8   3 41.1894 15.3233   8
  -9   8   3 6.95827 13.1418   4
  -8  -8   3 5.83318 9.50107   6
  -8  -8   3 7.81926 11.9094   8
   8  -8  -3 -17.009 10.0130   4
  -8  -8   3 -3.1723 12.9039   2
  -8  -8   3 -0.0697 8.46827   4
  -8   8   3 -1.5972 12.2923   4
  -8   8   3 13.9101 9.98660   8
  -7  -8   3 98.2389 17.5511   8
  -7  -8   3 97.2763 16.5743   2
   7  -8  -3 114.622 16.4546   4
  -7  -8   3 89.9926 12.3841   6
  -7  -8   3 113.737 14.7377   3
  -7  -8   3 87.9514 12.5076   4
  -7   8   3 76.7327 16.3429   8
  -7   8   3 116.065 18.8941   4
   6  -8  -3 -0.8080 10.3863   4
  -6  -8   3 -11.948 7.95135   5
  -6  -8   3 0.22626 9.63144   3
  -6  -8   3 16.2765 10.7395   8
  -6  -8   3 -0.4393 8.11475   2
  -6  -8   3 8.42277 8.36875   4
  -6   8   3 -1.1926 6.87794   4
  -6   8   3 3.52925 7.46052   8
  -5  -8   3 28.5835 10.4237   5
  -5  -8   3 8.96930 7.39693   3
  -5  -8   3 27.8256 12.9661   2
  -5  -8   3 28.8898 9.09504   4
   5  -8  -3 12.6235 10.9897   4
  -5   8   3 1.28624 7.73357   8
  -5   8   3 19.9544 8.87601   4
  -4  -8   3 7.19524 9.82462   3
  -4  -8   3 11.0758 6.31039   5
   4  -8  -3 14.9541 10.0506   4
  -4  -8   3 8.62341 7.42231   4
  -4  -8   3 -11.050 6.17154   2
  -4   8   3 -4.0271 8.78900   8
  -4   8   3 1.71392 7.32127   4
  -3  -8   3 225.949 21.4955   2
   3  -8  -3 241.072 19.0714   4
  -3  -8   3 208.527 19.3430   3
  -3  -8   3 208.273 16.2069   4
  -3  -8   3 195.813 15.5146   5
  -3   8   3 233.347 18.7149   8
  -3   8   3 233.221 21.6277   4
  -2  -8   3 -1.4824 6.32329   3
  -2  -8   3 3.74573 6.56746   4
  -2  -8   3 5.72198 9.21662   2
   2  -8  -3 -7.9982 8.67378   4
  -2  -8   3 4.41418 6.07051   5
  -2   8   3 -6.7238 5.92982   8
  -2   8   3 3.61981 7.15488   4
   1  -8  -3 121.214 15.8625   4
  -1  -8   3 93.9939 11.1442   5
  -1  -8   3 82.1345 10.9555   4
  -1  -8   3 95.1722 14.3921   3
  -1  -8   3 76.8637 13.1036   2
  -1   8   3 114.143 14.1657   4
  -1   8   3 96.4272 13.6181   8
   0  -8   3 17.8692 7.64071   4
   0  -8   3 20.5044 8.94519   5
   0  -8  -3 18.4532 10.6331   4
   0  -8   3 12.8419 8.44346   2
   0  -8   3 11.7778 10.2069   3
   0   8   3 35.1185 9.28940   4
   0   8   3 31.7312 9.15562   8
   1  -8   3 -3.3879 4.07778   4
  -1  -8  -3 -0.8249 6.12212   4
   1  -8   3 1.95754 5.26844   5
   1   8   3 5.78221 9.40679   4
   1   8   3 -4.1934 9.11711   8
   2  -8   3 68.9299 10.2594   5
   2  -8   3 80.3658 11.1151   4
  -2  -8  -3 53.5709 10.9658   4
   2   8   3 51.4940 12.8715   4
   2   8   3 67.9716 14.3137   8
  -3  -8  -3 301.854 21.6194   4
   3  -8   3 331.642 19.5867   4
   3  -8   3 292.936 20.6040   5
   3   8   3 279.754 20.6449   4
   4  -8   3 105.692 13.2017   4
  -4  -8  -3 79.4913 15.3566   4
   4  -8   3 95.3887 14.3961   5
   4   8   3 106.834 14.7691   4
   5  -8   3 9.40978 7.92470   5
   5  -8   3 1.39641 7.87431   4
  -5  -8  -3 4.00359 11.2448   4
   5   8   3 5.84782 8.05422   4
   6  -8   3 -13.035 6.75283   4
  -6  -8  -3 -9.1130 6.24733   4
   6   8   3 -12.986 10.2063   4
   7  -8   3 177.724 17.8118   4
  -7  -8  -3 209.326 23.9002   4
   7   8   3 177.005 21.4435   4
  -8  -8  -3 54.1424 18.4153   8
   8  -8   3 53.8833 13.8285   4
  -8  -8  -3 72.8578 18.5404   4
   8   8   3 34.2726 12.4205   4
  -7  -9   3 45.2427 14.0798   2
   7  -9  -3 62.1572 16.6788   4
  -7  -9   3 19.5894 11.0525   4
  -7  -9   3 5.42425 9.03493   6
  -7  -9   3 30.3565 12.9661   3
  -7   9   3 27.0137 14.7269   4
  -7   9   3 9.43713 12.7934   8
  -6  -9   3 49.6084 13.6815   2
   6  -9  -3 44.1703 11.8331   4
  -6  -9   3 38.8425 9.39601   4
  -6  -9   3 50.7814 11.6656   3
  -6   9   3 34.8929 11.5798   4
  -6   9   3 47.9765 12.0328   8
  -5  -9   3 8.95563 10.5631   3
  -5  -9   3 -5.6179 7.63863   4
  -5  -9   3 -0.8386 10.2108   5
  -5  -9   3 23.0147 13.8239   2
   5  -9  -3 5.36204 8.20631   4
  -5   9   3 -2.4918 7.45020   4
  -5   9   3 -10.285 6.67410   8
   4  -9  -3 70.9173 13.8520   4
  -4  -9   3 80.6513 13.8903   5
  -4  -9   3 60.8002 14.1080   3
  -4  -9   3 79.3569 12.5359   4
  -4  -9   3 73.9940 14.0851   2
  -4   9   3 73.9266 13.4296   8
  -4   9   3 75.9230 14.2287   4
  -3  -9   3 58.6452 14.3430   3
  -3  -9   3 68.5488 13.3716   2
  -3  -9   3 57.2719 12.5132   5
   3  -9  -3 48.5721 11.8189   4
  -3  -9   3 54.9025 10.9691   4
  -3   9   3 54.0223 13.7014   8
  -3   9   3 54.4523 12.1291   4
  -2  -9   3 4.75072 6.07831   5
  -2  -9   3 26.0329 11.4956   3
   2  -9  -3 11.1981 11.0106   4
  -2  -9   3 0.71971 7.02395   4
  -2  -9   3 19.6832 8.66763   2
  -2   9   3 -4.9061 7.25586   8
  -2   9   3 5.26634 10.9693   4
  -1  -9   3 4.96624 10.3643   3
  -1  -9   3 5.35637 6.86696   5
  -1  -9   3 16.9815 7.94463   2
   1  -9  -3 27.6166 11.8927   4
  -1  -9   3 13.9518 7.86707   4
  -1   9   3 20.4149 12.0691   8
  -1   9   3 10.0064 8.46978   4
   0  -9   3 180.641 18.8881   3
   0  -9  -3 170.426 18.4939   4
   0  -9   3 180.443 17.9463   5
   0  -9   3 192.863 14.6105   4
   0   9   3 221.717 22.0547   8
   0   9   3 155.360 17.9838   4
  -1  -9  -3 42.8413 11.5098   4
   1  -9   3 82.7735 13.5134   5
   1  -9   3 59.1956 11.1200   4
   1   9   3 57.5370 14.3891   8
   1   9   3 61.7324 12.6581   4
  -2  -9  -3 0.99520 7.86078   4
   2  -9   3 -1.6784 7.25675   4
   2  -9   3 -2.5647 5.83450   5
   2   9   3 -1.9763 9.60126   4
   3  -9   3 11.7193 8.22118   4
   3  -9   3 25.1989 11.0391   5
  -3  -9  -3 8.72844 11.3959   4
   3   9   3 5.18568 9.73371   4
   4  -9   3 81.0252 14.6285   5
  -4  -9  -3 93.3109 17.5325   4
   4  -9   3 92.3191 12.5751   4
   4   9   3 93.8208 17.4278   4
   5  -9   3 41.8584 10.7376   4
  -5  -9  -3 20.5214 13.2968   4
   5   9   3 14.9043 13.1384   4
  -6  -9  -3 1.87315 8.97964   4
   6  -9   3 -11.716 7.47987   4
   6   9   3 5.49243 8.99191   4
   6 -10  -3 4.73682 14.1399   4
  -6 -10   3 38.5436 17.0637   2
  -6 -10   3 22.9838 11.6986   4
  -6 -10   3 54.8053 15.4578   3
  -6  10   3 15.7035 13.6195   8
  -6  10   3 23.4065 12.4185   4
  -5 -10   3 36.9378 11.2722   4
  -5 -10   3 39.6435 13.4086   2
   5 -10  -3 37.8822 14.6134   4
  -5 -10   3 28.2969 14.2852   3
  -5  10   3 38.4841 12.3497   4
  -5  10   3 29.5357 13.7889   8
   4 -10  -3 64.0626 14.5401   4
  -4 -10   3 45.3736 14.7815   3
  -4 -10   3 47.6267 16.8553   2
  -4 -10   3 70.6312 13.1330   4
  -4  10   3 52.2300 14.6962   8
  -4  10   3 42.6411 16.2660   4
  -3 -10   3 -1.4480 5.59179   4
   3 -10  -3 1.12771 11.9422   4
  -3 -10   3 23.6146 12.3792   3
  -3 -10   3 6.23793 12.1162   2
  -3  10   3 4.99039 11.7166   4
  -3  10   3 -7.5718 10.7940   8
  -2 -10   3 -1.7967 9.34513   5
   2 -10  -3 18.1407 12.9801   4
  -2 -10   3 19.6894 7.38787   4
  -2 -10   3 23.0806 12.7231   3
  -2 -10   3 -8.9380 10.1784   2
  -2  10   3 1.09407 8.89344   4
  -2  10   3 27.7676 10.4305   8
   1 -10  -3 40.6082 11.5442   4
  -1 -10   3 51.3149 11.5668   4
  -1 -10   3 61.4662 13.1572   3
  -1 -10   3 51.6726 13.5122   5
  -1  10   3 58.6868 15.3595   8
  -1  10   3 39.0392 14.0148   4
   0 -10   3 18.7782 11.3776   5
   0 -10  -3 5.41111 11.4003   4
   0 -10   3 18.1187 9.24352   4
   0 -10   3 14.4706 9.64817   3
   0  10   3 14.3005 9.54786   4
   0  10   3 19.1952 9.84296   8
  -1 -10  -3 59.0510 13.0421   4
   1 -10   3 72.1657 12.4720   4
   1 -10   3 78.7419 17.3158   3
   1 -10   3 79.1334 12.9916   5
   1  10   3 105.562 18.0403   8
   1  10   3 116.350 18.4813   4
  -2 -10  -3 73.7250 16.9981   4
   2 -10   3 100.391 14.8407   4
   2  10   3 106.609 16.4156   4
  -3 -10  -3 2.37168 11.3120   4
   3 -10   3 13.5860 7.25653   4
   3  10   3 -1.1615 9.08115   4
   4 -10   3 27.1908 10.9500   4
  -4 -10  -3 29.3285 11.4337   4
   4  10   3 24.5827 13.7900   4
   5 -10   3 6.14334 9.65645   4
  -5 -10  -3 12.2835 14.4504   4
   2 -11  -3 29.8636 14.7434   4
  -2 -11   3 29.8599 9.13180   4
  -2 -11   3 16.6485 13.7255   3
  -2  11   3 27.6157 11.9465   8
   1 -11  -3 -10.853 11.8593   4
  -1 -11   3 11.6102 10.0596   3
  -1 -11   3 4.19829 8.84327   4
  -1  11   3 -4.2107 8.30382   8
   0 -11  -3 58.6176 14.0565   4
   0 -11   3 47.5888 15.7460   3
   0 -11   3 64.2733 13.0903   4
   0  11   3 88.6394 18.3706   8
   1 -11   3 2.03106 6.01898   4
  -1 -11  -3 4.30302 12.3534   4
   1 -11   3 3.30549 14.3628   3
 -12   0   4 4.94279 14.2570   8
 -12   0   4 3.55164 10.3812   4
 -12   0   4 0.15203 4.72621   1
 -12   0   4 -7.2077 6.62727   6
 -12   0   4 5.21844 4.90175   1
 -11   0   4 168.401 10.6612   1
 -11   0   4 194.790 19.2838   4
 -11   0   4 198.157 19.7475   6
 -11   0   4 277.709 23.9728   8
 -11   0   4 167.311 11.8342   1
 -10   0   4 19.7390 5.98601   1
 -10   0   4 38.4615 10.9506   4
 -10   0   4 29.5852 8.45135   6
 -10   0   4 29.3541 5.99556   1
 -10   0   4 6.91138 12.2197   8
  -9   0   4 21.9075 4.36235   1
  -9   0   4 2.33836 7.88676   5
  -9   0   4 26.3198 7.30316   6
  -9   0   4 18.2090 4.30052   1
  -9   0   4 13.8027 7.74324   8
  -9   0   4 14.5583 6.50268   2
  -9   0   4 10.1416 8.07871   4
  -8   0   4 192.041 8.51088   1
  -8   0   4 191.067 8.79627   1
  -8   0   4 189.936 13.5558   6
  -8   0   4 179.602 14.1044   5
  -8   0   4 191.744 15.8588   2
  -8   0   4 213.114 17.2579   8
  -8   0   4 190.020 15.5152   4
  -7   0   4 656.543 14.4053   1
  -7   0   4 671.647 24.3385   5
  -7   0   4 660.916 25.0239   7
  -7   0   4 660.897 23.1746   6
  -7   0   4 610.543 26.4160   8
  -7   0   4 692.636 25.1277   2
   7   0  -4 661.513 25.2306   4
  -7   0   4 661.724 24.5755   4
  -6   0   4 744.558 24.4580   2
  -6   0   4 759.160 23.3274   5
  -6   0   4 742.309 24.0415   4
  -6   0   4 749.288 24.5157   7
   6   0  -4 774.649 25.7817   4
  -6   0   4 776.169 28.3399   8
  -6   0   4 768.067 22.9768   6
  -5   0   4 7.37455 5.56939   2
  -5   0   4 9.55660 3.98471   7
  -5   0   4 7.87434 4.84262   8
  -5   0   4 13.3782 3.86421   5
  -5   0   4 9.96914 4.49352   5
  -5   0   4 4.78311 4.27472   4
   5   0  -4 16.0425 5.45381   4
  -5   0   4 22.8962 4.18487   6
  -4   0   4 200.465 8.83316   6
  -4   0   4 207.184 9.56691   4
  -4   0   4 198.045 9.33472   7
  -4   0   4 191.786 9.20846   5
  -4   0   4 185.344 11.0484   2
  -4   0   4 195.050 12.6834   8
  -4   0   4 196.791 8.96277   5
   4   0  -4 188.436 9.71001   4
  -3   0   4 2418.17 42.0451   4
  -3   0   4 2382.45 41.8502   7
  -3   0   4 2477.21 42.3071   4
  -3   0   4 2430.57 41.0441   5
  -3   0   4 2329.15 47.4693   8
  -3   0   4 2323.13 39.4564   6
  -3   0   4 2355.27 41.1757   5
  -3   0   4 2366.36 41.0935   5
  -3   0   4 2374.10 47.3800   2
  -2   0   4 1373.86 24.3557   7
  -2   0   4 1387.35 29.7055   8
  -2   0   4 1366.90 30.7492   2
  -2   0   4 1362.06 22.4326   5
  -2   0   4 1367.82 22.5324   5
  -2   0   4 1432.89 22.2414   4
  -2   0   4 1350.34 22.0864   4
  -1   0   4 219.653 11.2106   2
  -1   0   4 233.833 9.48633   8
   0   0   4 5495.86 90.2092   8
   0   0   4 5499.61 91.2397   2
   1   0   4 71.7256 6.11837   8
   1   0   4 69.9465 3.76218   5
   1   0   4 77.9271 3.85969   5
   1   0   4 81.5647 3.79471   4
   1   0   4 77.6828 3.81378   4
  -2   0  -4 142.579 8.16534   4
   2   0   4 150.768 7.25144   4
   2   0   4 155.581 6.92984   5
   2   0   4 133.983 6.96033   5
   2   0   4 143.146 7.13077   4
   3   0   4 288.382 11.6902   5
  -3   0  -4 283.422 13.1332   4
   3   0   4 299.705 12.0755   5
   3   0   4 287.382 11.8371   4
   4   0   4 4.35113 3.43822   5
  -4   0  -4 12.5938 5.69363   4
   4   0   4 2.41697 4.17023   4
  -4   0  -4 0.40870 3.60266   8
   5   0   4 238.430 14.1047   5
   5   0   4 219.524 5.70591   1
   5   0   4 218.039 5.87456   1
  -5   0  -4 230.212 15.2373   4
  -5   0  -4 223.729 14.9509   8
   5   0   4 212.568 12.5612   4
   6   0   4 0.70362 6.40887   5
   6   0   4 5.99797 6.28953   4
  -6   0  -4 6.52829 7.50625   4
   6   0   4 9.74094 3.28921   1
  -6   0  -4 8.69668 5.77205   8
   6   0   4 15.4178 3.69749   1
   7   0   4 534.997 24.5174   4
   7   0   4 527.203 15.1627   1
   7   0   4 538.373 23.3934   5
  -7   0  -4 541.789 25.2797   8
   7   0   4 532.975 15.4318   1
   8   0   4 1189.28 39.6224   5
   8   0   4 1159.41 27.2666   1
  -8   0  -4 1150.46 40.5668   8
   8   0   4 1178.69 39.7125   4
   8   0   4 1206.54 27.4103   1
   9   0   4 2.50539 4.61306   1
   9   0   4 -2.5764 4.12362   1
   9   0   4 9.87621 9.44377   4
  -9   0  -4 2.40885 10.2536   8
  10   0   4 117.701 10.2039   1
  10   0   4 158.863 18.7816   4
  10   0   4 123.100 10.5485   1
 -10   0  -4 119.880 18.8581   8
  11   0   4 87.7324 16.6124   4
  11   0   4 60.4330 7.71560   1
 -11   0  -4 72.6063 14.9733   8
  11   0   4 67.9162 8.68578   1
 -12  -1   4 30.2281 14.7807   8
 -12  -1   4 37.4893 13.1820   4
 -12  -1   4 12.1167 4.84291   1
 -12  -1   4 21.3676 4.63349   1
 -12  -1   4 23.1716 9.42115   6
 -12   1   4 -0.3841 10.7050   4
 -12   1   4 18.4144 10.0151   6
 -12   1   4 16.8931 6.72488   1
 -12   1   4 32.7336 12.1702   8
 -11  -1   4 55.6686 5.88068   1
 -11  -1   4 56.5437 5.98854   1
 -11  -1   4 67.2467 16.3609   8
 -11  -1   4 74.4077 12.5289   6
 -11  -1   4 51.4134 12.6896   4
 -11   1   4 66.5628 16.8256   8
 -11   1   4 70.3558 8.82765   1
 -11   1   4 57.2557 13.2859   6
 -11   1   4 79.9541 15.0316   4
 -10  -1   4 3.04211 8.64233   8
 -10  -1   4 9.08495 9.10420   6
 -10  -1   4 13.7633 3.98185   1
 -10  -1   4 6.54527 6.82035   2
 -10  -1   4 4.73102 3.80119   1
 -10  -1   4 7.40942 6.42395   4
 -10   1   4 19.7906 10.1661   6
 -10   1   4 21.1675 9.75459   8
 -10   1   4 13.0988 5.82568   1
 -10   1   4 26.5076 8.47980   4
 -10   1   4 14.9111 5.79005   1
  -9  -1   4 178.062 16.2897   5
  -9  -1   4 193.362 19.8862   8
  -9  -1   4 139.871 15.1155   4
  -9  -1   4 156.268 7.30017   1
  -9  -1   4 199.710 17.3188   2
  -9  -1   4 151.367 7.17384   1
  -9  -1   4 157.499 14.1505   6
  -9   1   4 132.572 16.2259   8
  -9   1   4 162.513 10.5004   1
  -9   1   4 183.909 16.8200   6
  -9   1   4 176.524 15.2698   4
  -9   1   4 165.587 14.5135   2
  -9   1   4 153.235 15.4808   5
  -9   1   4 165.168 10.5896   1
  -8  -1   4 72.4704 9.81481   4
  -8  -1   4 51.2938 10.2843   8
  -8  -1   4 47.8309 9.03179   6
  -8  -1   4 66.1645 10.6387   5
  -8  -1   4 63.2740 3.87305   1
  -8  -1   4 62.6198 3.92937   1
  -8  -1   4 59.3995 9.52463   2
  -8   1   4 60.3416 6.57268   1
  -8   1   4 67.3508 6.72695   1
  -8   1   4 55.2656 8.80573   6
  -8   1   4 66.7795 11.8871   8
  -8   1   4 68.7747 11.0911   4
  -8   1   4 59.3504 9.22048   5
  -8   1   4 81.9404 10.6203   2
  -7  -1   4 471.855 19.8903   4
  -7  -1   4 445.941 19.3031   5
  -7  -1   4 523.150 22.8325   2
   7  -1  -4 462.083 21.3402   4
  -7  -1   4 516.340 23.8855   8
  -7  -1   4 481.223 18.7596   6
  -7   1   4 508.876 20.7538   2
  -7   1   4 515.258 14.2351   1
  -7   1   4 521.672 25.4108   8
  -7   1   4 500.473 19.8216   6
  -7   1   4 517.356 20.4878   5
  -7   1   4 489.221 22.1609   7
  -7   1   4 459.417 14.1476   1
  -7   1   4 463.749 21.3325   4
  -6  -1   4 -13.973 3.99009   5
  -6  -1   4 8.88815 5.34745   4
  -6  -1   4 -1.9050 6.11869   2
  -6  -1   4 -0.6332 4.44981   8
   6  -1  -4 -0.1382 4.00739   4
  -6  -1   4 3.31412 4.95663   5
  -6  -1   4 -3.3667 4.24815   6
  -6   1   4 2.51352 5.42277   7
   6   1  -4 2.75350 5.11455   4
  -6   1   4 2.88285 6.56938   8
  -6   1   4 5.05705 2.57267   1
  -6   1   4 0.01362 4.89961   6
  -6   1   4 1.68234 3.73079   4
  -6   1   4 11.5542 5.79580   2
  -6   1   4 2.24846 5.01117   5
  -6   1   4 2.87788 2.44867   1
  -5  -1   4 104.301 7.96863   6
  -5  -1   4 113.903 7.73096   5
  -5  -1   4 109.190 7.74247   5
  -5  -1   4 93.3409 6.84802   6
  -5  -1   4 121.568 8.72111   4
  -5  -1   4 102.919 10.8861   8
   5  -1  -4 103.234 9.78904   4
  -5  -1   4 111.860 9.65976   2
  -5   1   4 105.575 10.5216   8
  -5   1   4 105.473 8.27526   5
  -5   1   4 98.2852 8.50724   6
  -5   1   4 100.768 2.85612   1
   5   1  -4 107.591 9.45750   4
  -5   1   4 101.744 2.88510   1
  -5   1   4 119.873 10.4149   2
  -5   1   4 111.312 9.41283   4
   5   1  -4 92.0803 8.94187   4
  -5   1   4 115.505 9.64420   7
  -4  -1   4 903.697 25.6236   8
  -4  -1   4 819.112 25.0903   2
  -4  -1   4 840.720 20.2132   5
  -4  -1   4 845.881 20.2571   5
  -4  -1   4 875.593 21.3956   7
  -4  -1   4 850.487 18.9660   6
  -4  -1   4 844.645 20.4494   4
  -4  -1   4 833.241 18.8881   6
   4  -1  -4 850.322 23.3362   4
  -4  -1   4 905.557 20.8811   4
  -4   1   4 829.707 22.2021   7
  -4   1   4 818.519 25.9881   8
  -4   1   4 848.399 21.2077   6
  -4   1   4 869.317 21.8184   5
  -4   1   4 860.265 24.3372   2
  -4   1   4 863.357 21.9756   5
   4   1  -4 859.080 22.4926   4
  -4   1   4 840.957 22.4261   4
   3  -1  -4 346.733 12.7454   4
  -3  -1   4 334.715 10.4294   7
  -3  -1   4 361.029 9.25079   4
  -3  -1   4 348.470 7.62721   6
  -3  -1   4 363.797 9.55799   5
  -3  -1   4 342.485 9.42218   5
  -3  -1   4 375.022 14.6491   2
  -3  -1   4 335.861 7.59723   6
  -3  -1   4 331.856 13.4659   8
  -3  -1   4 349.167 9.11287   4
  -3   1   4 336.496 11.3783   4
  -3   1   4 347.007 13.7672   2
  -3   1   4 349.062 11.1033   5
  -3   1   4 343.744 15.1981   8
  -3   1   4 324.532 10.4512   6
  -3   1   4 332.404 11.3965   5
  -3   1   4 330.748 12.1561   7
   2  -1  -4 320.264 10.5558   4
  -2  -1   4 322.296 13.8518   2
  -2  -1   4 315.100 7.29771   7
  -2  -1   4 312.492 11.0715   8
  -2   1   4 309.326 9.49058   4
  -2   1   4 300.579 8.77641   6
  -2   1   4 310.133 9.38581   5
  -2   1   4 327.177 13.5826   8
  -2   1   4 295.073 9.31305   4
  -2   1   4 291.957 13.2723   2
  -2   1   4 315.373 9.48807   5
  -1  -1   4 45.6716 4.09459   8
  -1  -1   4 45.4280 5.48791   2
  -1   1   4 48.4287 3.73163   4
  -1   1   4 40.9338 3.52460   6
  -1   1   4 50.0802 3.77657   5
  -1   1   4 48.5836 3.78175   4
  -1   1   4 38.3760 5.86954   8
  -1   1   4 46.7035 3.72564   5
   0  -1   4 85.4399 6.57496   3
   0  -1   4 97.1859 6.77529   2
   0  -1   4 95.9954 4.18883   8
   0   1   4 91.3816 4.84174   5
   0   1   4 95.7951 5.00739   4
   0   1   4 97.0330 7.03471   8
   0   1   4 83.9973 4.73477   5
   0   1   4 102.500 5.37325   4
   1  -1   4 1311.78 27.5371   2
  -1  -1  -4 1354.47 28.1083   4
   1  -1   4 1346.48 27.6009   3
   1  -1   4 1307.76 21.2370   5
   1  -1   4 1321.94 21.2466   5
   1   1   4 1320.08 26.7187   4
   1   1   4 1305.20 29.9762   8
   1   1   4 1322.51 25.7740   5
   1   1   4 1355.02 25.8319   5
   1   1   4 1356.83 26.5274   4
   2  -1   4 -0.5529 1.91961   4
  -2  -1  -4 -3.9593 3.59744   4
   2  -1   4 -2.6719 1.93515   5
   2  -1   4 -1.0950 2.52611   3
   2  -1   4 0.27648 1.99409   4
   2  -1   4 -1.8494 1.55425   5
   2   1   4 1.11319 2.22896   5
  -2   1  -4 2.73444 2.79461   8
   2   1   4 4.02993 3.31608   4
   2   1   4 2.76536 3.34630   5
   3  -1   4 467.458 12.5163   3
  -3  -1  -4 477.385 16.9398   4
   3  -1   4 440.515 14.6776   5
   3  -1   4 460.514 14.1150   5
   3  -1   4 479.205 14.6967   4
   3  -1   4 468.887 14.9467   4
   3   1   4 444.837 15.7277   4
  -3   1  -4 453.989 15.4884   8
   3   1   4 455.221 15.0808   5
  -3   1  -4 463.502 16.5092   4
   3   1   4 458.312 15.4572   5
   4  -1   4 3.74289 4.35333   5
   4  -1   4 0.75423 3.84371   4
   4  -1   4 -0.2232 2.27321   3
  -4  -1  -4 -0.6118 5.48245   4
   4  -1   4 -0.6951 4.29731   5
  -4   1  -4 2.16025 4.98405   4
   4   1   4 4.28021 4.84846   4
   4   1   4 5.26728 4.70695   5
   4   1   4 2.71617 1.76013   1
  -4   1  -4 5.01562 4.55462   8
   5  -1   4 202.999 12.8476   4
   5  -1   4 190.208 13.0655   5
  -5  -1  -4 195.295 13.6284   4
  -5  -1  -4 175.500 13.2260   8
   5   1   4 197.426 12.2445   5
  -5   1  -4 192.383 13.4201   8
   5   1   4 198.372 8.00844   1
   5   1   4 203.376 12.8360   4
  -5   1  -4 199.767 14.3979   4
   5   1   4 205.194 8.20325   1
  -6  -1  -4 94.9843 12.0199   8
  -6  -1  -4 76.4701 10.6990   4
   6  -1   4 79.8525 9.58044   4
   6  -1   4 90.9794 10.9581   5
   6   1   4 106.545 7.43733   1
   6   1   4 98.2485 11.5838   5
  -6   1  -4 96.6183 11.8399   8
   6   1   4 107.134 12.2210   4
   6   1   4 103.539 7.76680   1
  -7  -1  -4 399.030 23.8468   8
   7  -1   4 388.699 21.5446   5
   7  -1   4 366.261 10.3439   1
   7  -1   4 369.105 20.3760   4
   7  -1   4 376.616 10.8145   1
   7   1   4 374.004 20.0257   4
   7   1   4 394.099 14.7373   1
   7   1   4 385.887 19.9759   5
  -7   1  -4 404.471 21.1018   8
   7   1   4 395.907 14.4730   1
   8  -1   4 57.6892 11.9973   5
  -8  -1  -4 49.9572 13.1605   8
   8  -1   4 51.1522 5.49865   1
   8  -1   4 42.5123 10.9233   4
   8  -1   4 59.9113 5.78854   1
   8   1   4 53.2045 11.4839   4
   8   1   4 56.9025 7.50361   1
  -8   1  -4 55.6128 12.2119   8
   8   1   4 51.0052 7.24633   1
   9  -1   4 12.0190 4.59432   1
  -9  -1  -4 -4.0919 9.58219   8
   9  -1   4 10.3332 7.25619   4
   9  -1   4 2.60230 4.24920   1
   9   1   4 7.19963 5.79612   1
  -9   1  -4 9.06300 7.26157   8
   9   1   4 8.36883 7.09836   4
 -10  -1  -4 69.9045 15.7528   8
  10  -1   4 75.6888 12.7286   4
  10  -1   4 63.9765 6.76437   1
  10  -1   4 82.2329 6.77650   1
  10   1   4 79.7670 9.22552   1
  10   1   4 55.6584 12.0718   4
 -10   1  -4 64.3952 14.9918   8
  11  -1   4 31.7463 12.9737   4
  11  -1   4 29.5253 5.80629   1
 -11  -1  -4 6.43780 14.3506   8
  11  -1   4 28.9713 5.39653   1
  11   1   4 26.2725 7.18059   1
  11   1   4 22.6092 12.7421   4
 -11   1  -4 35.1752 14.3324   8
 -12  -2   4 36.4807 13.8291   4
 -12  -2   4 17.4989 14.2016   8
 -12  -2   4 47.2548 11.3013   6
 -12   2   4 29.6120 11.6560   4
 -12   2   4 43.7667 13.8660   6
 -12   2   4 36.7094 8.43462   1
 -12   2   4 24.0384 12.3857   8
 -11  -2   4 18.5961 11.0652   4
 -11  -2   4 2.31567 9.56412   2
 -11  -2   4 11.5949 13.5220   8
 -11  -2   4 12.9411 7.84844   6
 -11   2   4 5.52571 7.48603   6
 -11   2   4 12.9767 11.1338   4
 -11   2   4 7.28526 6.40924   1
 -11   2   4 11.5835 10.3894   8
 -10  -2   4 15.3486 10.0236   2
 -10  -2   4 7.66897 6.62066   6
 -10  -2   4 -7.1215 7.55433   8
 -10  -2   4 23.5748 9.99849   4
 -10   2   4 -3.0844 6.29929   6
 -10   2   4 -2.5238 9.01848   4
 -10   2   4 5.27735 8.53658   8
 -10   2   4 10.2736 5.85260   1
  -9  -2   4 46.0065 11.1324   8
  -9  -2   4 43.9143 11.3387   2
  -9  -2   4 31.3406 10.2559   5
  -9  -2   4 30.5570 9.57706   4
  -9  -2   4 38.7800 9.81045   6
  -9   2   4 40.7230 9.52792   4
  -9   2   4 54.6328 11.8025   6
  -9   2   4 41.8304 6.93438   1
  -9   2   4 39.4585 7.62634   1
  -9   2   4 32.8561 10.3891   8
  -8  -2   4 408.398 20.1066   5
  -8  -2   4 404.205 20.1926   4
  -8  -2   4 462.346 26.4738   8
  -8  -2   4 414.852 20.1103   6
  -8  -2   4 425.436 23.4104   2
   8  -2  -4 400.853 23.4759   4
  -8   2   4 411.224 15.9315   1
  -8   2   4 453.926 21.0994   6
  -8   2   4 440.973 16.2808   1
  -8   2   4 445.234 25.9695   8
  -8   2   4 400.558 22.2761   4
  -8   2   4 440.450 22.4736   5
  -8   2   4 455.391 19.0740   2
  -7  -2   4 199.051 14.7470   2
   7  -2  -4 198.290 14.7060   4
  -7  -2   4 191.233 13.9364   4
  -7  -2   4 188.382 13.2211   6
  -7  -2   4 180.042 17.0815   8
  -7  -2   4 182.170 12.6369   5
  -7   2   4 184.896 15.4361   8
  -7   2   4 203.455 13.6145   2
  -7   2   4 177.284 9.25806   1
  -7   2   4 179.855 15.0285   5
  -7   2   4 189.552 15.1644   4
  -7   2   4 193.013 10.1597   1
  -7   2   4 165.309 13.7678   6
   6  -2  -4 14.0835 7.00585   4
  -6  -2   4 14.7624 5.68891   5
  -6  -2   4 19.4491 6.32028   2
  -6  -2   4 10.6862 5.01688   6
  -6  -2   4 39.3031 7.71755   8
  -6  -2   4 13.2311 4.51921   4
  -6   2   4 13.7874 4.88650   6
  -6   2   4 17.9332 5.78945   7
  -6   2   4 16.0225 3.24151   1
  -6   2   4 18.6829 6.00848   2
  -6   2   4 18.6598 6.79978   4
  -6   2   4 13.3070 3.76925   1
  -6   2   4 9.93811 7.52561   8
  -6   2   4 8.06987 4.67276   5
  -5  -2   4 112.093 8.90248   5
  -5  -2   4 98.9610 7.79492   6
  -5  -2   4 99.9770 7.74358   6
  -5  -2   4 99.7539 8.35366   4
   5  -2  -4 105.782 9.39373   4
  -5  -2   4 126.235 9.37395   5
  -5  -2   4 98.9793 10.2236   8
  -5  -2   4 89.2342 9.55819   2
  -5   2   4 125.364 10.5038   5
  -5   2   4 106.321 5.94917   1
  -5   2   4 93.5678 11.1997   8
  -5   2   4 100.659 8.87645   6
   5   2  -4 102.030 9.48952   4
  -5   2   4 110.983 9.26722   4
  -5   2   4 91.1064 8.75016   7
  -5   2   4 112.465 6.24887   1
  -5   2   4 91.9976 8.56021   2
  -4  -2   4 338.410 11.6734   4
  -4  -2   4 313.540 15.2320   2
  -4  -2   4 347.721 11.9037   4
  -4  -2   4 326.778 14.5808   8
  -4  -2   4 330.162 10.5603   6
   4  -2  -4 312.772 14.7183   4
  -4  -2   4 347.933 12.3653   5
  -4  -2   4 329.251 11.3676   5
  -4  -2   4 349.236 10.6526   6
  -4   2   4 336.664 14.8427   7
  -4   2   4 324.147 8.66755   1
  -4   2   4 320.783 8.63630   1
  -4   2   4 313.859 13.5922   4
  -4   2   4 308.016 15.5921   8
  -4   2   4 326.758 13.1742   5
   4   2  -4 340.778 13.2209   4
  -4   2   4 335.207 14.0371   2
  -4   2   4 312.377 12.8008   6
  -3  -2   4 231.682 12.2612   2
  -3  -2   4 216.952 5.71129   6
  -3  -2   4 223.769 10.4257   8
  -3  -2   4 221.039 7.19475   4
  -3  -2   4 234.916 7.38875   4
  -3  -2   4 216.657 12.6323   3
  -3  -2   4 220.317 7.74015   5
   3  -2  -4 224.042 10.8532   4
  -3  -2   4 218.633 5.75355   6
  -3  -2   4 221.843 7.93023   5
  -3   2   4 226.858 12.4848   8
  -3   2   4 197.077 11.1008   7
  -3   2   4 227.710 10.5940   6
  -3   2   4 221.776 9.91274   5
  -3   2   4 221.196 11.1179   4
  -3   2   4 228.223 10.9545   5
  -3   2   4 231.188 11.2539   2
  -2  -2   4 257.259 5.70264   5
   2  -2  -4 280.659 11.9725   4
  -2  -2   4 268.877 9.83316   8
  -2  -2   4 267.767 13.4347   3
  -2  -2   4 267.294 12.4638   2
  -2  -2   4 275.006 5.82665   5
  -2   2   4 268.197 10.5964   5
  -2   2   4 268.949 10.6962   4
  -2   2   4 301.420 10.6219   5
  -2   2   4 282.081 10.6870   6
  -2   2   4 269.708 13.8760   8
   1  -2  -4 136.852 8.42235   4
  -1  -2   4 109.082 3.18740   7
  -1  -2   4 120.923 9.97374   3
  -1  -2   4 127.920 9.28609   2
  -1  -2   4 126.199 4.85761   8
  -1   2   4 107.196 7.25604   4
  -1   2   4 110.994 6.47139   5
  -1   2   4 122.775 6.62793   5
  -1   2   4 137.925 7.53834   6
  -1   2   4 121.883 8.83479   8
   0  -2   4 17.3523 5.05732   3
   0  -2  -4 15.5250 4.33446   4
   0  -2   4 19.0664 4.60185   2
   0   2   4 14.0140 3.84493   5
   0   2   4 14.5768 3.25882   4
   0   2   4 13.9844 3.67984   5
   0   2   4 15.6346 5.41495   8
   0   2   4 21.5242 4.02428   6
   1  -2   4 1269.94 22.4543   5
   1  -2   4 1312.61 22.8666   5
  -1  -2  -4 1394.09 30.6554   4
   1  -2   4 1308.35 27.4025   2
   1  -2   4 1298.68 28.9004   3
   1   2   4 1297.58 29.0587   4
   1   2   4 1301.46 27.7336   5
  -1   2  -4 1333.43 21.6539   8
   1   2   4 1313.61 27.7804   5
   1   2   4 1286.63 32.0578   8
   1   2   4 1271.97 27.4112   6
   2  -2   4 629.178 15.0182   4
   2  -2   4 695.558 18.8460   3
   2  -2   4 657.387 16.1515   2
   2  -2   4 656.323 15.7774   5
   2  -2   4 651.807 16.1082   5
   2  -2   4 669.196 15.7246   4
  -2  -2  -4 653.529 20.0266   4
   2   2   4 642.766 19.1948   4
   2   2   4 662.355 12.2321   1
   2   2   4 639.851 12.1599   1
   2   2   4 661.677 18.8891   5
  -2   2  -4 677.676 15.4274   8
   3  -2   4 511.276 15.7594   4
   3  -2   4 490.059 15.2658   5
   3  -2   4 493.439 15.8824   5
  -3  -2  -4 486.602 18.2968   4
   3  -2   4 509.328 15.1266   3
   3  -2   4 485.927 14.9190   4
   3   2   4 491.289 11.8645   1
  -3   2  -4 503.606 17.6780   4
   3   2   4 481.406 17.4436   4
  -3   2  -4 498.564 15.2179   8
   3   2   4 481.677 12.0181   1
   3   2   4 479.076 16.7832   5
   4  -2   4 -0.8776 3.13304   3
   4  -2   4 1.35576 4.35355   5
   4  -2   4 2.19595 2.96634   4
  -4  -2  -4 -4.5061 5.15861   4
  -4   2  -4 7.48088 4.26735   8
   4   2   4 5.02801 3.99739   4
  -4   2  -4 -2.9986 3.17761   4
   4   2   4 -4.0318 4.97355   5
   4   2   4 3.84852 2.73187   1
   4   2   4 -2.0236 2.53932   1
   5  -2   4 139.126 10.1318   4
   5  -2   4 140.801 11.9925   5
  -5  -2  -4 157.388 14.4614   4
   5   2   4 135.106 8.28520   1
   5   2   4 153.130 11.5134   5
  -5   2  -4 138.736 10.2148   8
   5   2   4 141.519 8.53782   1
   5   2   4 127.626 12.2890   4
  -6  -2  -4 232.973 16.6703   4
   6  -2   4 218.767 14.4519   5
   6  -2   4 234.458 15.2397   4
  -6  -2  -4 259.396 17.8401   8
   6   2   4 269.891 12.2064   1
  -6   2  -4 212.080 15.3527   8
   6   2   4 253.676 16.0804   4
   6   2   4 255.593 16.1905   4
   6   2   4 224.173 16.8215   5
   6   2   4 253.316 12.2937   1
  -7  -2  -4 10.0482 8.96182   8
   7  -2   4 -4.4792 4.25500   4
   7  -2   4 -6.2523 7.50191   5
  -7  -2  -4 3.80936 8.56680   4
  -7   2  -4 -4.3747 6.87252   8
   7   2   4 4.91530 5.91892   5
   7   2   4 7.66299 6.41052   4
   7   2   4 4.81229 5.10871   1
   7   2   4 3.98419 4.98175   1
  -8  -2  -4 29.1616 9.78874   8
   8  -2   4 35.9278 8.92335   5
   8  -2   4 27.8627 1.97125   1
   8  -2   4 36.7453 8.35683   4
  -8   2  -4 40.7651 10.6371   8
   8   2   4 33.9884 9.20669   4
   8   2   4 34.1119 7.18565   1
  -9  -2  -4 41.6625 14.3856   8
   9  -2   4 45.0230 3.96453   1
   9  -2   4 46.9988 9.95143   4
   9   2   4 50.3664 8.48248   1
   9   2   4 60.3071 13.0731   4
  -9   2  -4 44.6157 12.3595   8
  10  -2   4 13.0586 9.91135   4
  10  -2   4 14.8511 2.67128   1
 -10  -2  -4 30.3224 13.8836   8
 -10   2  -4 6.52508 10.2846   8
  10   2   4 6.56038 7.19684   4
  10   2   4 2.21655 7.01270   1
  11  -2   4 16.9576 8.87403   4
 -11  -2  -4 -9.5472 12.2925   8
  11   2   4 -2.7490 7.37527   4
  11   2   4 1.95203 6.63069   1
 -12  -3   4 134.427 20.4509   8
 -12  -3   4 143.329 19.7348   2
 -12  -3   4 137.881 17.8726   6
 -12  -3   4 150.788 19.8324   4
 -12   3   4 124.702 18.1340   4
 -12   3   4 133.188 22.9486   8
 -12   3   4 142.638 13.2756   1
 -12   3   4 118.242 19.4912   6
 -11  -3   4 83.8339 12.5940   6
 -11  -3   4 74.0241 14.5403   4
 -11  -3   4 111.322 15.7165   2
 -11  -3   4 86.1412 15.8817   8
 -11   3   4 65.6716 13.5693   4
 -11   3   4 89.1381 16.3417   6
 -11   3   4 91.0718 18.4248   8
 -11   3   4 99.3032 11.5351   1
 -10  -3   4 0.27419 6.99087   2
 -10  -3   4 19.3648 8.20980   4
 -10  -3   4 21.2607 8.91552   8
 -10  -3   4 15.0491 7.01418   6
 -10   3   4 6.43564 6.20543   1
 -10   3   4 -0.5445 9.92320   4
 -10   3   4 2.23579 9.91134   6
 -10   3   4 4.50597 11.4933   8
  -9  -3   4 87.9913 11.9655   5
  -9  -3   4 56.7478 10.6129   6
  -9  -3   4 68.4473 10.5954   5
  -9  -3   4 91.9453 12.7321   2
  -9  -3   4 63.2688 10.5892   4
  -9  -3   4 80.3035 13.6292   8
  -9   3   4 70.6558 13.5055   4
  -9   3   4 87.0397 12.4258   6
  -9   3   4 67.6826 13.2221   8
  -9   3   4 87.6726 9.04448   1
   8  -3  -4 61.5624 10.5037   4
  -8  -3   4 60.7427 11.2507   8
  -8  -3   4 66.3984 12.6649   2
  -8  -3   4 62.7556 10.1092   6
  -8  -3   4 61.6285 9.12765   4
  -8  -3   4 68.9708 11.0877   5
  -8   3   4 69.7912 10.2932   5
  -8   3   4 60.6018 8.26583   1
  -8   3   4 77.1315 13.6881   8
  -8   3   4 85.2021 11.1932   6
  -8   3   4 65.9077 12.0284   4
  -7  -3   4 228.069 18.3127   2
  -7  -3   4 229.903 14.0008   4
  -7  -3   4 242.746 13.5268   6
   7  -3  -4 250.521 18.1460   4
  -7  -3   4 209.631 13.8118   5
  -7  -3   4 212.348 16.5167   8
  -7   3   4 255.412 17.2952   6
  -7   3   4 230.889 19.0504   8
  -7   3   4 233.839 12.5255   1
  -7   3   4 220.812 16.4519   5
  -7   3   4 222.289 13.9553   2
  -7   3   4 229.123 11.3201   1
  -7   3   4 238.785 15.7094   4
  -6  -3   4 720.643 23.2658   5
  -6  -3   4 760.167 27.8626   2
  -6  -3   4 733.081 27.5939   8
  -6  -3   4 715.726 23.6374   4
   6  -3  -4 801.007 29.0466   4
  -6  -3   4 718.080 21.9883   6
  -6   3   4 777.042 23.5011   2
  -6   3   4 766.616 26.2873   5
  -6   3   4 722.773 24.8426   6
  -6   3   4 761.637 20.6528   1
  -6   3   4 740.016 27.0178   4
  -6   3   4 728.361 28.3793   8
  -6   3   4 778.241 21.1814   1
  -5  -3   4 754.432 21.9923   5
  -5  -3   4 763.765 26.1002   8
  -5  -3   4 799.738 27.3658   2
  -5  -3   4 766.201 20.7302   6
  -5  -3   4 788.906 21.2461   6
   5  -3  -4 815.524 27.3444   4
  -5  -3   4 770.765 22.4215   4
  -5   3   4 785.394 26.3926   4
  -5   3   4 773.557 27.8831   8
  -5   3   4 764.682 24.1951   5
  -5   3   4 756.818 20.1077   1
  -5   3   4 824.728 25.6147   7
  -5   3   4 787.345 19.8717   1
  -5   3   4 778.955 24.2284   6
  -4  -3   4 221.860 13.0952   8
  -4  -3   4 214.877 9.73739   4
  -4  -3   4 234.085 14.3877   3
  -4  -3   4 195.380 9.70185   4
  -4  -3   4 190.536 12.8532   2
   4  -3  -4 208.751 12.4951   4
  -4  -3   4 212.186 8.75381   6
  -4  -3   4 201.744 8.96306   6
  -4  -3   4 204.842 10.4590   5
  -4  -3   4 193.429 9.95642   5
   4   3  -4 210.877 10.7136   4
  -4   3   4 209.346 12.1672   4
  -4   3   4 201.549 13.2262   7
  -4   3   4 173.697 12.6980   8
  -4   3   4 205.584 9.04745   1
  -4   3   4 220.696 9.14212   1
  -4   3   4 215.523 11.6138   5
  -4   3   4 205.458 12.4349   6
  -3  -3   4 1040.85 19.8129   6
  -3  -3   4 1069.37 21.9024   4
  -3  -3   4 1003.78 29.3426   2
  -3  -3   4 1033.79 22.5163   5
  -3  -3   4 1057.14 26.4135   8
  -3  -3   4 992.036 21.6754   4
  -3  -3   4 1037.79 29.0084   3
  -3  -3   4 1031.86 19.9963   6
   3  -3  -4 1010.38 27.9571   4
  -3  -3   4 993.228 22.4882   5
  -3   3   4 1039.79 21.5355   1
  -3   3   4 1031.55 26.4715   6
  -3   3   4 1061.06 26.5846   5
  -3   3   4 1014.11 27.8049   4
  -3   3   4 1023.05 21.7666   1
  -3   3   4 997.664 29.7073   8
  -2  -3   4 46.4942 7.59571   2
  -2  -3   4 56.2966 5.30760   8
  -2  -3   4 52.1714 4.32389   5
   2  -3  -4 54.8629 6.73923   4
  -2  -3   4 52.4691 3.08178   4
  -2  -3   4 56.2209 3.16708   4
  -2  -3   4 54.1657 4.19021   5
  -2  -3   4 55.7481 7.74597   3
  -2   3   4 58.2614 6.79892   6
  -2   3   4 48.4676 6.85621   4
  -2   3   4 55.2335 6.07109   5
  -2   3   4 58.0190 4.51529   1
  -2   3   4 50.7733 4.45116   1
  -2   3   4 48.2442 7.99518   8
  -1  -3   4 1301.58 30.9778   2
  -1  -3   4 1324.31 24.2793   8
  -1  -3   4 1293.00 23.1483   5
  -1  -3   4 1292.71 31.6221   3
   1  -3  -4 1295.55 31.2259   4
  -1  -3   4 1295.07 23.1324   5
  -1  -3   4 1264.47 24.1525   7
  -1   3   4 1271.90 33.0336   8
  -1   3   4 1276.93 28.9096   5
  -1   3   4 1290.91 30.4699   4
  -1   3   4 1294.51 24.2960   1
  -1   3   4 1304.68 29.0217   6
  -1   3   4 1304.85 24.2842   1
   0  -3   4 4.13064 4.11899   2
   0  -3  -4 5.63947 3.55003   4
   0  -3   4 9.79377 4.25116   3
   0  -3   4 8.24991 2.03670   5
   0  -3   4 10.7826 2.48118   7
   0  -3   4 8.18369 1.95982   5
   0   3   4 8.73028 3.52048   5
   0   3   4 6.10143 4.42844   6
   0   3   4 10.3415 2.43658   1
   0   3   4 7.06754 2.35173   1
   0   3   4 16.0761 4.90236   8
   0   3   4 11.8224 4.53163   4
  -1  -3  -4 180.339 10.8903   4
   1  -3   4 180.063 8.99162   2
   1  -3   4 182.610 7.47871   5
   1  -3   4 178.167 11.6429   3
   1  -3   4 190.710 8.31151   7
   1  -3   4 181.477 7.27570   5
   1  -3   4 177.319 6.29129   4
   1  -3   4 177.738 6.12932   4
   1   3   4 178.486 7.25140   1
   1   3   4 185.077 7.17871   1
   1   3   4 188.853 12.0552   8
   1   3   4 195.395 9.94841   6
   1   3   4 179.478 9.77509   5
   1   3   4 185.935 10.3566   4
   2  -3   4 1507.64 29.7252   4
   2  -3   4 1480.94 30.2426   5
   2  -3   4 1500.41 30.7006   5
  -2  -3  -4 1517.21 36.7020   4
   2  -3   4 1454.94 29.1862   2
   2  -3   4 1477.97 34.1179   3
   2   3   4 1482.23 38.4049   8
  -2   3  -4 1505.40 27.5881   8
   2   3   4 1495.25 29.4711   1
  -2   3  -4 1557.31 33.6136   4
   2   3   4 1478.17 28.9067   1
   2   3   4 1489.74 33.8836   5
   2   3   4 1476.91 35.8620   4
   2   3   4 1518.86 33.9796   6
  -3  -3  -4 793.870 26.0216   4
   3  -3   4 788.756 21.2805   5
   3  -3   4 769.873 22.4890   3
   3  -3   4 754.763 20.3562   4
   3  -3   4 751.771 21.4646   5
   3   3   4 759.962 24.6915   4
  -3   3  -4 783.493 23.7796   4
  -3   3  -4 774.344 19.2596   8
   3   3   4 775.657 18.9558   1
   3   3   4 794.792 24.2472   5
   3   3   4 759.158 19.2131   1
  -4  -3  -4 18.0911 5.66389   4
   4  -3   4 4.64421 3.66079   5
   4  -3   4 1.20566 4.28953   4
  -4   3  -4 7.32491 4.01858   8
   4   3   4 2.21494 5.67837   5
   4   3   4 6.42172 5.67681   4
   4   3   4 5.59377 2.80654   1
   4   3   4 10.3298 3.91375   1
  -5  -3  -4 243.101 16.0450   4
   5  -3   4 253.687 14.0545   4
   5  -3   4 230.505 14.4965   5
  -5   3  -4 238.680 13.6573   8
   5   3   4 230.778 16.0438   4
   5   3   4 247.249 12.2421   1
   5   3   4 224.682 14.3887   5
   5   3   4 229.513 11.8246   1
   6  -3   4 3.59250 4.34415   4
  -6  -3  -4 0.94677 5.79369   4
  -6  -3  -4 4.40522 8.82150   8
   6  -3   4 -1.1007 6.83699   5
  -6   3  -4 7.56803 6.00897   8
   6   3   4 5.84206 5.16608   1
   6   3   4 -0.7688 7.29577   5
   6   3   4 -1.9086 4.88210   1
   6   3   4 1.63589 5.42906   4
   7  -3   4 129.287 14.2679   5
   7  -3   4 151.870 14.3481   4
  -7  -3  -4 142.572 17.9558   8
  -7  -3  -4 113.834 14.8581   4
   7   3   4 138.503 11.9325   1
  -7   3  -4 147.802 14.3816   8
   7   3   4 141.306 15.5418   4
   8  -3   4 -5.2713 8.11180   5
   8  -3   4 -5.9292 4.50171   4
  -8  -3  -4 0.98646 7.57166   8
   8   3   4 -2.5359 6.24197   1
   8   3   4 13.3719 9.11920   4
   8   3   4 11.4303 8.86409   4
  -9  -3  -4 134.145 19.6072   8
   9  -3   4 137.415 15.2433   4
   9   3   4 132.470 17.9427   4
   9   3   4 143.489 12.7885   1
  10  -3   4 87.9803 13.6640   4
 -10  -3  -4 121.766 20.6038   8
  10   3   4 122.168 18.1200   4
  10   3   4 89.4587 11.6314   1
 -11  -3  -4 125.681 22.9619   8
  11  -3   4 139.434 18.8530   4
  11   3   4 106.745 12.3788   1
  11   3   4 165.258 20.7325   4
 -12  -4   4 3.70334 8.45437   4
 -12  -4   4 1.51212 10.7266   6
 -12  -4   4 23.6901 15.4739   8
 -12  -4   4 8.67414 13.2737   2
 -12   4   4 16.6694 13.3656   4
 -12   4   4 6.58941 7.71302   1
 -12   4   4 19.0020 11.3152   8
 -11  -4   4 5.43734 8.61416   8
 -11  -4   4 -4.9201 11.2060   2
 -11  -4   4 -0.2880 9.81043   4
 -11  -4   4 9.67762 9.61446   6
 -11   4   4 3.34035 5.39509   1
 -11   4   4 0.10066 10.0808   8
 -11   4   4 7.06818 11.9521   4
 -11   4   4 -2.3959 11.2402   6
 -10  -4   4 65.9625 11.1394   6
 -10  -4   4 43.2754 13.6066   2
 -10  -4   4 47.1937 12.7851   8
 -10  -4   4 76.0457 12.5153   4
 -10   4   4 45.7292 15.2258   8
 -10   4   4 57.3192 11.8724   6
 -10   4   4 57.0693 9.84718   1
 -10   4   4 64.7619 15.2422   4
  -9  -4   4 3.77075 8.24960   6
  -9  -4   4 8.38904 8.44031   8
  -9  -4   4 9.45708 10.5738   2
  -9  -4   4 4.32636 7.83908   4
  -9  -4   4 18.5176 9.76889   5
  -9   4   4 10.0830 8.42617   8
  -9   4   4 -2.5189 9.59393   6
  -9   4   4 7.45164 6.75345   1
  -9   4   4 28.1758 11.2663   4
  -8  -4   4 8.57262 5.60425   5
  -8  -4   4 1.46530 6.60464   4
   8  -4  -4 4.55057 9.19035   4
  -8  -4   4 3.57882 8.81931   2
  -8  -4   4 3.21029 8.85946   8
  -8  -4   4 10.9125 7.29844   6
  -8   4   4 5.10432 8.93143   4
  -8   4   4 -10.507 7.99668   6
  -8   4   4 0.52029 6.57819   8
  -8   4   4 2.26565 5.73010   1
  -7  -4   4 2.30313 7.82534   8
   7  -4  -4 -0.9186 7.79855   4
  -7  -4   4 -1.7125 3.62617   6
  -7  -4   4 4.88044 6.52393   2
  -7  -4   4 5.40128 5.93013   4
  -7  -4   4 2.62360 6.61885   5
  -7   4   4 -2.3948 7.27958   4
  -7   4   4 10.2260 6.04380   6
  -7   4   4 1.06183 7.02417   5
  -7   4   4 3.35147 6.72447   8
  -7   4   4 -0.3234 5.15001   1
  -6  -4   4 158.691 12.2804   4
  -6  -4   4 177.357 14.1292   8
  -6  -4   4 159.221 15.0762   2
   6  -4  -4 160.231 13.7104   4
  -6  -4   4 178.711 12.2477   6
  -6  -4   4 147.853 12.7326   5
  -6   4   4 176.925 10.8878   1
  -6   4   4 165.708 16.5131   8
  -6   4   4 189.667 15.2225   5
  -6   4   4 152.074 12.9422   6
  -6   4   4 153.635 15.1392   4
  -6   4   4 159.055 11.4305   1
  -5  -4   4 5.69079 5.24264   5
  -5  -4   4 6.06769 3.39458   6
  -5  -4   4 -1.3050 5.70236   8
  -5  -4   4 3.70461 5.79313   2
  -5  -4   4 -1.6145 4.05608   4
   5  -4  -4 6.71815 5.19802   4
  -5  -4   4 -5.6601 4.22316   3
  -5   4   4 -1.6763 4.08766   4
  -5   4   4 -2.6220 5.72143   6
  -5   4   4 -2.6375 2.74184   1
  -5   4   4 -1.3262 4.81320   8
  -5   4   4 7.09297 4.62712   1
  -5   4   4 3.63881 4.12536   5
  -4  -4   4 2.74057 4.59129   3
  -4  -4   4 6.45291 3.57189   6
  -4  -4   4 5.95702 3.97607   4
  -4  -4   4 9.66468 3.51309   6
  -4  -4   4 7.16298 5.29728   2
  -4  -4   4 11.2056 5.49283   8
   4  -4  -4 9.58188 5.45111   4
  -4  -4   4 8.14031 3.50741   5
  -4   4   4 15.4072 6.21770   5
  -4   4   4 19.2626 7.92534   8
  -4   4   4 9.69854 6.34711   4
  -4   4   4 9.49713 3.41512   1
  -4   4   4 10.4523 4.37690   1
  -4   4   4 8.54233 6.11643   6
  -3  -4   4 217.434 14.8480   3
  -3  -4   4 199.004 10.0880   5
  -3  -4   4 193.736 8.09185   6
   3  -4  -4 243.698 14.6122   4
  -3  -4   4 198.243 13.5562   2
  -3  -4   4 221.714 9.57056   4
  -3  -4   4 199.177 8.37868   6
  -3  -4   4 200.244 11.4263   8
  -3  -4   4 223.749 10.6260   5
  -3  -4   4 209.856 9.45557   4
  -3   4   4 227.785 14.0462   4
  -3   4   4 207.901 11.9383   5
  -3   4   4 201.717 13.6953   8
  -3   4   4 219.616 9.59477   1
  -3   4   4 200.679 13.1229   6
  -3   4   4 215.396 9.56543   1
  -2  -4   4 350.403 12.1941   5
  -2  -4   4 365.588 11.3751   4
  -2  -4   4 339.587 11.6922   5
   2  -4  -4 335.761 16.8053   4
  -2  -4   4 365.417 17.3479   2
  -2  -4   4 371.211 11.1253   4
  -2  -4   4 361.903 9.76520   6
  -2  -4   4 338.508 9.47632   6
  -2  -4   4 361.622 12.8995   8
  -2  -4   4 335.589 17.2544   3
  -2   4   4 351.919 15.7872   4
  -2   4   4 358.413 12.4704   1
  -2   4   4 346.970 11.7378   1
  -2   4   4 344.511 14.8406   5
  -2   4   4 349.729 15.7374   6
  -2   4   4 385.373 18.8029   8
  -1  -4   4 6.07812 2.48648   4
  -1  -4   4 -1.1493 3.70292   3
  -1  -4   4 6.00146 2.27604   8
  -1  -4   4 2.12587 1.83511   6
  -1  -4   4 4.30390 2.45465   4
  -1  -4   4 2.66955 3.91385   2
  -1  -4   4 1.03848 2.64450   5
  -1  -4   4 4.33836 3.26304   7
  -1  -4   4 1.36103 2.69547   5
   1  -4  -4 1.56616 3.64037   4
  -1   4   4 0.29642 3.11133   1
  -1   4   4 6.50241 3.61662   1
  -1   4   4 -0.6113 3.85511   8
  -1   4   4 3.14225 3.43585   6
  -1   4   4 -4.3813 4.54465   4
  -1   4   4 2.69335 3.75420   5
   0  -4   4 3.04389 2.80542   5
   0  -4   4 5.56537 2.11523   4
   0  -4  -4 2.14265 5.14280   4
   0  -4   4 3.67076 1.92938   6
   0  -4   4 2.86785 3.02817   2
   0  -4   4 6.57309 3.37930   7
   0  -4   4 1.10222 2.67376   5
   0  -4   4 6.86753 2.17392   4
   0  -4   4 -1.6908 5.20985   3
   0   4   4 7.61426 5.03463   6
   0   4   4 7.66506 4.53964   8
   0   4   4 10.9965 3.63137   1
   0   4   4 -7.0827 4.17201   5
   0   4   4 -4.3383 4.62426   4
   0   4   4 5.48184 2.52083   1
   1  -4   4 52.2339 5.03304   4
   1  -4   4 42.3382 4.70702   5
  -1  -4  -4 50.5591 7.54408   4
   1  -4   4 54.0732 8.39600   3
   1  -4   4 51.7237 4.97913   4
   1  -4   4 52.3282 5.96928   2
   1  -4   4 44.1871 5.05472   7
   1  -4   4 51.9940 4.96712   5
   1  -4   4 44.0080 4.02011   6
  -1   4  -4 50.3711 3.36714   8
  -1   4  -4 50.1323 6.32477   4
   1   4   4 51.8356 7.58708   5
   1   4   4 53.9313 5.86967   1
   1   4   4 50.7309 7.03299   4
   1   4   4 43.1002 7.71809   8
   1   4   4 46.5185 5.50865   1
   1   4   4 56.7236 8.04511   6
  -2  -4  -4 706.603 24.4619   4
   2  -4   4 683.949 17.5801   2
   2  -4   4 670.726 17.3187   6
   2  -4   4 668.474 18.3242   4
   2  -4   4 703.386 23.5355   3
   2  -4   4 684.423 19.0609   5
   2  -4   4 654.519 19.5424   5
   2  -4   4 699.503 20.2164   7
   2   4   4 715.984 24.4081   4
  -2   4  -4 686.624 15.7209   8
   2   4   4 653.827 22.4586   6
   2   4   4 691.386 22.1797   5
   2   4   4 677.017 25.1293   8
   2   4   4 687.970 19.0465   1
   2   4   4 688.320 18.7244   1
   3  -4   4 190.588 10.3325   4
   3  -4   4 176.827 10.0140   6
   3  -4   4 197.701 10.9262   5
  -3  -4  -4 177.972 12.9586   4
   3   4   4 197.620 12.5765   5
  -3   4  -4 188.243 8.68489   8
   3   4   4 176.288 13.4760   6
   3   4   4 184.208 12.8630   4
   3   4   4 170.799 9.38247   1
   3   4   4 183.084 9.44152   1
   4  -4   4 -2.9394 3.45908   5
   4  -4   4 2.42617 4.42602   4
  -4  -4  -4 6.59717 5.53244   4
   4   4   4 4.08330 4.59395   1
   4   4   4 -1.8717 6.44237   5
  -4   4  -4 -5.2846 3.18062   8
   4   4   4 -1.4171 4.20228   1
   4   4   4 8.14090 6.74419   4
   5  -4   4 264.140 15.2176   5
   5  -4   4 248.269 13.8793   4
  -5  -4  -4 243.093 17.0000   4
   5   4   4 236.391 16.1512   4
   5   4   4 261.122 12.7663   1
   5   4   4 257.957 17.5734   5
   6  -4   4 22.5371 6.29930   4
   6  -4   4 40.5521 7.93743   5
  -6  -4  -4 30.0933 8.95026   4
   6   4   4 39.3195 8.72640   4
   6   4   4 36.7111 6.34305   1
   7  -4   4 91.2226 13.3907   5
  -7  -4  -4 87.7275 13.5076   4
   7  -4   4 79.9410 11.9658   4
  -7  -4  -4 83.8096 15.9038   8
   7   4   4 80.3308 13.7638   4
   7   4   4 82.9395 10.2197   1
   8  -4   4 48.7467 10.2250   5
   8  -4   4 55.6847 11.1000   4
  -8  -4  -4 75.5658 16.8535   8
   8   4   4 81.9016 10.7408   1
   8   4   4 52.5463 11.4004   4
  -9  -4  -4 29.4129 14.8049   8
   9  -4   4 24.9389 10.0798   4
   9   4   4 12.1479 8.58680   4
   9   4   4 19.1211 6.59470   1
   9   4   4 24.0936 9.67862   4
 -10  -4  -4 5.48692 10.1208   8
  10  -4   4 13.5325 10.8200   4
  10   4   4 13.8292 8.92162   1
  10   4   4 11.1252 9.04962   4
 -11  -5   4 38.8178 13.6095   8
 -11  -5   4 42.4056 14.3256   2
 -11  -5   4 39.4242 10.4741   4
 -11  -5   4 37.7845 11.7780   6
 -11   5   4 24.9351 14.6791   4
 -11   5   4 35.1216 16.2668   8
 -10  -5   4 10.0781 8.84803   2
 -10  -5   4 6.99968 9.09022   6
 -10  -5   4 -24.610 10.8090   8
 -10  -5   4 8.65899 9.53015   4
 -10   5   4 -16.860 11.1320   6
 -10   5   4 10.4269 9.72828   8
 -10   5   4 0.80917 8.50266   4
 -10   5   4 12.6123 8.03094   1
  -9  -5   4 12.5038 8.82776   4
  -9  -5   4 26.8724 9.80133   2
  -9  -5   4 6.05995 8.45169   6
  -9  -5   4 9.60516 7.34645   5
   9  -5  -4 -20.542 9.55587   4
  -9  -5   4 17.7296 8.87419   8
  -9   5   4 -5.3845 6.48321   1
  -9   5   4 11.9190 8.93171   8
  -9   5   4 9.90894 8.37219   4
  -9   5   4 10.3144 7.86573   6
  -8  -5   4 79.1974 10.7108   4
  -8  -5   4 48.5486 11.8583   2
  -8  -5   4 66.7244 11.7872   5
   8  -5  -4 67.3925 14.2332   4
  -8  -5   4 72.6274 10.0984   6
  -8  -5   4 91.4550 13.8773   8
  -8   5   4 67.3031 10.2715   1
  -8   5   4 69.6150 11.6658   6
  -8   5   4 72.2312 12.4539   4
  -8   5   4 68.9310 12.9467   8
  -7  -5   4 15.0817 6.98545   6
  -7  -5   4 -2.2652 4.36017   5
  -7  -5   4 12.5307 6.95118   4
   7  -5  -4 -0.3941 9.07752   4
  -7  -5   4 20.7591 10.5242   2
  -7  -5   4 18.3072 9.05425   8
  -7   5   4 -3.6927 5.75807   8
  -7   5   4 15.4272 8.93146   6
  -7   5   4 9.79405 6.44515   1
  -7   5   4 5.44239 9.06563   4
  -6  -5   4 447.491 24.0189   2
  -6  -5   4 505.576 19.9321   6
  -6  -5   4 513.221 22.7304   3
   6  -5  -4 496.589 24.4839   4
  -6  -5   4 470.664 20.6895   4
  -6  -5   4 469.787 20.3517   5
  -6  -5   4 495.308 23.6136   8
  -6   5   4 465.845 19.2794   1
  -6   5   4 470.849 23.5101   6
  -6   5   4 465.188 23.3040   4
  -6   5   4 473.168 24.6809   8
  -5  -5   4 1.62821 3.27636   4
  -5  -5   4 -4.3756 4.38518   6
   5  -5  -4 -0.5422 4.91651   4
  -5  -5   4 -3.9107 6.86073   3
  -5  -5   4 -0.8984 3.33534   5
  -5  -5   4 -4.4902 8.17276   2
  -5  -5   4 -5.5640 4.13237   8
  -5   5   4 -1.1986 5.29580   8
  -5   5   4 4.03272 7.74446   4
  -5   5   4 -4.0221 4.96242   1
  -5   5   4 -0.2528 4.72100   6
  -5   5   4 1.80045 4.86214   5
  -4  -5   4 155.395 12.6184   8
  -4  -5   4 149.193 14.0060   2
  -4  -5   4 144.222 13.7661   3
  -4  -5   4 143.236 10.9884   5
   4  -5  -4 138.225 13.0604   4
  -4  -5   4 144.796 10.1714   4
  -4  -5   4 122.325 9.33908   6
  -4   5   4 137.878 13.6634   4
  -4   5   4 158.896 13.7246   5
  -4   5   4 135.625 10.5918   1
  -4   5   4 131.682 13.0156   6
  -4   5   4 128.147 13.3352   8
  -3  -5   4 10.7743 3.93609   5
  -3  -5   4 6.15654 7.24114   2
  -3  -5   4 17.6228 4.22595   6
  -3  -5   4 4.96379 3.91419   4
  -3  -5   4 13.2488 4.06591   8
  -3  -5   4 13.0818 6.16349   3
   3  -5  -4 15.5548 5.81142   4
  -3   5   4 -0.4350 4.48202   6
  -3   5   4 14.1261 4.83241   1
  -3   5   4 6.69631 6.41789   5
  -3   5   4 7.76368 3.88689   1
  -3   5   4 1.76240 4.94633   4
  -3   5   4 4.79647 5.51505   8
   2  -5  -4 9.38132 5.07664   4
  -2  -5   4 1.47744 6.29717   2
  -2  -5   4 7.05455 3.85060   8
  -2  -5   4 10.4604 4.67934   5
  -2  -5   4 11.0686 3.82793   4
  -2  -5   4 11.7205 7.31654   3
  -2  -5   4 6.39049 3.04119   6
  -2   5   4 7.24076 4.89065   4
  -2   5   4 6.95163 4.66244   1
  -2   5   4 6.61953 4.46741   6
  -2   5   4 3.13904 4.13112   5
  -2   5   4 2.12674 5.16601   8
  -2   5   4 6.49644 4.38618   1
  -1  -5   4 3.88433 3.52466   4
  -1  -5   4 20.9853 6.78740   2
  -1  -5   4 12.9842 4.50882   5
  -1  -5   4 18.3201 5.40619   3
  -1  -5   4 8.34682 3.00534   6
  -1  -5   4 10.1211 4.54177   7
   1  -5  -4 19.5032 5.72598   4
  -1   5   4 5.06046 3.33698   1
  -1   5   4 8.36427 6.07172   6
  -1   5   4 6.12500 6.09665   5
  -1   5   4 14.1281 5.45976   4
  -1   5   4 6.75042 4.45551   1
  -1   5   4 12.8481 5.62660   8
   0  -5   4 5.89316 5.06989   3
   0  -5   4 6.36456 3.27955   4
   0  -5   4 7.79233 3.50140   7
   0  -5  -4 24.6498 7.45291   4
   0  -5   4 5.25325 4.07435   5
   0  -5   4 3.70129 2.79977   6
   0  -5   4 9.89315 4.09701   2
   0   5   4 4.37199 4.46704   4
   0   5   4 11.4448 4.87958   5
   0   5   4 10.8743 3.71904   1
   0   5   4 11.5507 4.75345   1
   0   5   4 12.6626 7.46680   8
   0   5   4 18.8260 5.36856   6
  -1  -5  -4 70.2261 9.37366   4
   1  -5   4 60.5476 6.55506   5
   1  -5   4 48.2818 6.05405   7
   1  -5   4 30.3851 6.80941   3
   1  -5   4 50.0529 5.98437   4
   1  -5   4 55.7138 5.57302   6
   1  -5   4 44.3370 6.38937   2
   1   5   4 55.0942 10.3934   8
   1   5   4 45.4464 8.37303   6
   1   5   4 55.5924 6.88165   1
   1   5   4 54.4393 6.19908   1
   1   5   4 49.5799 8.44259   5
   1   5   4 53.2177 9.21802   4
   2  -5   4 557.386 17.8866   4
   2  -5   4 580.188 19.8427   5
   2  -5   4 551.779 18.9815   7
   2  -5   4 628.487 18.4905   6
  -2  -5  -4 589.916 24.1479   4
   2  -5   4 592.927 23.6804   3
   2   5   4 591.234 21.9944   5
   2   5   4 568.742 24.5441   8
   2   5   4 583.163 19.3718   1
   2   5   4 569.922 23.8262   4
   2   5   4 596.163 22.2443   6
   2   5   4 615.977 18.6806   1
   3  -5   4 19.1326 5.41832   7
   3  -5   4 21.7029 5.39674   5
  -3  -5  -4 34.8108 7.81592   4
   3  -5   4 32.3477 6.20421   4
   3   5   4 25.1107 8.46366   4
   3   5   4 24.9982 6.33420   1
   3   5   4 21.2106 6.58359   6
   3   5   4 24.5523 8.18290   5
   4  -5   4 1.74163 3.73666   4
   4  -5   4 -0.8768 5.95222   5
  -4  -5  -4 -1.3146 5.17798   4
   4   5   4 3.10315 5.36930   5
   4   5   4 -2.9362 4.48741   4
   4   5   4 9.73668 5.69082   1
   4   5   4 0.96933 7.67586   6
   5  -5   4 72.6297 9.84553   4
  -5  -5  -4 62.1105 12.2442   4
   5  -5   4 70.2852 10.5023   5
   5   5   4 76.8053 9.51768   1
   5   5   4 82.3839 12.8858   4
  -6  -5  -4 -0.8451 9.11916   4
   6  -5   4 -0.1415 5.38795   5
   6  -5   4 -6.4603 6.15331   4
   6   5   4 2.41033 6.03626   1
   6   5   4 8.53093 8.68586   4
   7  -5   4 7.85518 7.08570   5
  -7  -5  -4 -0.7456 11.0334   8
  -7  -5  -4 -8.9438 9.47748   4
   7  -5   4 8.30551 7.11899   4
   7   5   4 -3.6145 6.51072   4
   7   5   4 -9.1888 6.42600   1
  -8  -5  -4 24.4172 10.9541   8
   8  -5   4 9.43343 10.1128   5
  -8  -5  -4 10.3031 12.7725   4
   8  -5   4 9.34123 8.49611   4
   8   5   4 7.69195 11.3647   4
  -9  -5  -4 15.0401 15.0065   8
   9  -5   4 12.7960 9.90742   4
   9   5   4 16.2742 9.15963   4
  10  -5   4 76.7891 13.3941   4
 -10  -5  -4 59.3872 18.6924   8
  10   5   4 60.1340 14.1329   4
  10   5   4 43.8746 12.2677   4
 -10  -6   4 17.2409 14.3164   8
 -10  -6   4 22.8952 10.0758   6
 -10  -6   4 12.0409 7.51159   4
 -10  -6   4 37.0566 12.3687   2
 -10   6   4 10.3297 10.2700   8
 -10   6   4 6.87907 12.0068   4
  -9  -6   4 102.947 15.9474   8
   9  -6  -4 108.364 18.4702   4
  -9  -6   4 104.017 13.7603   4
  -9  -6   4 99.4103 15.1848   5
  -9  -6   4 109.180 18.6119   2
  -9  -6   4 86.1911 11.8678   6
  -9   6   4 76.8437 17.0644   8
  -9   6   4 57.2292 15.7711   4
  -8  -6   4 81.6577 12.5611   4
  -8  -6   4 80.2551 13.2798   5
  -8  -6   4 86.7897 11.8692   6
  -8  -6   4 75.3081 15.7438   8
  -8  -6   4 105.141 16.8381   2
   8  -6  -4 85.6880 16.2216   4
  -8   6   4 58.3469 13.1365   8
  -8   6   4 66.1555 14.2097   6
  -8   6   4 65.9880 14.5088   4
  -7  -6   4 30.0462 8.67641   4
  -7  -6   4 29.0013 8.08673   3
  -7  -6   4 31.0401 8.61192   6
   7  -6  -4 22.3865 8.74041   4
  -7  -6   4 45.0762 12.0960   8
  -7  -6   4 20.5866 7.31143   5
  -7  -6   4 40.0314 12.4591   2
  -7   6   4 22.3201 11.1469   4
  -7   6   4 26.6683 9.50355   8
  -7   6   4 39.5670 9.08025   6
   6  -6  -4 234.926 20.7361   4
  -6  -6   4 178.092 15.8428   3
  -6  -6   4 155.792 16.7413   2
  -6  -6   4 166.017 16.0166   8
  -6  -6   4 180.492 13.9920   6
  -6  -6   4 201.949 14.4457   5
  -6  -6   4 168.512 12.8758   4
  -6   6   4 159.990 17.6363   4
  -6   6   4 155.536 16.1794   6
  -6   6   4 145.656 16.0279   8
  -6   6   4 179.676 14.3226   1
   5  -6  -4 58.2359 12.1148   4
  -5  -6   4 67.8184 11.7927   3
  -5  -6   4 55.8093 12.5363   2
  -5  -6   4 43.7303 7.58314   6
  -5  -6   4 90.9127 10.1836   4
  -5  -6   4 39.8761 8.43578   5
  -5  -6   4 85.8160 11.9226   8
  -5   6   4 63.3488 11.0436   8
  -5   6   4 62.1182 10.4401   6
  -5   6   4 54.6651 11.5676   4
  -5   6   4 61.1228 8.93982   1
  -4  -6   4 37.3251 7.12728   8
   4  -6  -4 28.4612 7.81716   4
  -4  -6   4 13.7246 7.12725   2
  -4  -6   4 14.8746 6.86301   3
  -4  -6   4 15.2005 6.07056   4
  -4  -6   4 19.7027 6.66749   5
  -4   6   4 18.8492 7.27852   8
  -4   6   4 16.8691 8.79576   4
  -4   6   4 19.3299 8.42090   6
  -4   6   4 23.9324 6.89772   1
  -3  -6   4 156.178 9.93344   4
  -3  -6   4 142.756 14.7904   3
   3  -6  -4 159.205 13.8819   4
  -3  -6   4 179.780 12.6651   8
  -3  -6   4 161.392 11.2467   5
  -3  -6   4 155.796 14.5800   2
  -3   6   4 149.753 10.3599   1
  -3   6   4 182.970 13.6153   5
  -3   6   4 154.159 14.4865   6
  -3   6   4 154.176 15.7877   8
  -3   6   4 185.558 16.1897   4
  -2  -6   4 42.1811 7.35291   5
  -2  -6   4 41.5544 6.40708   4
  -2  -6   4 55.4793 10.5231   2
   2  -6  -4 39.1626 10.0805   4
  -2  -6   4 49.7627 8.81401   3
  -2   6   4 39.8278 6.05419   1
  -2   6   4 54.1190 9.13065   4
  -2   6   4 26.4695 7.02337   6
  -2   6   4 35.9350 8.45722   8
  -2   6   4 67.1208 10.0075   5
  -1  -6   4 196.409 10.3290   4
  -1  -6   4 194.037 14.8892   3
  -1  -6   4 186.627 11.6282   7
  -1  -6   4 198.903 12.5744   5
   1  -6  -4 215.733 15.4503   4
  -1  -6   4 200.919 13.8228   2
  -1   6   4 194.246 17.1547   8
  -1   6   4 217.994 14.2261   5
  -1   6   4 219.373 16.4048   4
  -1   6   4 195.388 11.2620   1
  -1   6   4 200.242 13.9520   6
   0  -6   4 40.7730 8.10203   2
   0  -6   4 38.5124 6.10672   4
   0  -6   4 42.3833 7.40986   5
   0  -6  -4 18.1439 6.83682   4
   0  -6   4 49.8689 7.54781   7
   0  -6   4 45.2967 8.78869   3
   0   6   4 39.6523 7.45654   5
   0   6   4 41.5521 9.08660   6
   0   6   4 35.7767 6.85551   1
   0   6   4 44.5203 10.3101   8
   0   6   4 47.9893 9.98544   4
   1  -6   4 448.407 16.7859   4
   1  -6   4 409.280 17.0211   5
   1  -6   4 396.900 16.9737   2
  -1  -6  -4 462.339 22.2738   4
   1  -6   4 425.405 22.2771   3
   1  -6   4 421.255 17.1505   7
   1   6   4 397.336 21.5678   4
   1   6   4 468.469 20.4052   5
   1   6   4 415.467 21.1885   6
   1   6   4 426.349 17.2160   1
   1   6   4 372.039 22.7759   8
   2  -6   4 732.196 23.1304   4
   2  -6   4 729.882 24.8322   5
   2  -6   4 752.829 24.9642   7
  -2  -6  -4 720.914 28.8333   4
   2   6   4 690.071 27.4236   4
   2   6   4 708.841 26.2223   5
   2   6   4 751.924 28.1764   6
   2   6   4 732.967 29.9081   8
   2   6   4 729.192 22.6565   1
   3  -6   4 203.992 14.9551   7
   3  -6   4 188.816 12.6293   4
   3  -6   4 153.175 12.0888   5
  -3  -6  -4 180.304 17.3019   4
   3   6   4 205.601 15.1161   6
   3   6   4 167.150 13.0326   1
   3   6   4 158.837 14.1930   4
   4  -6   4 13.5008 5.01801   4
   4  -6   4 21.9333 8.32566   5
  -4  -6  -4 5.80162 6.87646   4
   4   6   4 19.9064 9.47103   6
   4   6   4 1.31116 8.36973   4
   5  -6   4 194.109 14.7796   4
   5  -6   4 219.737 15.8688   5
  -5  -6  -4 208.938 19.9055   4
   5   6   4 173.159 18.2332   4
  -6  -6  -4 59.4397 13.7485   4
   6  -6   4 34.5115 10.5538   5
   6  -6   4 33.1288 8.83282   4
   6   6   4 44.7148 11.7375   4
   7  -6   4 24.5400 9.21918   4
   7  -6   4 11.0941 7.13939   5
  -7  -6  -4 15.9479 12.4232   4
   7   6   4 20.4164 9.22938   4
  -8  -6  -4 61.5863 14.9073   8
   8  -6   4 24.0259 8.27651   4
  -8  -6  -4 52.2582 13.3250   4
   8   6   4 64.1471 14.6629   4
   9  -6   4 24.3163 9.07923   4
  -9  -6  -4 63.3128 18.6347   8
   9   6   4 40.1174 12.0298   4
 -10  -7   4 -7.3567 8.69399   6
 -10  -7   4 -9.8111 9.04667   4
 -10  -7   4 22.3334 14.7615   2
 -10  -7   4 -10.494 11.5717   8
 -10   7   4 20.7639 14.3773   8
 -10   7   4 3.66643 9.00443   4
  -9  -7   4 -6.9892 13.0528   2
   9  -7  -4 -13.113 7.46748   4
  -9  -7   4 -6.1784 10.7663   8
  -9  -7   4 -0.9426 8.76230   4
  -9  -7   4 3.99086 8.74123   6
  -9   7   4 9.61304 13.3200   8
  -9   7   4 22.0244 12.6828   4
  -8  -7   4 65.3830 13.9042   2
   8  -7  -4 53.3112 12.4875   4
  -8  -7   4 59.9520 12.1820   4
  -8  -7   4 58.4203 11.4037   6
  -8  -7   4 62.1096 11.7638   5
  -8  -7   4 73.6236 12.4716   3
  -8  -7   4 48.3192 12.5987   8
  -8   7   4 63.8464 15.8912   8
  -8   7   4 42.2123 14.3242   4
  -7  -7   4 77.0897 13.2980   3
  -7  -7   4 73.0331 13.1019   5
  -7  -7   4 98.4162 12.8154   4
   7  -7  -4 49.6440 11.9625   4
  -7  -7   4 65.8908 10.7472   6
  -7  -7   4 41.8506 11.8044   2
  -7  -7   4 83.4339 14.8258   8
  -7   7   4 49.4481 11.5294   4
  -7   7   4 66.1951 12.9290   8
  -7   7   4 49.5139 11.8813   6
  -6  -7   4 5.77949 5.93998   5
  -6  -7   4 -6.5472 5.81861   4
  -6  -7   4 -9.2532 10.0445   2
  -6  -7   4 1.34397 6.34375   6
   6  -7  -4 2.09768 10.1711   4
  -6  -7   4 7.53737 8.51620   8
  -6  -7   4 8.14295 9.35545   3
  -6   7   4 1.10832 7.20969   6
  -6   7   4 1.71303 9.72526   4
  -6   7   4 5.58655 7.48424   8
  -5  -7   4 313.923 20.3815   3
  -5  -7   4 339.171 18.6152   4
  -5  -7   4 323.751 18.3707   5
   5  -7  -4 338.153 23.6408   4
  -5  -7   4 340.927 23.0698   2
  -5   7   4 325.439 22.3055   8
  -5   7   4 323.082 20.7385   6
  -5   7   4 352.540 22.1473   4
  -4  -7   4 19.0083 7.57757   2
  -4  -7   4 2.61093 5.96238   4
  -4  -7   4 4.02264 6.78634   5
  -4  -7   4 5.24682 8.65138   3
   4  -7  -4 -1.4977 5.86406   4
  -4   7   4 0.83273 8.91446   6
  -4   7   4 1.04422 6.29964   4
  -4   7   4 5.23769 9.26975   8
  -3  -7   4 169.740 17.3557   2
  -3  -7   4 164.277 14.0089   5
  -3  -7   4 148.031 16.3068   3
   3  -7  -4 164.125 17.1044   4
  -3  -7   4 135.833 11.5815   4
  -3   7   4 165.326 15.2771   6
  -3   7   4 155.144 15.5274   4
  -3   7   4 145.687 15.6869   8
  -2  -7   4 12.9176 9.40848   3
  -2  -7   4 35.6229 8.74843   2
  -2  -7   4 36.0579 8.25197   7
  -2  -7   4 34.2097 6.74286   5
   2  -7  -4 30.1015 10.7130   4
  -2  -7   4 44.1022 7.46968   4
  -2   7   4 36.6197 8.48771   6
  -2   7   4 33.0060 8.73328   8
  -2   7   4 30.9262 8.34615   4
  -1  -7   4 413.291 24.0713   3
  -1  -7   4 430.327 20.0623   5
  -1  -7   4 411.082 19.6717   7
   1  -7  -4 418.327 23.0506   4
  -1  -7   4 420.678 17.5529   4
  -1  -7   4 420.977 22.1627   2
  -1   7   4 425.072 22.7779   6
  -1   7   4 419.650 19.5274   1
  -1   7   4 443.961 25.2377   8
  -1   7   4 446.325 22.7277   4
   0  -7   4 -1.4975 6.09931   3
   0  -7   4 -3.5255 6.18137   2
   0  -7   4 -0.1207 4.23932   5
   0  -7  -4 -8.4195 5.25996   4
   0  -7   4 -1.2991 3.97990   7
   0  -7   4 1.24095 5.24936   4
   0   7   4 2.45142 8.09821   4
   0   7   4 -3.2152 7.69312   6
   0   7   4 0.06101 4.47300   1
   0   7   4 -1.7349 8.58703   8
   1  -7   4 75.6596 9.35121   4
   1  -7   4 69.7968 9.01956   5
   1  -7   4 102.450 14.4069   3
   1  -7   4 72.5106 10.3221   7
  -1  -7  -4 92.9360 12.7590   4
   1   7   4 69.9590 11.8999   8
   1   7   4 72.3347 10.5750   6
   1   7   4 79.2165 11.6565   4
   2  -7   4 58.6464 8.78734   4
  -2  -7  -4 51.3052 10.0657   4
   2  -7   4 63.0983 9.13173   5
   2   7   4 51.2739 11.0260   6
   2   7   4 45.8451 12.7630   8
   2   7   4 58.8729 12.1512   4
   3  -7   4 295.871 19.0534   5
  -3  -7  -4 299.825 22.2998   4
   3  -7   4 287.479 16.4046   4
   3   7   4 290.821 19.0122   6
   3   7   4 316.484 20.7269   4
   4  -7   4 6.28665 8.48931   5
  -4  -7  -4 28.6176 9.96159   4
   4  -7   4 34.6341 8.32837   4
   4   7   4 20.4163 8.16357   6
   4   7   4 25.4225 8.76073   4
  -5  -7  -4 18.8028 8.82883   4
   5  -7   4 11.0612 7.20763   5
   5  -7   4 6.78846 7.40347   4
   5   7   4 17.9788 7.95347   4
   5   7   4 16.3985 8.57284   6
  -6  -7  -4 10.3303 8.53644   4
   6  -7   4 3.89522 6.94266   5
   6  -7   4 2.30904 5.37420   4
   6   7   4 0.28448 7.29236   4
  -7  -7  -4 13.2604 9.68787   4
   7  -7   4 11.0186 6.72979   4
   7   7   4 6.98893 11.5687   4
  -8  -7  -4 -2.1493 13.8794   8
  -8  -7  -4 27.2161 14.6417   4
   8  -7   4 14.0671 9.64720   4
   8   7   4 -5.0740 7.24246   4
   9  -8  -4 40.8723 17.0049   4
  -9  -8   4 68.7874 19.2835   2
  -9  -8   4 62.1689 12.3829   6
  -9  -8   4 64.6371 13.8795   4
  -9   8   4 41.0417 12.9287   4
  -9   8   4 79.6048 17.8592   8
   8  -8  -4 8.38731 12.8802   4
  -8  -8   4 8.39471 11.3434   3
  -8  -8   4 -7.9299 13.0930   2
  -8  -8   4 7.46065 9.05914   6
  -8  -8   4 -13.937 7.94570   4
  -8   8   4 5.78098 8.80035   4
  -8   8   4 10.3073 12.9924   8
   7  -8  -4 24.6631 10.7070   4
  -7  -8   4 14.3525 10.1061   2
  -7  -8   4 14.4385 8.13932   5
  -7  -8   4 21.8766 9.71137   3
  -7  -8   4 37.3864 10.2782   4
  -7  -8   4 8.21445 8.48305   6
  -7   8   4 45.1634 12.4031   8
  -7   8   4 42.3319 11.7505   4
  -6  -8   4 36.3346 13.3526   2
  -6  -8   4 34.1398 9.46769   6
   6  -8  -4 12.3057 10.5744   4
  -6  -8   4 20.5188 11.3379   3
  -6  -8   4 35.4971 10.7567   5
  -6  -8   4 25.0584 7.41044   4
  -6   8   4 29.0050 9.89117   4
  -6   8   4 15.2713 11.9622   8
   5  -8  -4 14.1725 11.4467   4
  -5  -8   4 15.9425 10.3598   3
  -5  -8   4 16.1848 9.16320   5
  -5  -8   4 11.0514 8.16896   4
  -5  -8   4 5.37377 8.32725   2
  -5   8   4 6.61670 11.1001   8
  -5   8   4 37.3849 12.3441   4
  -4  -8   4 11.2800 6.41439   4
   4  -8  -4 -7.3613 9.47349   4
  -4  -8   4 -2.7394 10.0592   2
  -4  -8   4 -4.3617 7.60108   5
  -4  -8   4 7.15794 7.20781   3
  -4   8   4 9.77490 7.80214   8
  -4   8   4 4.62286 7.06956   4
  -3  -8   4 86.0580 12.4699   5
   3  -8  -4 76.9718 12.7000   4
  -3  -8   4 63.9469 11.5971   3
  -3  -8   4 92.1518 15.1752   2
  -3  -8   4 102.221 11.8566   4
  -3   8   4 83.7370 14.9692   4
  -3   8   4 112.256 15.2128   6
  -3   8   4 87.0322 15.2166   8
  -2  -8   4 5.81182 7.66838   5
  -2  -8   4 11.6144 10.1217   2
  -2  -8   4 7.50935 7.21525   3
  -2  -8   4 16.2238 5.41482   4
   2  -8  -4 16.2865 11.0941   4
  -2   8   4 23.0801 8.86858   4
  -2   8   4 6.41239 7.43087   8
  -2   8   4 14.8280 7.82842   6
  -1  -8   4 69.8279 11.2612   5
  -1  -8   4 67.0397 11.1001   2
   1  -8  -4 50.7019 13.2269   4
  -1  -8   4 100.258 15.0502   3
  -1  -8   4 84.2319 10.2386   4
  -1   8   4 69.4999 12.3444   8
  -1   8   4 57.9319 11.0703   4
  -1   8   4 78.6599 11.8732   6
   0  -8   4 136.331 15.2875   3
   0  -8   4 131.931 14.1980   5
   0  -8  -4 142.003 17.7891   4
   0  -8   4 129.781 11.9429   4
   0   8   4 151.801 15.3811   6
   0   8   4 140.425 15.9137   4
   0   8   4 135.054 16.3542   8
  -1  -8  -4 37.1896 11.7315   4
   1  -8   4 47.7229 12.7597   3
   1  -8   4 32.4699 7.81574   4
   1  -8   4 24.7953 9.43216   5
   1   8   4 31.1525 8.97904   6
   1   8   4 24.2695 9.77157   8
   1   8   4 40.7374 10.1304   4
  -2  -8  -4 1.61332 7.15429   4
   2  -8   4 6.61098 6.25206   4
   2  -8   4 -2.5035 9.48839   3
   2  -8   4 -7.8880 7.05991   5
   2   8   4 -2.9946 6.38340   8
   2   8   4 4.45771 6.38339   4
   2   8   4 -4.3467 6.11826   6
   3  -8   4 13.5699 6.97188   4
   3  -8   4 7.46927 6.45702   5
  -3  -8  -4 -1.6670 6.65940   4
   3   8   4 -2.3895 6.77441   4
   4  -8   4 33.3958 9.45211   5
   4  -8   4 49.0938 9.71856   4
  -4  -8  -4 41.7946 11.6446   4
   4   8   4 47.7296 11.3145   4
   5  -8   4 13.9589 8.62617   4
   5  -8   4 1.83837 9.97909   5
  -5  -8  -4 13.3080 8.87505   4
   5   8   4 10.8161 9.02749   4
   6  -8   4 21.9346 9.04274   4
   6  -8   4 14.9625 11.4947   5
  -6  -8  -4 21.2222 13.8354   4
   6   8   4 22.1788 9.81285   4
   7  -8   4 -9.1866 7.65109   4
  -7  -8  -4 5.61013 13.1611   4
   7   8   4 12.6103 11.9036   4
  -7  -9   4 61.3185 14.8500   2
   7  -9  -4 46.4745 16.3372   4
  -7  -9   4 47.4982 10.8759   6
  -7  -9   4 30.2524 13.5391   3
  -7  -9   4 55.2318 12.2112   4
  -7   9   4 56.4802 16.4655   4
  -7   9   4 68.0152 17.4450   8
  -6  -9   4 3.86970 7.86202   5
  -6  -9   4 16.9859 9.19394   4
   6  -9  -4 23.0341 11.4507   4
  -6  -9   4 -0.3936 8.15452   3
  -6  -9   4 26.1977 14.8397   2
  -6  -9   4 11.1443 8.74822   6
  -6   9   4 -7.0033 11.0323   8
  -6   9   4 2.69849 12.1415   4
  -5  -9   4 24.4621 11.1922   5
  -5  -9   4 24.5381 9.67445   4
   5  -9  -4 16.5840 10.0688   4
  -5  -9   4 10.7513 9.65556   2
  -5  -9   4 26.9536 10.1187   3
  -5   9   4 26.6993 13.5912   4
  -5   9   4 26.9903 10.8181   8
  -4  -9   4 200.807 21.2142   3
  -4  -9   4 176.526 16.7534   5
  -4  -9   4 169.573 21.9956   2
  -4  -9   4 152.478 15.0722   4
   4  -9  -4 170.309 19.2641   4
  -4   9   4 172.960 21.4010   4
  -4   9   4 155.195 20.0768   8
  -3  -9   4 18.6966 9.86925   5
  -3  -9   4 36.6646 10.9449   3
   3  -9  -4 32.5709 10.8207   4
  -3  -9   4 22.9614 8.53003   4
  -3  -9   4 35.9474 13.0934   2
  -3   9   4 35.3455 13.2674   8
  -3   9   4 1.33015 11.3924   4
  -2  -9   4 18.8836 8.59121   2
   2  -9  -4 15.5567 11.0929   4
  -2  -9   4 24.7090 8.03578   5
  -2  -9   4 20.0707 6.39885   4
  -2  -9   4 14.6116 8.58326   3
  -2   9   4 21.9609 9.66922   8
  -2   9   4 19.4442 9.05398   4
  -1  -9   4 37.6374 11.1487   2
  -1  -9   4 27.6827 10.5105   5
  -1  -9   4 16.2117 11.5996   3
   1  -9  -4 40.3707 11.3884   4
  -1  -9   4 22.5140 7.94771   4
  -1   9   4 36.6524 13.7385   8
  -1   9   4 21.0872 9.56180   4
   0  -9   4 52.5203 9.57483   4
   0  -9   4 65.8211 12.9398   3
   0  -9  -4 64.4358 12.3470   4
   0  -9   4 61.1476 11.0277   5
   0   9   4 58.8724 14.0635   4
   0   9   4 50.3040 14.4344   8
   1  -9   4 38.7029 9.26605   5
   1  -9   4 34.6629 7.45157   4
   1  -9   4 26.4974 9.82776   3
  -1  -9  -4 43.2986 13.4913   4
   1   9   4 41.8102 13.2164   4
   1   9   4 47.3818 11.7431   8
   2  -9   4 177.450 18.5755   5
   2  -9   4 181.045 15.3392   4
   2  -9   4 165.655 19.1586   3
  -2  -9  -4 199.081 22.2796   4
   2   9   4 167.913 18.7145   4
   3  -9   4 222.446 17.1637   4
  -3  -9  -4 236.699 23.6004   4
   3  -9   4 215.207 18.4601   5
   3   9   4 249.531 21.1617   4
  -4  -9  -4 133.891 18.1313   4
   4  -9   4 160.121 18.8495   5
   4  -9   4 132.270 14.5990   4
   4   9   4 104.651 18.0130   4
   5  -9   4 -4.4966 7.60606   4
  -5  -9  -4 -5.5586 8.43209   4
   5   9   4 3.44497 12.4238   4
  -6  -9  -4 53.2890 16.8527   4
   6  -9   4 52.9218 12.6306   4
   6   9   4 52.3877 13.0593   4
  -5 -10   4 13.2607 9.36894   4
  -5 -10   4 16.5811 13.4573   3
   5 -10  -4 8.75807 12.7180   4
  -5 -10   4 12.7378 14.4613   2
  -5  10   4 10.9383 14.0918   4
  -5  10   4 36.3410 14.8127   8
  -4 -10   4 21.7217 9.15725   5
   4 -10  -4 34.6197 11.8987   4
  -4 -10   4 45.1064 11.0543   4
  -4 -10   4 38.0913 14.2883   3
  -4 -10   4 39.4282 12.3953   2
  -4  10   4 25.5760 13.8985   8
  -4  10   4 33.1059 12.1977   4
  -3 -10   4 -2.3584 7.29968   4
   3 -10  -4 -7.1278 7.69890   4
  -3 -10   4 4.91376 9.06962   2
  -3 -10   4 7.18625 10.2734   5
  -3 -10   4 -4.7658 7.49267   3
  -3  10   4 -1.2958 8.63045   4
  -3  10   4 6.39794 12.1796   8
  -2 -10   4 54.4044 13.0914   5
  -2 -10   4 40.4413 9.98130   4
  -2 -10   4 40.7696 14.0336   3
   2 -10  -4 57.4979 15.9215   4
  -2 -10   4 44.2023 11.2436   2
  -2  10   4 38.1530 14.7215   4
  -2  10   4 61.6668 14.2879   8
  -1 -10   4 7.87917 7.63146   4
   1 -10  -4 -3.1433 7.64953   4
  -1 -10   4 17.8784 10.8769   5
  -1 -10   4 9.46367 8.69705   3
  -1  10   4 17.2018 12.5014   4
  -1  10   4 27.7958 13.4253   8
   0 -10   4 3.59733 12.6170   3
   0 -10   4 2.34231 10.1821   5
   0 -10  -4 17.5782 12.9558   4
   0 -10   4 3.24725 7.35910   4
   0  10   4 -5.2485 7.94000   4
   0  10   4 18.1216 12.5573   8
   1 -10   4 121.699 13.7976   4
  -1 -10  -4 105.929 16.6044   4
   1 -10   4 113.284 16.5506   5
   1 -10   4 109.353 19.0750   3
   1  10   4 81.0793 18.1687   8
   1  10   4 87.5460 15.8204   4
   2 -10   4 -11.140 11.9869   3
  -2 -10  -4 -4.2099 11.9414   4
   2 -10   4 0.80835 7.93122   4
   2 -10   4 15.1228 8.67975   5
   2  10   4 -7.6920 11.0453   4
   3 -10   4 58.4052 12.0399   4
   3 -10   4 93.6022 16.5517   3
  -3 -10  -4 76.9756 15.2997   4
   3 -10   4 80.9984 13.8555   5
   3  10   4 62.5166 14.1802   4
   4 -10   4 -7.2376 7.95209   4
  -4 -10  -4 2.28980 13.4166   4
   4 -10   4 0.48221 12.7468   3
   4  10   4 17.8812 13.4652   4
   1 -11  -4 0.04544 13.4175   4
  -1 -11   4 -7.8299 12.4897   3
  -1 -11   4 -3.3677 7.60190   4
  -1  11   4 -5.1738 8.88158   4
  -1  11   4 -8.7436 8.25059   8
   0 -11  -4 32.9730 14.8578   4
   0 -11   4 -6.5085 13.1489   3
   0 -11   4 9.31750 8.54286   4
   0  11   4 12.0910 10.3783   4
   0  11   4 13.3811 10.7495   8
 -12   0   5 -5.8276 9.99731   6
 -12   0   5 -4.2566 8.97912   8
 -12   0   5 -2.5319 10.0869   4
 -11   0   5 15.5973 10.4207   4
 -11   0   5 5.32135 6.98502   6
 -11   0   5 16.1376 12.3668   8
 -10   0   5 -3.6850 8.15911   6
 -10   0   5 0.46981 8.91998   5
 -10   0   5 -5.3699 7.18809   8
 -10   0   5 -3.2393 5.60405   4
 -10   0   5 -7.6458 8.00671   2
  -9   0   5 -5.3233 4.65555   6
  -9   0   5 8.06587 5.90525   4
  -9   0   5 0.10816 5.59401   2
  -9   0   5 -3.8303 5.49843   8
  -9   0   5 15.5141 8.70198   5
  -8   0   5 -11.553 5.70085   4
  -8   0   5 1.17591 5.47842   2
  -8   0   5 2.26197 4.73903   5
  -8   0   5 3.50962 6.21218   6
  -8   0   5 -5.9605 5.91920   8
  -7   0   5 -2.8808 4.68625   2
  -7   0   5 8.20581 5.70273   5
  -7   0   5 -13.635 6.88583   8
  -7   0   5 2.28870 5.46652   6
  -7   0   5 4.63041 4.62035   7
  -7   0   5 -5.8411 4.77704   4
  -6   0   5 -3.7463 4.32435   4
  -6   0   5 2.67717 3.72702   7
  -6   0   5 -6.2603 4.54825   5
  -6   0   5 2.48357 6.23272   2
  -6   0   5 2.01355 3.15403   6
  -6   0   5 -3.0506 6.28561   8
  -5   0   5 -7.0251 5.06905   2
  -5   0   5 0.94090 3.40110   4
   5   0  -5 0.17227 3.14023   4
  -5   0   5 4.78381 3.68169   5
  -5   0   5 -4.1058 2.57298   7
  -5   0   5 -0.8110 2.73714   5
  -5   0   5 -1.3673 3.00498   6
  -5   0   5 -4.7078 3.90847   8
  -4   0   5 0.06465 2.43723   6
  -4   0   5 -0.5960 3.63520   2
  -4   0   5 3.33367 3.45411   7
  -4   0   5 -4.9220 2.47942   5
  -4   0   5 3.56531 3.03302   5
   4   0  -5 -1.4747 2.20317   4
  -4   0   5 1.23751 2.48375   4
  -4   0   5 -0.7348 4.68034   8
  -4   0   5 0.19423 2.18050   6
  -4   0   5 1.62928 2.65597   4
  -3   0   5 -0.5084 1.92024   5
  -3   0   5 -0.2265 4.17133   8
  -3   0   5 0.45946 1.40471   4
  -3   0   5 3.22615 3.89607   2
  -3   0   5 -1.8154 2.36345   7
  -3   0   5 0.15159 1.51754   4
  -3   0   5 -0.6473 1.87505   5
  -3   0   5 -1.9392 1.67156   5
  -2   0   5 0.32726 3.54903   8
  -2   0   5 -5.0269 3.09973   2
  -1   0   5 0.13847 4.88874   2
  -1   0   5 2.48816 3.22228   8
   0   0   5 1.05319 3.12311   2
   0   0   5 -3.1463 2.95403   8
   1   0   5 -0.3692 0.73306   4
   1   0   5 -2.9941 1.33783   5
   1   0   5 -0.4829 3.17254   8
   1   0   5 -0.4187 0.68775   4
   1   0   5 -0.8940 1.43532   5
   2   0   5 -2.9645 2.40514   4
   2   0   5 6.00165 2.88060   5
   2   0   5 -1.8776 2.10762   4
   2   0   5 1.69734 2.71739   5
   3   0   5 4.61211 3.63258   5
   3   0   5 -1.4594 2.05513   4
  -3   0  -5 5.10856 4.43299   4
   3   0   5 2.05485 3.25488   4
   3   0   5 -2.2236 3.42664   5
  -4   0  -5 -5.9921 4.59515   4
   4   0   5 -2.5067 3.73251   4
  -4   0  -5 3.20745 5.09114   8
   4   0   5 -2.1096 2.92829   5
  -5   0  -5 8.22073 4.61306   8
   5   0   5 -4.2210 3.62112   5
   5   0   5 -4.6330 4.78963   4
   6   0   5 -5.2176 5.52088   4
  -6   0  -5 -3.7255 4.18615   8
   6   0   5 2.77130 4.86226   5
   7   0   5 6.36771 5.83676   5
   7   0   5 7.66825 5.02783   4
  -7   0  -5 0.70675 5.32680   8
   8   0   5 1.99772 8.68687   5
   8   0   5 -2.6794 7.33384   4
  -8   0  -5 3.20161 6.62113   8
  -9   0  -5 2.52197 6.84291   8
   9   0   5 -14.744 7.39949   4
 -10   0  -5 -12.652 9.62573   8
  10   0   5 -4.7990 8.60702   4
 -11   0  -5 -2.9780 12.1984   8
  11   0   5 7.47742 9.85784   4
 -12  -1   5 4.21930 11.2157   4
 -12  -1   5 12.5072 10.6969   6
 -12  -1   5 2.71409 9.57239   8
 -12   1   5 4.97239 10.5050   6
 -12   1   5 -6.4950 9.32060   8
 -12   1   5 15.8537 11.5396   4
 -11  -1   5 47.4415 11.4882   6
 -11  -1   5 41.2635 14.6884   8
 -11  -1   5 37.2236 10.2566   4
 -11  -1   5 44.2495 10.4709   2
 -11   1   5 33.9476 3.82612   1
 -11   1   5 65.2127 14.2353   8
 -11   1   5 35.6364 9.75382   6
 -11   1   5 44.0810 4.26784   1
 -11   1   5 40.9827 13.1913   4
 -10  -1   5 43.2158 10.8018   6
 -10  -1   5 26.4677 8.48898   5
 -10  -1   5 22.0584 9.63516   4
 -10  -1   5 23.9218 10.3881   8
 -10  -1   5 22.9779 7.92669   2
 -10   1   5 16.3925 2.98871   1
 -10   1   5 18.9719 3.01630   1
 -10   1   5 12.4895 9.21961   4
 -10   1   5 30.1498 13.1790   8
 -10   1   5 36.0287 10.4583   6
  -9  -1   5 48.2916 12.7405   8
  -9  -1   5 36.5618 10.7011   2
  -9  -1   5 44.7439 9.12895   6
  -9  -1   5 27.6670 8.85479   4
  -9  -1   5 41.9784 8.89212   5
  -9   1   5 22.9835 2.48552   1
  -9   1   5 37.3293 8.57069   4
  -9   1   5 37.4595 9.73071   6
  -9   1   5 26.4360 9.49379   8
  -9   1   5 35.9931 8.34560   2
  -9   1   5 24.7422 2.42612   1
  -9   1   5 40.4926 10.1418   5
  -8  -1   5 6.18571 6.37294   6
  -8  -1   5 -1.4667 8.73075   8
  -8  -1   5 6.18190 6.61601   4
  -8  -1   5 0.69388 4.84938   7
  -8  -1   5 1.31999 4.91057   5
  -8  -1   5 0.05909 5.28235   2
  -8   1   5 4.30669 6.01526   8
  -8   1   5 -6.4264 6.73024   5
  -8   1   5 6.71095 6.82172   4
  -8   1   5 5.69997 4.94437   2
  -8   1   5 6.09612 6.70701   6
  -7  -1   5 250.899 16.0583   2
  -7  -1   5 247.018 18.5376   8
  -7  -1   5 227.528 13.8511   5
  -7  -1   5 252.154 13.8104   6
  -7  -1   5 232.264 14.3998   7
  -7  -1   5 254.521 13.7505   4
  -7   1   5 251.517 15.1902   7
  -7   1   5 244.104 14.5096   5
  -7   1   5 245.431 13.6020   6
  -7   1   5 220.711 16.8355   8
  -7   1   5 267.185 17.0483   2
  -7   1   5 243.045 14.3085   4
  -6  -1   5 5.98918 3.96035   5
  -6  -1   5 7.95061 4.30241   6
  -6  -1   5 1.47501 3.95651   4
  -6  -1   5 0.31554 3.28272   5
  -6  -1   5 -0.5110 4.72300   2
  -6  -1   5 5.17863 4.95041   8
  -6  -1   5 0.93195 3.53116   7
  -6   1   5 4.45439 3.71028   4
  -6   1   5 4.49761 5.01492   5
  -6   1   5 -0.9640 5.83808   2
  -6   1   5 5.50917 5.22449   8
  -6   1   5 7.47539 5.14305   6
  -6   1   5 5.96074 5.75809   7
  -5  -1   5 508.602 16.6977   7
  -5  -1   5 521.074 20.6155   8
   5  -1  -5 535.004 19.2894   4
  -5  -1   5 540.900 16.9759   5
  -5  -1   5 517.176 14.6888   6
  -5  -1   5 519.327 16.1002   4
  -5  -1   5 506.593 14.3958   6
  -5  -1   5 545.016 16.5911   5
  -5  -1   5 528.165 20.9376   2
   5   1  -5 521.623 19.8803   4
  -5   1   5 543.834 17.7279   5
  -5   1   5 517.667 20.5070   2
  -5   1   5 566.341 18.3206   7
   5   1  -5 566.289 20.7796   4
  -5   1   5 513.528 21.3184   8
  -5   1   5 530.721 16.4879   6
  -5   1   5 497.425 17.7319   4
  -4  -1   5 91.5667 9.34205   2
   4  -1  -5 100.676 8.43809   4
  -4  -1   5 86.7962 6.02140   5
  -4  -1   5 78.6044 4.11264   6
  -4  -1   5 92.2470 6.97743   7
  -4  -1   5 101.822 8.60974   8
  -4  -1   5 95.3041 4.35412   6
  -4  -1   5 91.9453 5.09116   4
  -4  -1   5 87.9179 4.97070   4
  -4  -1   5 85.2327 6.08566   5
  -4   1   5 91.0650 8.91742   2
  -4   1   5 99.4805 7.62844   5
  -4   1   5 87.2749 7.28082   4
  -4   1   5 79.3800 7.07247   4
  -4   1   5 92.2568 7.18734   7
  -4   1   5 91.0531 9.48574   8
  -4   1   5 86.7033 7.49915   5
  -4   1   5 89.1017 6.72548   6
  -3  -1   5 21.3194 4.95667   8
  -3  -1   5 28.5032 6.65605   2
  -3  -1   5 18.1590 2.34160   5
  -3  -1   5 20.0363 2.21489   5
  -3  -1   5 16.7566 2.74905   7
   3  -1  -5 23.4882 3.91150   4
  -3   1   5 19.1639 3.10916   5
  -3   1   5 13.5178 3.48683   5
  -3   1   5 30.6759 6.68162   2
  -3   1   5 18.5924 3.60556   4
  -3   1   5 25.4196 4.38540   7
  -3   1   5 24.5624 3.80705   4
  -3   1   5 19.9229 3.03401   6
  -3   1   5 17.0270 4.98725   8
  -2  -1   5 -0.7447 3.40746   2
  -2  -1   5 4.13772 3.14428   8
  -2   1   5 2.79037 4.45672   8
  -2   1   5 6.18840 2.17045   4
  -2   1   5 0.35664 4.79868   2
  -2   1   5 2.34532 2.22770   5
  -2   1   5 1.87953 2.16148   5
  -2   1   5 6.30941 2.11066   4
  -2   1   5 4.65594 1.70265   6
  -1  -1   5 230.076 8.34319   8
  -1  -1   5 217.110 12.0163   2
  -1   1   5 212.052 10.5667   8
  -1   1   5 218.047 7.09556   5
  -1   1   5 226.812 7.11402   5
  -1   1   5 208.034 6.34673   4
  -1   1   5 235.818 6.76761   4
   0  -1   5 331.378 9.58657   8
   0  -1   5 321.852 12.8920   2
   0   1   5 331.561 8.88089   4
   0   1   5 332.802 9.37515   5
   0   1   5 324.860 12.8134   8
   0   1   5 320.083 8.84824   4
   0   1   5 323.418 9.25744   5
   1  -1   5 934.081 22.6428   3
   1  -1   5 925.978 15.2743   5
   1  -1   5 904.420 15.1647   5
   1  -1   5 907.156 23.3136   2
   1   1   5 912.035 20.4387   4
   1   1   5 918.615 20.1492   5
   1   1   5 936.267 20.4017   5
   1   1   5 937.969 24.7850   8
   1   1   5 955.362 20.2721   4
   2  -1   5 153.425 5.51168   4
   2  -1   5 157.580 8.35012   3
   2  -1   5 137.184 6.60658   5
  -2  -1  -5 145.131 8.71958   4
   2  -1   5 165.910 6.98442   5
   2  -1   5 154.728 5.72830   4
   2   1   5 170.920 8.57445   4
   2   1   5 152.414 8.35884   4
  -2   1  -5 133.296 7.62029   8
   2   1   5 143.551 8.31028   5
   2   1   5 137.141 8.27919   5
   2   1   5 158.150 8.51971   4
   3  -1   5 239.487 9.80578   3
   3  -1   5 243.902 10.7319   5
   3  -1   5 262.766 10.2814   4
  -3  -1  -5 257.625 12.7078   4
   3  -1   5 258.181 10.0723   4
   3  -1   5 250.858 10.3551   5
   3   1   5 263.224 11.6769   5
   3   1   5 251.328 12.1654   4
  -3   1  -5 250.482 11.7523   8
  -3   1  -5 242.649 12.3056   4
   3   1   5 241.019 11.9684   5
  -4  -1  -5 36.2604 7.84900   4
   4  -1   5 39.1130 5.66513   5
   4  -1   5 34.5787 5.75903   4
   4   1   5 48.7112 7.48673   4
  -4   1  -5 47.3516 7.21597   8
   4   1   5 40.1072 6.18945   5
  -5  -1  -5 282.170 16.8276   8
   5  -1   5 284.401 14.5273   4
   5  -1   5 295.521 15.7836   5
   5   1   5 292.279 16.1490   5
   5   1   5 284.607 15.9170   4
  -5   1  -5 302.131 16.2797   8
   6  -1   5 0.99296 4.47057   5
  -6  -1  -5 5.18284 5.80654   8
   6  -1   5 16.4917 6.83616   4
   6   1   5 11.6602 5.50205   5
  -6   1  -5 2.35977 6.24990   8
   6   1   5 0.69399 4.45442   4
  -7  -1  -5 36.7176 11.5255   8
   7  -1   5 38.5314 8.93487   4
   7  -1   5 36.2139 9.63702   5
   7   1   5 34.7805 8.47007   5
   7   1   5 32.9349 3.13092   1
  -7   1  -5 30.7237 7.75549   8
   7   1   5 45.6421 9.52415   4
  -8  -1  -5 217.628 19.2449   8
   8  -1   5 270.862 20.7594   5
   8  -1   5 247.723 17.2208   4
   8   1   5 237.505 8.49646   1
   8   1   5 253.339 20.9006   5
   8   1   5 252.459 19.6125   4
   8   1   5 250.548 8.87409   1
  -8   1  -5 273.475 20.9528   8
  -9  -1  -5 28.1260 10.2219   8
   9  -1   5 34.4716 10.5428   4
  -9   1  -5 8.47853 10.3516   8
   9   1   5 26.7220 4.70832   1
   9   1   5 20.1328 8.69513   4
   9   1   5 28.3719 4.06974   1
  10  -1   5 15.1634 7.73036   4
 -10  -1  -5 18.6066 10.0006   8
 -10   1  -5 16.2992 12.3216   8
  10   1   5 7.85583 3.91162   1
  10   1   5 7.32601 3.66187   1
  10   1   5 14.6429 10.2786   4
  11  -1   5 -3.0359 10.5158   4
 -11  -1  -5 12.4623 9.58509   8
  11   1   5 6.39152 11.6363   4
 -12  -2   5 80.2207 16.7326   8
 -12  -2   5 83.3836 15.8326   4
 -12  -2   5 79.6453 14.4955   6
 -12   2   5 65.7196 13.7226   4
 -12   2   5 85.0182 19.5151   8
 -12   2   5 79.8355 15.4680   6
 -12   2   5 64.7529 6.89917   1
 -12   2   5 62.2278 6.84133   1
 -11  -2   5 34.1327 14.5704   8
 -11  -2   5 19.6843 10.7554   6
 -11  -2   5 18.3905 10.8864   4
 -11  -2   5 21.1103 9.17770   2
 -11   2   5 48.5674 13.2623   8
 -11   2   5 42.8130 6.39758   1
 -11   2   5 28.3071 11.4837   6
 -11   2   5 31.8799 5.80247   1
 -11   2   5 36.1793 10.4219   4
 -10  -2   5 39.0695 8.44548   6
 -10  -2   5 59.0621 14.6621   8
 -10  -2   5 46.0720 12.2330   5
 -10  -2   5 59.1493 12.6694   2
 -10  -2   5 41.2767 11.0371   4
 -10   2   5 39.4826 6.20226   1
 -10   2   5 40.6379 10.2914   4
 -10   2   5 28.5775 5.47321   1
 -10   2   5 29.5929 13.1713   8
 -10   2   5 30.5326 10.7751   6
  -9  -2   5 117.196 15.5458   2
  -9  -2   5 118.521 12.9655   6
  -9  -2   5 118.942 13.6538   4
  -9  -2   5 155.334 15.7629   5
  -9  -2   5 112.157 15.2296   8
  -9   2   5 132.815 17.8584   8
  -9   2   5 123.864 15.3595   4
  -9   2   5 111.838 13.8290   6
  -9   2   5 118.014 8.24690   1
  -9   2   5 108.366 12.7993   5
  -9   2   5 119.109 8.20587   1
  -8  -2   5 66.5618 9.91901   4
  -8  -2   5 86.6945 11.6201   2
  -8  -2   5 80.1176 11.1290   5
  -8  -2   5 86.0110 14.2398   8
  -8  -2   5 97.4816 12.0152   5
  -8  -2   5 63.7496 9.50734   6
  -8   2   5 84.2489 10.1101   2
  -8   2   5 94.2325 12.7602   4
  -8   2   5 79.9968 6.24659   1
  -8   2   5 91.9441 11.8208   6
  -8   2   5 77.1764 6.28341   1
  -8   2   5 98.6129 13.8526   8
  -8   2   5 89.6538 12.2658   5
  -7  -2   5 2.10501 3.55988   6
  -7  -2   5 -1.1583 5.53393   2
  -7  -2   5 -8.0075 4.65424   4
  -7  -2   5 5.29487 4.62121   5
  -7  -2   5 -4.2622 7.20272   8
  -7   2   5 4.45628 2.26756   1
  -7   2   5 8.91760 6.52435   8
  -7   2   5 -1.1115 4.14877   4
  -7   2   5 -4.6632 5.93332   2
  -7   2   5 1.12726 2.41322   1
  -7   2   5 7.09368 6.41426   5
  -7   2   5 1.82928 4.41609   6
  -6  -2   5 17.9315 4.50845   5
   6  -2  -5 9.28241 6.64548   4
  -6  -2   5 12.2774 4.59073   6
  -6  -2   5 9.46018 7.02841   8
  -6  -2   5 11.2387 4.95802   4
  -6  -2   5 21.6329 6.76513   2
  -6   2   5 8.15596 6.44852   2
  -6   2   5 0.74270 5.44904   4
  -6   2   5 13.9365 8.20636   8
  -6   2   5 10.3582 4.53723   5
  -6   2   5 8.34685 5.84663   6
  -6   2   5 10.3375 6.55170   7
  -5  -2   5 814.441 27.5895   2
  -5  -2   5 828.643 26.6713   8
  -5  -2   5 839.758 21.3321   4
  -5  -2   5 822.482 22.1326   5
  -5  -2   5 854.813 19.3809   6
   5  -2  -5 858.021 26.9658   4
  -5  -2   5 813.768 19.1102   6
  -5   2   5 885.974 25.1107   7
  -5   2   5 856.187 25.6510   4
  -5   2   5 844.707 25.8782   2
  -5   2   5 840.252 24.8677   5
  -5   2   5 798.956 28.2771   8
  -5   2   5 837.265 23.7187   6
  -4  -2   5 1353.45 28.0340   5
  -4  -2   5 1417.19 23.1771   6
  -4  -2   5 1357.96 23.0177   6
  -4  -2   5 1360.80 33.8563   8
   4  -2  -5 1445.48 34.8911   4
  -4  -2   5 1367.07 36.2567   2
  -4  -2   5 1429.44 28.7499   5
  -4   2   5 1411.32 31.1564   6
  -4   2   5 1433.98 32.5861   7
  -4   2   5 1395.66 37.9288   8
  -4   2   5 1406.81 34.8174   2
  -4   2   5 1426.64 32.2899   5
  -4   2   5 1360.18 32.5389   4
  -4   2   5 1426.87 32.2180   5
  -3  -2   5 9.58428 2.26091   5
  -3  -2   5 12.6769 5.01429   2
  -3  -2   5 10.0653 3.91306   8
   3  -2  -5 14.4276 4.85110   4
  -3  -2   5 10.4210 2.01616   5
  -3   2   5 21.5744 6.55550   8
  -3   2   5 9.67375 2.97809   6
  -3   2   5 9.59913 3.33773   5
  -3   2   5 11.8340 5.61927   2
  -3   2   5 9.68859 3.15702   5
  -3   2   5 13.5566 4.42752   4
  -2  -2   5 550.430 14.4694   8
  -2  -2   5 495.951 18.7427   3
  -2  -2   5 503.258 18.2593   2
   2  -2  -5 525.716 16.8749   4
  -2  -2   5 534.292 8.54895   7
  -2   2   5 500.441 14.8068   5
  -2   2   5 484.916 15.2764   4
  -2   2   5 503.942 14.6893   5
  -2   2   5 516.099 14.3354   6
  -2   2   5 528.890 19.7924   8
  -1  -2   5 49.3631 7.45688   3
   1  -2  -5 44.7398 5.20077   4
  -1  -2   5 39.9517 5.86629   2
  -1  -2   5 41.5981 3.31393   8
  -1   2   5 46.6755 7.35034   8
  -1   2   5 46.1505 4.65343   5
  -1   2   5 45.0464 4.63036   4
  -1   2   5 47.3511 5.15843   4
  -1   2   5 43.6626 4.57410   6
  -1   2   5 45.6530 4.58371   5
   0  -2   5 231.124 10.9423   2
   0  -2  -5 253.175 11.3952   4
   0  -2   5 248.832 12.8399   3
   0   2   5 248.335 9.69779   5
   0   2   5 202.324 12.5174   8
   0   2   5 270.677 10.6111   4
   0   2   5 233.289 10.0772   4
   0   2   5 250.116 9.53239   6
   0   2   5 242.126 9.61467   5
  -1  -2  -5 36.1527 5.90433   4
   1  -2   5 28.1140 4.45586   2
   1  -2   5 25.6951 2.14069   5
   1  -2   5 28.5669 2.24559   5
   1  -2   5 27.8210 5.63163   3
   1   2   5 32.1238 4.41446   4
   1   2   5 34.2000 4.93589   5
   1   2   5 36.9421 6.32412   8
  -1   2  -5 31.5450 2.37923   8
   1   2   5 23.9497 4.80361   5
   2  -2   5 95.0893 7.96756   3
  -2  -2  -5 106.468 9.36294   4
   2  -2   5 90.4628 5.82788   5
   2  -2   5 94.7141 7.08578   2
   2  -2   5 81.5338 5.51628   5
   2  -2   5 86.7421 3.95204   4
   2  -2   5 85.7983 3.77439   4
  -2   2  -5 95.3676 5.55316   8
   2   2   5 82.2945 7.59385   4
   2   2   5 93.9415 8.09303   5
   2   2   5 79.6166 6.86789   5
   3  -2   5 425.584 14.7943   5
  -3  -2  -5 461.216 18.8324   4
   3  -2   5 435.503 13.3147   4
   3  -2   5 454.803 13.9036   4
   3  -2   5 432.701 15.1444   3
   3  -2   5 468.150 14.5399   5
   3   2   5 460.285 17.5978   4
  -3   2  -5 447.822 14.3923   8
   3   2   5 473.719 16.7819   5
   4  -2   5 864.506 22.0635   3
   4  -2   5 866.466 24.3584   5
   4  -2   5 834.278 22.9185   4
  -4  -2  -5 878.412 28.2133   4
   4   2   5 890.534 26.5690   5
   4   2   5 846.385 26.5136   4
  -4   2  -5 853.332 24.2458   8
   5  -2   5 87.2168 9.11919   4
   5  -2   5 107.796 10.6828   5
   5   2   5 98.1712 4.92991   1
   5   2   5 111.278 11.5850   4
   5   2   5 105.804 11.5118   4
  -5   2  -5 94.1270 9.89632   8
   5   2   5 88.3695 10.6397   5
   5   2   5 93.2969 4.79247   1
   6  -2   5 626.590 23.8327   4
  -6  -2  -5 620.419 27.8328   8
   6  -2   5 632.805 25.1783   5
   6   2   5 660.119 16.1591   1
   6   2   5 689.128 27.2935   4
  -6   2  -5 635.363 24.9465   8
   6   2   5 698.443 27.1125   5
   7  -2   5 -2.3711 5.24402   5
   7  -2   5 7.66859 6.78130   4
  -7  -2  -5 2.45920 6.07862   8
  -7   2  -5 1.20195 6.80960   8
   7   2   5 -1.3381 3.23820   1
   7   2   5 3.78535 3.40332   1
   7   2   5 -6.0860 7.76861   5
   7   2   5 -10.112 6.40966   4
   8  -2   5 5.09545 7.13145   4
   8  -2   5 0.33070 8.82033   5
  -8  -2  -5 -0.0587 11.1676   8
   8   2   5 6.64265 5.02500   1
   8   2   5 -3.4968 5.60793   4
   8   2   5 0.06085 3.74477   1
  -9  -2  -5 6.21629 8.48421   8
   9  -2   5 -3.1792 8.41306   4
   9   2   5 10.5123 4.72328   1
   9   2   5 7.15730 9.60440   4
   9   2   5 -2.5152 5.38841   1
  10  -2   5 34.4390 12.1127   4
 -10  -2  -5 37.3353 12.5408   8
  10   2   5 47.3642 7.18042   1
  10   2   5 33.8002 6.59314   1
  10   2   5 76.3444 15.1039   4
 -12  -3   5 -5.3547 13.5317   8
 -12  -3   5 -10.217 8.75198   6
 -12  -3   5 1.83537 9.75084   4
 -12  -3   5 -4.4866 7.21724   2
 -12   3   5 -10.354 7.39820   4
 -12   3   5 19.1922 13.0046   6
 -12   3   5 3.83642 5.38161   1
 -12   3   5 -13.012 5.54036   1
 -12   3   5 15.8498 14.8407   8
 -11  -3   5 41.1344 14.8978   8
 -11  -3   5 38.7258 12.0431   4
 -11  -3   5 54.7068 11.5199   6
 -11  -3   5 46.7796 11.8524   2
 -11   3   5 35.9867 6.75170   1
 -11   3   5 27.8026 6.69094   1
 -11   3   5 24.0597 12.7133   6
 -11   3   5 33.8679 15.7620   8
 -11   3   5 35.0672 10.3195   4
 -10  -3   5 65.0914 15.5837   8
 -10  -3   5 64.2707 12.2117   2
 -10  -3   5 70.3503 13.7908   5
 -10  -3   5 70.5586 10.2860   6
 -10  -3   5 55.8953 10.5522   4
 -10   3   5 46.4758 13.1909   4
 -10   3   5 60.5291 7.42373   1
 -10   3   5 59.3555 10.9613   6
 -10   3   5 85.6417 15.2106   8
 -10   3   5 58.9450 7.47873   1
  -9  -3   5 2.76521 5.49823   5
  -9  -3   5 -8.0050 4.27962   4
  -9  -3   5 3.17060 7.12626   8
  -9  -3   5 8.30272 10.2027   2
  -9  -3   5 -2.5651 6.75591   6
  -9  -3   5 -5.3668 5.93841   5
  -9   3   5 -3.4719 8.24356   6
  -9   3   5 -10.517 9.39149   8
  -9   3   5 7.64131 6.36051   4
  -9   3   5 3.61910 4.45389   1
  -9   3   5 0.55251 4.50051   1
  -8  -3   5 8.08945 6.95301   8
  -8  -3   5 5.25027 6.55673   2
  -8  -3   5 2.74903 5.77631   6
  -8  -3   5 5.20877 6.68342   4
  -8  -3   5 7.84601 5.77980   5
  -8   3   5 9.89680 4.22953   1
  -8   3   5 6.06024 5.75398   5
  -8   3   5 -0.4167 4.54788   1
  -8   3   5 15.5731 6.38289   6
  -8   3   5 4.60262 7.19002   8
  -8   3   5 1.99087 8.03353   4
  -7  -3   5 49.1478 10.8249   8
  -7  -3   5 24.8074 5.67117   4
  -7  -3   5 27.3345 9.78458   2
  -7  -3   5 33.5937 7.96258   5
  -7  -3   5 24.2307 6.25410   6
  -7   3   5 26.3166 8.33237   6
  -7   3   5 28.5909 5.07535   1
  -7   3   5 32.3094 4.78180   1
  -7   3   5 32.1775 6.87483   2
  -7   3   5 23.6504 6.75179   4
  -7   3   5 34.5078 10.6825   8
  -7   3   5 44.3233 9.67671   5
  -6  -3   5 0.76016 4.37747   8
  -6  -3   5 6.24944 5.95734   2
   6  -3  -5 4.03236 7.26529   4
  -6  -3   5 -4.6105 4.44626   5
  -6  -3   5 -6.2048 3.41058   6
  -6  -3   5 2.58830 4.35550   4
  -6   3   5 1.61838 2.57292   1
  -6   3   5 3.14746 5.78675   8
  -6   3   5 0.59363 4.25458   4
  -6   3   5 -2.0994 3.23247   1
  -6   3   5 0.54332 4.04313   2
  -6   3   5 -0.6874 4.62809   7
  -6   3   5 11.4276 6.66616   6
  -6   3   5 1.05352 6.31399   5
  -5  -3   5 1.67208 3.36268   4
  -5  -3   5 4.80957 3.51756   6
   5  -3  -5 7.91557 6.06588   4
  -5  -3   5 4.49474 5.36527   2
  -5  -3   5 4.48920 3.30859   6
  -5  -3   5 -5.5843 3.58996   5
  -5  -3   5 2.95016 4.05231   8
  -5   3   5 -0.2923 3.59791   6
  -5   3   5 6.34075 4.47163   5
  -5   3   5 1.62732 2.24979   1
  -5   3   5 1.12325 3.75731   4
  -5   3   5 -3.0075 4.39603   8
  -5   3   5 3.17441 2.27436   1
  -5   3   5 3.75014 4.50564   7
   4  -3  -5 33.2382 7.24509   4
  -4  -3   5 30.8638 3.52172   4
  -4  -3   5 35.7289 8.56451   2
  -4  -3   5 30.0276 2.56633   6
  -4  -3   5 22.0461 5.99196   3
  -4  -3   5 24.1628 3.24141   4
  -4  -3   5 25.7211 2.52022   6
  -4  -3   5 44.6931 7.03535   8
  -4  -3   5 30.1773 4.93960   5
  -4  -3   5 22.8417 4.42699   5
  -4   3   5 30.8158 2.51552   1
  -4   3   5 18.3488 4.87296   6
  -4   3   5 30.0572 2.56571   1
  -4   3   5 38.4031 5.84981   5
  -4   3   5 34.2616 6.25964   4
  -4   3   5 25.8049 6.57592   8
  -3  -3   5 28.0615 3.53399   5
  -3  -3   5 11.2839 6.10069   3
  -3  -3   5 29.1608 7.49909   2
  -3  -3   5 23.4823 3.41181   5
   3  -3  -5 18.9378 4.98917   4
  -3  -3   5 33.9110 5.30677   8
  -3   3   5 34.8322 6.73121   8
  -3   3   5 34.3924 5.18748   6
  -3   3   5 23.2260 4.83734   4
  -3   3   5 27.4589 5.76038   5
   2  -3  -5 187.482 11.0345   4
  -2  -3   5 186.166 13.6778   3
  -2  -3   5 206.219 8.31606   8
  -2  -3   5 188.935 6.00874   5
  -2  -3   5 180.220 11.7304   2
  -2   3   5 198.695 10.5798   4
  -2   3   5 207.017 10.3463   5
  -2   3   5 199.868 9.94454   6
  -2   3   5 206.748 14.2311   8
  -1  -3   5 144.135 4.90431   7
  -1  -3   5 154.868 3.90728   5
  -1  -3   5 149.378 4.72765   8
   1  -3  -5 148.064 9.69795   4
  -1  -3   5 142.443 9.76808   2
  -1  -3   5 147.267 3.80030   5
  -1  -3   5 139.520 10.5284   3
  -1   3   5 172.259 9.81844   6
  -1   3   5 151.105 8.98814   5
  -1   3   5 135.104 9.54112   4
  -1   3   5 162.256 9.18392   5
  -1   3   5 160.951 13.0053   8
   0  -3   5 7.77380 4.29977   3
   0  -3   5 11.4832 1.62861   5
   0  -3   5 9.44194 1.72019   5
   0  -3  -5 15.2960 5.55867   4
   0  -3   5 15.1457 5.04238   2
   0   3   5 11.0700 3.49984   6
   0   3   5 7.04589 4.43373   8
   0   3   5 10.7052 3.54233   5
   0   3   5 15.5951 4.58697   4
   0   3   5 6.87035 4.47178   5
  -1  -3  -5 432.953 17.2251   4
   1  -3   5 423.122 11.5558   5
   1  -3   5 456.480 15.3457   2
   1  -3   5 441.667 11.4818   5
   1  -3   5 430.214 17.5686   3
   1   3   5 468.474 16.7675   5
   1   3   5 441.823 16.2723   4
   1   3   5 416.790 19.3133   8
   1   3   5 441.311 15.8418   6
   2  -3   5 30.5853 4.18457   5
   2  -3   5 24.0378 5.23027   3
  -2  -3  -5 29.4128 6.11149   4
   2  -3   5 27.9226 4.48463   5
   2  -3   5 28.6062 2.93406   4
   2  -3   5 31.6411 4.64392   2
   2  -3   5 30.9987 3.15865   4
   2   3   5 27.3619 2.05297   1
   2   3   5 29.4192 2.22316   1
   2   3   5 31.3444 5.41549   5
   2   3   5 33.4502 8.01583   8
  -2   3  -5 24.8879 2.51649   8
   2   3   5 31.1489 5.59496   4
   3  -3   5 -5.3619 4.26133   3
  -3  -3  -5 -6.2481 3.40939   4
   3  -3   5 -0.6852 3.10829   4
   3  -3   5 5.88507 4.03063   5
   3   3   5 -1.0871 3.60534   4
   3   3   5 -8.5633 4.82104   5
  -3   3  -5 0.49275 2.83979   8
   3   3   5 2.54578 2.12882   1
   3   3   5 3.10960 2.22608   1
  -4  -3  -5 3.14973 6.70702   4
   4  -3   5 16.6878 5.55044   3
   4  -3   5 8.45477 5.34242   5
   4  -3   5 17.0009 4.79697   4
   4   3   5 16.9670 3.46573   1
   4   3   5 20.2853 3.88942   1
   4   3   5 20.7602 6.79206   4
   4   3   5 14.5646 6.83204   5
   5  -3   5 0.55929 4.34063   4
   5  -3   5 4.59950 5.91340   5
   5   3   5 8.82113 4.91384   4
   5   3   5 4.75049 3.38624   1
   5   3   5 0.30127 3.37020   1
   5   3   5 16.2282 7.46741   5
   6  -3   5 86.0734 11.6091   5
   6  -3   5 92.3253 10.6101   4
   6   3   5 90.5209 12.3398   5
   6   3   5 88.6052 7.64741   1
   6   3   5 110.678 13.4712   4
  -7  -3  -5 93.4831 14.1025   8
   7  -3   5 94.3051 11.8887   5
   7  -3   5 86.9332 11.6477   4
   7   3   5 106.672 13.3976   4
   7   3   5 96.6175 13.8876   4
   7   3   5 103.519 9.33110   1
   7   3   5 103.589 8.63373   1
  -8  -3  -5 95.8790 16.2226   8
   8  -3   5 34.4616 8.98355   5
   8  -3   5 47.8467 10.8898   4
   8   3   5 53.1782 10.7330   4
   8   3   5 62.6306 8.60693   1
   8   3   5 58.8188 7.68423   1
   9  -3   5 -9.2128 7.78158   4
  -9  -3  -5 -14.565 7.42702   8
   9   3   5 7.73481 10.0131   4
   9   3   5 0.19282 5.89748   1
   9   3   5 -5.1525 5.05072   1
 -10  -3  -5 30.4004 12.6820   8
  10  -3   5 15.2398 10.3563   4
  10   3   5 22.2903 7.82883   1
  10   3   5 8.67057 11.3582   4
 -11  -4   5 39.3467 13.1229   8
 -11  -4   5 45.2337 15.4272   2
 -11  -4   5 36.1909 9.08206   6
 -11  -4   5 45.7871 10.2811   4
 -11   4   5 26.7155 9.85641   6
 -11   4   5 34.5074 13.9908   4
 -11   4   5 24.3918 8.16732   1
 -11   4   5 50.1288 14.1358   8
 -10  -4   5 99.0288 13.9736   4
 -10  -4   5 100.704 15.8165   5
 -10  -4   5 95.3129 15.4615   8
 -10  -4   5 82.3824 16.5609   2
 -10  -4   5 117.339 15.8534   5
 -10  -4   5 88.9473 11.5886   6
 -10   4   5 113.557 10.6646   1
 -10   4   5 78.5867 13.9280   4
 -10   4   5 125.167 17.3954   6
 -10   4   5 122.313 19.7383   8
  -9  -4   5 -2.1480 6.99137   4
  -9  -4   5 -1.3419 6.51476   8
  -9  -4   5 -4.7044 4.27878   6
  -9  -4   5 -4.1333 10.0848   2
  -9  -4   5 -2.5958 5.78094   5
  -9   4   5 -5.5644 6.42648   6
  -9   4   5 -2.1654 5.07301   1
  -9   4   5 24.8481 10.6879   4
  -9   4   5 -1.9831 7.33918   8
  -8  -4   5 71.2811 11.8277   5
  -8  -4   5 47.4434 9.48030   4
  -8  -4   5 58.8710 8.20052   6
  -8  -4   5 50.2517 10.6374   8
  -8  -4   5 40.6927 9.82459   2
  -8   4   5 49.0734 11.5945   8
  -8   4   5 61.6144 11.7518   6
  -8   4   5 54.9946 7.49230   1
  -8   4   5 67.5102 7.80108   1
  -8   4   5 60.8463 10.5513   4
  -7  -4   5 59.3102 10.2047   8
  -7  -4   5 59.8345 12.7266   2
  -7  -4   5 38.8421 7.48034   5
  -7  -4   5 56.8312 7.94403   6
  -7  -4   5 53.5265 8.48909   4
  -7   4   5 49.9695 11.0284   4
  -7   4   5 65.6668 7.51455   1
  -7   4   5 49.2162 8.82237   5
  -7   4   5 42.2755 6.56782   1
  -7   4   5 58.1215 9.64065   6
  -7   4   5 61.2526 12.9997   8
  -6  -4   5 100.497 9.68099   4
   6  -4  -5 108.303 12.3446   4
  -6  -4   5 126.283 9.60036   6
  -6  -4   5 120.697 13.5458   8
  -6  -4   5 129.631 13.7131   2
  -6  -4   5 120.000 11.4167   5
  -6   4   5 121.157 12.9020   5
  -6   4   5 121.824 8.95721   1
  -6   4   5 111.039 13.4414   8
  -6   4   5 102.003 12.5553   4
  -6   4   5 125.202 11.9610   6
  -6   4   5 114.351 8.66762   1
   5  -4  -5 107.885 11.3873   4
  -5  -4   5 100.344 8.32968   5
  -5  -4   5 114.848 12.4039   3
  -5  -4   5 86.3965 7.71555   4
  -5  -4   5 105.643 7.22282   6
  -5  -4   5 115.804 11.8527   8
  -5  -4   5 86.6414 11.4118   2
  -5  -4   5 98.7485 7.17304   6
  -5   4   5 97.9867 11.1874   4
  -5   4   5 107.440 7.74839   1
  -5   4   5 114.946 13.8509   8
  -5   4   5 113.711 7.87610   1
  -5   4   5 104.969 10.4172   6
  -5   4   5 95.9226 9.98792   5
  -4  -4   5 152.159 9.51776   5
  -4  -4   5 148.083 12.5293   3
   4  -4  -5 125.570 12.6071   4
  -4  -4   5 161.960 6.71186   6
  -4  -4   5 163.849 13.3790   2
  -4  -4   5 149.898 8.03560   4
  -4  -4   5 150.730 10.3231   8
  -4  -4   5 154.083 6.56202   6
  -4   4   5 133.270 11.6248   5
  -4   4   5 144.812 7.87782   1
  -4   4   5 160.622 13.0243   4
  -4   4   5 150.200 13.4640   8
  -4   4   5 158.720 8.01512   1
  -4   4   5 116.549 11.1001   6
  -3  -4   5 246.443 10.6282   5
  -3  -4   5 251.352 12.0392   8
  -3  -4   5 233.266 16.1855   3
  -3  -4   5 254.520 7.59045   4
  -3  -4   5 244.911 10.3560   5
  -3  -4   5 250.128 15.0002   2
   3  -4  -5 235.942 14.1675   4
  -3  -4   5 242.658 7.56605   4
  -3   4   5 261.165 14.2995   6
  -3   4   5 245.795 17.0729   8
  -3   4   5 261.686 14.0467   4
  -3   4   5 250.391 9.14987   1
  -3   4   5 249.534 13.3553   5
  -3   4   5 263.687 9.51530   1
  -2  -4   5 913.880 20.4824   5
   2  -4  -5 886.724 28.2069   4
  -2  -4   5 923.871 27.8949   2
  -2  -4   5 922.329 28.3068   3
  -2  -4   5 888.469 21.2958   8
  -2  -4   5 872.173 20.2342   5
  -2   4   5 872.346 30.1060   8
  -2   4   5 896.415 19.2789   1
  -2   4   5 900.324 19.4784   1
  -2   4   5 921.014 25.9289   6
  -2   4   5 866.735 27.0308   4
  -2   4   5 872.638 25.4233   5
  -1  -4   5 145.185 11.6070   3
  -1  -4   5 136.986 7.19709   5
  -1  -4   5 152.845 7.03650   5
  -1  -4   5 163.439 12.1566   2
   1  -4  -5 151.408 12.1148   4
  -1  -4   5 158.525 7.34751   7
  -1   4   5 159.728 11.4396   6
  -1   4   5 137.667 11.2441   4
  -1   4   5 151.140 10.3352   5
  -1   4   5 149.111 6.61574   1
  -1   4   5 152.768 6.73268   1
  -1   4   5 144.965 12.2091   8
   0  -4   5 239.896 9.32732   7
   0  -4   5 255.157 9.38511   5
   0  -4   5 253.800 14.3851   3
   0  -4   5 247.588 13.0061   2
   0  -4   5 246.355 9.09047   5
   0  -4  -5 254.148 15.2124   4
   0   4   5 261.945 16.8346   8
   0   4   5 253.822 12.8683   5
   0   4   5 256.700 13.4074   4
   0   4   5 251.824 13.7798   6
   0   4   5 255.798 9.05960   1
   0   4   5 263.414 8.86821   1
   1  -4   5 19.7379 2.05260   4
   1  -4   5 18.7678 4.05950   7
   1  -4   5 12.2650 4.98887   3
   1  -4   5 20.0499 2.23205   4
  -1  -4  -5 22.1510 6.02165   4
   1  -4   5 25.3390 4.20960   5
   1  -4   5 19.1511 3.90193   5
   1  -4   5 32.5185 5.63098   2
   1   4   5 19.3633 3.42699   1
   1   4   5 17.5103 3.44676   1
   1   4   5 17.5150 6.43087   5
   1   4   5 21.5845 7.83949   8
   1   4   5 23.6791 6.12405   6
   1   4   5 21.4456 6.46307   4
   2  -4   5 237.094 9.00633   4
   2  -4   5 261.180 11.7622   5
   2  -4   5 255.569 10.9662   2
  -2  -4  -5 256.378 15.1652   4
   2  -4   5 247.196 15.1729   3
   2   4   5 235.738 13.2166   6
   2   4   5 218.620 12.9145   5
   2   4   5 261.007 16.2230   8
   2   4   5 242.191 9.69173   1
   2   4   5 230.316 13.6395   4
   2   4   5 237.497 9.33453   1
   3  -4   5 7.88865 3.61902   4
  -3  -4  -5 10.2734 7.16075   4
   3  -4   5 -2.6107 3.61668   3
   3  -4   5 8.26222 3.91786   5
   3   4   5 12.8902 3.77952   1
   3   4   5 5.96028 4.61803   4
   3   4   5 14.6901 3.90234   1
   3   4   5 15.3160 5.54319   5
   4  -4   5 385.839 17.9542   3
  -4  -4  -5 362.917 19.7082   4
   4  -4   5 354.262 15.0153   4
   4  -4   5 405.964 17.8008   5
   4   4   5 372.291 13.7267   1
   4   4   5 414.968 20.4424   5
   4   4   5 395.382 14.0742   1
   4   4   5 371.503 19.8934   4
   5  -4   5 4.19400 4.96880   4
   5  -4   5 2.87147 4.75063   5
   5   4   5 4.77373 4.36955   1
   5   4   5 5.66395 7.52002   4
   5   4   5 -0.9872 4.35881   1
   5   4   5 -7.8317 6.96049   5
   6  -4   5 563.808 23.0494   4
   6  -4   5 572.205 25.2186   5
   6   4   5 536.068 26.8507   4
   6   4   5 529.170 26.1315   5
   6   4   5 598.867 19.6761   1
   7  -4   5 18.4929 7.32272   5
   7  -4   5 20.9674 7.72139   4
  -7  -4  -5 6.50774 8.10089   8
   7   4   5 16.0605 10.2854   4
   7   4   5 10.7006 5.85659   1
   8  -4   5 42.5546 10.5016   4
   8  -4   5 61.7491 12.7679   5
  -8  -4  -5 44.1810 12.4245   8
   8   4   5 49.3402 8.22596   1
   8   4   5 34.4631 9.91821   4
  -9  -4  -5 3.17313 9.42368   8
   9  -4   5 8.03821 6.37201   4
   9   4   5 13.4265 6.84001   1
   9   4   5 -1.2316 7.33071   4
 -10  -4  -5 8.08927 14.4879   8
  10  -4   5 24.9127 10.8441   4
  10   4   5 39.8267 11.8717   4
  10   4   5 41.0419 8.53139   1
 -11  -5   5 43.8700 16.2117   8
 -11  -5   5 33.8703 12.3204   2
 -11  -5   5 16.8481 10.2458   6
 -11  -5   5 35.3525 12.1413   4
 -11   5   5 22.1446 8.03610   1
 -11   5   5 16.2250 11.0339   8
 -11   5   5 28.0101 10.6742   6
 -11   5   5 34.8664 14.6553   4
 -10  -5   5 113.943 19.1830   8
 -10  -5   5 109.097 13.8512   4
 -10  -5   5 106.662 16.4006   2
 -10  -5   5 118.749 16.9835   5
 -10  -5   5 99.8714 13.3814   6
 -10   5   5 83.1169 18.8495   8
 -10   5   5 93.8423 11.0462   1
 -10   5   5 129.772 17.4406   4
 -10   5   5 124.361 18.3895   6
  -9  -5   5 209.715 17.6902   4
  -9  -5   5 212.429 14.8164   6
  -9  -5   5 212.689 21.9662   2
  -9  -5   5 205.226 21.7490   8
  -9  -5   5 251.931 20.6781   5
  -9   5   5 184.730 19.6692   6
  -9   5   5 231.344 14.8216   1
  -9   5   5 233.282 19.8866   4
  -9   5   5 176.219 21.2373   8
  -8  -5   5 3.15216 6.26037   6
  -8  -5   5 -2.1103 5.53739   5
  -8  -5   5 12.2964 10.6020   2
  -8  -5   5 3.85867 6.68583   8
  -8  -5   5 -5.7905 6.49608   4
  -8   5   5 2.52256 5.71018   1
  -8   5   5 11.1005 8.61197   8
  -8   5   5 12.7154 10.0570   6
  -8   5   5 13.2350 8.03813   4
  -7  -5   5 33.6583 8.65838   8
  -7  -5   5 43.6884 7.11430   4
  -7  -5   5 27.3537 9.00824   5
  -7  -5   5 46.0829 7.85116   6
  -7  -5   5 62.5423 11.3915   2
  -7   5   5 27.7621 11.3156   8
  -7   5   5 29.4821 10.0320   4
  -7   5   5 33.7632 6.98416   1
  -7   5   5 34.2349 8.58345   6
  -6  -5   5 -8.0740 8.51737   2
  -6  -5   5 2.39181 4.73264   6
   6  -5  -5 16.8037 9.53681   4
  -6  -5   5 7.99232 8.26757   3
  -6  -5   5 15.2171 5.32291   5
  -6  -5   5 11.3868 6.16455   8
  -6  -5   5 3.07889 5.31605   4
  -6   5   5 12.4491 8.48888   4
  -6   5   5 14.9453 7.38695   8
  -6   5   5 7.06087 7.80989   6
  -6   5   5 11.6805 5.55567   1
  -6   5   5 2.19472 5.82039   5
  -6   5   5 14.9998 5.70214   1
  -5  -5   5 521.470 19.9012   5
  -5  -5   5 499.685 22.2503   8
  -5  -5   5 484.549 25.6894   2
   5  -5  -5 503.700 25.0895   4
  -5  -5   5 482.248 15.9756   6
  -5  -5   5 482.303 17.6767   4
  -5  -5   5 451.264 22.3462   3
  -5   5   5 455.075 16.9621   1
  -5   5   5 471.206 25.6413   8
  -5   5   5 473.056 22.4799   5
  -5   5   5 508.397 17.5066   1
  -5   5   5 452.862 23.1959   4
  -5   5   5 487.495 22.8492   6
  -4  -5   5 104.704 6.59020   6
  -4  -5   5 82.1872 6.15847   6
  -4  -5   5 81.5319 7.12879   4
  -4  -5   5 100.645 12.5854   3
  -4  -5   5 65.3495 11.4250   2
  -4  -5   5 72.8716 9.31533   8
   4  -5  -5 82.9731 11.7392   4
  -4  -5   5 77.3662 8.31792   5
  -4   5   5 111.977 11.0315   5
  -4   5   5 93.6194 12.0758   8
  -4   5   5 67.3065 9.24365   6
  -4   5   5 84.9833 11.4223   4
  -4   5   5 86.4098 7.78472   1
  -4   5   5 90.6663 8.02887   1
  -3  -5   5 170.096 13.7922   2
  -3  -5   5 152.927 13.0095   3
   3  -5  -5 166.508 14.7511   4
  -3  -5   5 154.764 9.90372   5
  -3  -5   5 152.141 6.45419   6
  -3  -5   5 146.626 10.8609   8
  -3  -5   5 150.253 6.17952   6
  -3   5   5 147.907 9.46771   1
  -3   5   5 124.541 13.0485   8
  -3   5   5 163.130 13.4357   6
  -3   5   5 160.291 12.5188   4
  -3   5   5 155.288 9.45622   1
  -3   5   5 138.825 11.5969   5
  -2  -5   5 62.3551 6.19055   5
  -2  -5   5 69.1118 4.87225   4
  -2  -5   5 75.6503 9.74815   3
  -2  -5   5 71.1789 6.47891   7
   2  -5  -5 67.7024 10.1858   4
  -2  -5   5 53.0641 9.45770   2
  -2   5   5 71.6268 10.1670   8
  -2   5   5 75.0821 9.48595   6
  -2   5   5 67.5277 8.50420   5
  -2   5   5 66.9708 6.73684   1
  -2   5   5 71.5011 9.18311   4
  -2   5   5 60.0056 6.33659   1
  -1  -5   5 25.0348 6.88461   3
  -1  -5   5 25.5476 4.97298   5
  -1  -5   5 27.7678 3.01531   4
  -1  -5   5 36.1783 5.16857   7
   1  -5  -5 26.9479 8.33866   4
  -1  -5   5 22.9015 6.20116   2
  -1   5   5 34.0653 5.21642   1
  -1   5   5 30.2676 6.70867   5
  -1   5   5 28.2290 6.11512   4
  -1   5   5 26.5339 4.85973   1
  -1   5   5 30.5037 7.56966   6
  -1   5   5 36.4336 9.47790   8
   0  -5   5 8.67624 3.99449   5
   0  -5   5 4.94800 2.26853   4
   0  -5   5 12.7510 3.46969   7
   0  -5  -5 -2.2957 4.64989   4
   0  -5   5 5.76631 4.09179   2
   0  -5   5 5.61725 5.33135   3
   0   5   5 10.4601 7.97085   8
   0   5   5 4.73258 4.78040   6
   0   5   5 0.54237 3.55006   1
   0   5   5 12.1013 6.88363   5
   0   5   5 7.85788 6.23893   4
   0   5   5 10.2768 4.23700   1
   1  -5   5 247.276 11.3316   5
   1  -5   5 249.690 12.0587   7
   1  -5   5 229.744 12.4699   2
  -1  -5  -5 247.141 17.2915   4
   1  -5   5 232.903 16.5824   3
   1   5   5 245.105 11.3244   1
   1   5   5 220.272 10.7904   1
   1   5   5 246.630 15.8318   4
   1   5   5 233.324 14.2716   5
   1   5   5 253.318 15.7747   6
   1   5   5 188.821 17.2809   8
   2  -5   5 169.493 8.77573   4
   2  -5   5 164.782 12.9775   3
   2  -5   5 164.711 10.0690   7
   2  -5   5 180.259 11.4655   5
  -2  -5  -5 145.785 14.6291   4
   2   5   5 193.586 15.0687   4
   2   5   5 173.670 14.5121   6
   2   5   5 175.336 10.0805   1
   2   5   5 141.973 15.5702   8
   2   5   5 164.650 14.2228   5
   2   5   5 178.959 10.4842   1
  -3  -5  -5 18.0740 6.57372   4
   3  -5   5 19.1268 4.61003   4
   3  -5   5 16.4303 5.92470   5
   3  -5   5 14.4532 7.50807   3
   3   5   5 1.34382 6.72056   4
   3   5   5 24.3497 6.73941   5
   3   5   5 11.1558 5.03699   1
   3   5   5 11.4676 6.02229   6
   3   5   5 9.64193 3.75096   1
   4  -5   5 123.868 12.1014   3
   4  -5   5 110.619 11.3898   5
   4  -5   5 140.487 10.3325   4
  -4  -5  -5 142.014 15.6807   4
   4   5   5 118.670 8.91070   1
   4   5   5 131.687 13.5854   4
   4   5   5 145.695 10.9693   1
   4   5   5 132.557 12.9663   5
   5  -5   5 132.376 13.4340   3
   5  -5   5 133.344 12.8834   5
   5  -5   5 133.170 11.9662   4
   5   5   5 116.947 13.4828   4
   5   5   5 148.442 11.4475   1
   6  -5   5 24.3830 9.27413   5
   6  -5   5 19.6021 6.39793   4
   6   5   5 14.4364 9.61997   4
   7  -5   5 16.0630 8.23081   5
   7  -5   5 16.1136 7.79380   4
   7   5   5 25.3770 7.45657   1
   7   5   5 15.7590 10.3432   4
  -8  -5  -5 37.3563 15.5058   8
   8  -5   5 20.4119 8.96699   4
   8  -5   5 26.2529 9.60526   5
   8   5   5 13.7529 11.9441   4
   8   5   5 39.0813 8.41459   1
   9  -5   5 99.3506 13.8240   4
  -9  -5  -5 92.1364 17.3366   8
   9   5   5 108.677 11.8690   1
   9   5   5 92.3259 15.4134   4
 -10  -6   5 23.3794 10.0483   4
 -10  -6   5 25.3469 11.2227   2
 -10  -6   5 10.4872 8.60086   6
 -10  -6   5 15.1500 10.6642   8
 -10   6   5 44.0844 14.4770   4
 -10   6   5 42.1664 13.4927   6
 -10   6   5 39.3666 13.2170   8
 -10   6   5 15.7760 8.44575   1
  -9  -6   5 8.31713 9.73027   5
  -9  -6   5 4.19705 6.21674   4
  -9  -6   5 21.7170 13.7673   2
  -9  -6   5 11.1854 7.92864   6
  -9  -6   5 -0.0169 7.68410   8
  -9   6   5 -0.7588 11.9951   8
  -9   6   5 -1.4000 10.4228   6
  -9   6   5 3.71397 7.13651   1
  -9   6   5 4.88743 10.1810   4
  -8  -6   5 17.2171 10.5929   8
  -8  -6   5 24.9857 12.9551   2
  -8  -6   5 31.2649 8.16785   6
  -8  -6   5 9.37806 6.77085   5
  -8  -6   5 20.4728 8.57607   4
  -8   6   5 20.7292 8.67359   6
  -8   6   5 19.8364 11.8507   4
  -8   6   5 22.4195 7.81998   1
  -8   6   5 -0.3137 7.79414   8
  -7  -6   5 -4.8461 6.53833   2
  -7  -6   5 3.82566 6.50382   3
  -7  -6   5 9.78588 6.25150   6
  -7  -6   5 5.98515 7.69241   5
  -7  -6   5 14.4034 6.96061   4
  -7  -6   5 21.0481 9.74945   8
  -7   6   5 3.96903 5.84032   1
  -7   6   5 -0.5307 9.33568   6
  -7   6   5 -0.7164 6.50170   4
  -7   6   5 -0.6913 6.96073   8
  -6  -6   5 0.98454 4.69040   8
  -6  -6   5 3.02662 5.29963   5
   6  -6  -5 -15.615 4.73033   4
  -6  -6   5 2.18636 9.59885   2
  -6  -6   5 5.95116 5.85253   4
  -6  -6   5 -3.7825 4.79308   6
  -6  -6   5 3.30671 8.73200   3
  -6   6   5 -3.5820 5.28627   6
  -6   6   5 -6.8271 5.86553   8
  -6   6   5 -0.6119 5.47897   1
  -6   6   5 3.34872 6.53807   4
  -5  -6   5 4.57736 5.91894   5
  -5  -6   5 2.40130 5.82730   3
   5  -6  -5 -1.2062 5.70942   4
  -5  -6   5 5.34430 5.10416   4
  -5  -6   5 5.16480 5.38962   6
  -5  -6   5 -2.3365 9.03980   2
  -5   6   5 6.66588 4.16834   1
  -5   6   5 12.6635 8.46583   6
  -5   6   5 4.22730 7.06302   8
  -5   6   5 -9.0918 4.58426   4
  -4  -6   5 13.3756 8.81307   3
   4  -6  -5 5.25032 8.08440   4
  -4  -6   5 6.52943 9.38211   2
  -4  -6   5 2.66350 4.12217   4
  -4  -6   5 13.7310 4.75925   5
  -4  -6   5 10.5621 4.68628   6
  -4   6   5 9.01834 6.28159   4
  -4   6   5 13.3210 5.76413   1
  -4   6   5 3.05078 8.63201   8
  -4   6   5 6.34008 5.52510   5
  -4   6   5 13.0287 8.17305   6
   3  -6  -5 259.079 19.4480   4
  -3  -6   5 274.483 19.8309   2
  -3  -6   5 295.780 15.0011   5
  -3  -6   5 286.795 20.1007   3
  -3  -6   5 272.270 12.0444   4
  -3   6   5 282.269 18.5667   6
  -3   6   5 295.951 21.1326   8
  -3   6   5 282.708 17.7959   4
  -3   6   5 276.510 13.8892   1
  -3   6   5 282.950 16.8955   5
  -2  -6   5 26.2119 3.81846   6
  -2  -6   5 17.3057 4.09033   4
  -2  -6   5 18.3196 5.93267   5
  -2  -6   5 25.4807 9.49340   3
   2  -6  -5 31.9229 9.30047   4
  -2  -6   5 31.7074 5.56015   7
  -2  -6   5 24.7989 8.44507   2
  -2   6   5 29.9912 7.40403   6
  -2   6   5 31.8073 9.04416   4
  -2   6   5 32.6253 10.1244   8
  -2   6   5 23.0559 6.98355   5
  -2   6   5 31.4514 6.49743   1
  -2   6   5 22.9270 6.03216   1
   1  -6  -5 78.1505 12.1791   4
  -1  -6   5 67.5303 6.28729   4
  -1  -6   5 81.9353 8.45731   7
  -1  -6   5 85.0452 11.1175   2
  -1  -6   5 52.5651 11.0812   3
  -1  -6   5 83.7823 5.63829   6
  -1  -6   5 80.5923 8.71494   5
  -1   6   5 79.1756 8.22393   1
  -1   6   5 80.9955 10.9804   6
  -1   6   5 101.808 9.03031   1
  -1   6   5 90.4759 11.8553   5
  -1   6   5 83.8976 11.6423   8
  -1   6   5 91.0511 11.1709   4
   0  -6   5 34.3980 6.51234   7
   0  -6   5 49.4961 5.62474   4
   0  -6   5 45.0395 6.49682   5
   0  -6  -5 40.7515 8.50361   4
   0  -6   5 46.0394 9.19873   3
   0  -6   5 43.3190 4.48838   6
   0  -6   5 42.5138 7.27650   2
   0   6   5 50.0761 6.34353   1
   0   6   5 57.5391 10.5600   4
   0   6   5 38.1252 9.11987   5
   0   6   5 50.4311 6.55594   1
   0   6   5 35.3054 8.72869   6
   0   6   5 37.4578 10.8304   8
   1  -6   5 181.870 9.62346   4
  -1  -6  -5 198.010 15.6778   4
   1  -6   5 212.575 8.92482   6
   1  -6   5 189.349 12.4844   5
   1  -6   5 203.178 17.4942   3
   1  -6   5 167.470 10.9498   7
   1   6   5 187.161 18.0608   8
   1   6   5 183.931 16.0907   4
   1   6   5 201.465 16.2823   5
   1   6   5 185.513 14.4987   6
   1   6   5 190.352 11.9221   1
   2  -6   5 15.1651 6.31082   7
   2  -6   5 18.3953 7.05780   3
   2  -6   5 24.0087 5.11302   4
   2  -6   5 20.5219 6.61636   5
  -2  -6  -5 16.5804 7.30560   4
   2   6   5 6.76436 7.79651   5
   2   6   5 17.2581 6.76328   4
   2   6   5 12.3643 7.78783   6
   2   6   5 8.09004 7.30940   8
   2   6   5 23.5423 5.01607   1
   3  -6   5 152.224 10.6807   4
  -3  -6  -5 162.158 16.8673   4
   3  -6   5 156.220 11.9950   5
   3  -6   5 140.903 13.9713   3
   3   6   5 156.664 10.4671   1
   3   6   5 163.250 14.7893   6
   3   6   5 141.350 15.4782   4
  -4  -6  -5 46.5542 9.92246   4
   4  -6   5 26.5787 8.19181   5
   4  -6   5 28.2807 10.0079   3
   4  -6   5 26.6180 6.60055   4
   4   6   5 21.8295 7.89173   4
   4   6   5 25.2042 7.05425   1
   4   6   5 29.0318 10.2628   6
   5  -6   5 -1.6621 7.21564   5
   5  -6   5 1.03478 5.67556   4
   5  -6   5 5.40428 6.02825   3
   5   6   5 14.9407 7.19129   4
   5   6   5 -1.1055 6.05567   1
   6  -6   5 17.1645 7.39377   5
   6  -6   5 29.7484 8.16835   4
   6   6   5 13.0317 5.49297   1
   6   6   5 32.4509 11.2870   4
   7  -6   5 36.2328 8.46721   4
   7  -6   5 28.2778 11.6460   5
   7   6   5 23.5675 11.3440   4
   8  -6   5 22.0166 9.91436   4
  -8  -6  -5 11.9458 14.3027   8
   8   6   5 6.21690 12.2504   4
  -9  -6  -5 -8.5884 9.35414   8
   9  -6   5 -7.7925 8.56410   4
   9   6   5 8.27105 8.52140   4
  -9  -7   5 27.0984 10.0921   4
  -9  -7   5 9.06240 8.68838   5
  -9  -7   5 38.2042 8.12440   6
  -9  -7   5 36.2624 14.9232   2
  -9   7   5 24.3798 9.42853   1
  -9   7   5 -3.6695 11.9045   4
  -9   7   5 29.7291 15.0365   8
  -8  -7   5 32.4701 9.70845   4
  -8  -7   5 19.6128 10.8235   5
  -8  -7   5 22.9832 8.61378   6
  -8  -7   5 26.1783 10.9514   2
  -8   7   5 36.4759 14.4888   8
  -8   7   5 29.1489 9.01787   1
  -8   7   5 4.21483 11.5306   4
  -8   7   5 32.3896 10.4381   6
  -7  -7   5 231.145 16.7336   4
  -7  -7   5 222.375 24.2478   2
  -7  -7   5 223.866 20.5257   3
  -7  -7   5 215.134 17.1035   5
  -7  -7   5 232.624 15.6450   6
  -7   7   5 236.917 16.7650   1
  -7   7   5 244.633 21.9209   8
  -7   7   5 222.150 19.6462   4
  -7   7   5 231.693 21.5988   6
  -6  -7   5 56.3397 11.4950   3
  -6  -7   5 50.9460 9.31834   5
   6  -7  -5 47.9558 11.3595   4
  -6  -7   5 51.8925 12.5774   2
  -6  -7   5 54.1676 8.30158   6
  -6  -7   5 56.2999 9.23555   4
  -6   7   5 58.8890 9.93268   1
  -6   7   5 52.0866 10.7961   6
  -6   7   5 62.5519 12.2167   4
  -6   7   5 58.1050 14.6243   8
  -5  -7   5 151.276 11.2779   6
  -5  -7   5 154.215 12.3237   4
  -5  -7   5 164.577 13.4710   5
  -5  -7   5 163.296 18.9314   2
  -5  -7   5 175.196 18.0193   3
   5  -7  -5 173.422 18.0318   4
  -5   7   5 185.888 14.1882   1
  -5   7   5 162.935 16.9438   4
  -5   7   5 162.611 16.1273   6
  -5   7   5 172.541 18.0110   8
  -4  -7   5 35.8902 6.17535   6
   4  -7  -5 30.8829 11.6189   4
  -4  -7   5 33.4999 10.9494   3
  -4  -7   5 35.5892 6.91228   4
  -4  -7   5 43.5786 12.0581   2
  -4  -7   5 43.4887 7.78210   5
  -4   7   5 47.4763 11.1269   6
  -4   7   5 56.6290 11.4306   8
  -4   7   5 25.2169 7.24535   1
  -4   7   5 32.5505 11.4072   4
   3  -7  -5 358.791 21.9110   4
  -3  -7   5 358.519 21.7107   2
  -3  -7   5 337.520 23.0275   3
  -3  -7   5 350.712 18.4901   5
  -3   7   5 354.724 22.0946   6
  -3   7   5 346.183 15.9703   1
  -3   7   5 361.950 21.3214   4
  -3   7   5 332.567 24.0954   8
  -2  -7   5 87.5175 10.5167   5
  -2  -7   5 98.3645 10.8092   7
  -2  -7   5 115.046 14.1080   2
  -2  -7   5 98.2890 14.5964   3
   2  -7  -5 103.039 13.5434   4
  -2  -7   5 96.1230 8.66698   4
  -2   7   5 101.698 13.3169   6
  -2   7   5 109.805 10.6048   1
  -2   7   5 89.4213 12.4910   4
  -2   7   5 102.120 15.3133   8
  -1  -7   5 13.1024 7.37718   3
  -1  -7   5 15.1224 6.43320   5
  -1  -7   5 0.87425 6.75596   2
  -1  -7   5 5.99045 4.53208   7
  -1  -7   5 2.76283 4.26479   4
   1  -7  -5 5.00404 7.09998   4
  -1   7   5 2.36790 8.43962   4
  -1   7   5 15.6908 10.4651   8
  -1   7   5 13.2804 6.19238   1
  -1   7   5 3.85729 8.22762   6
   0  -7   5 188.549 14.0188   7
   0  -7   5 170.384 12.3148   5
   0  -7   5 185.370 14.8126   2
   0  -7   5 183.424 11.1352   4
   0  -7  -5 160.560 17.3451   4
   0  -7   5 179.817 17.6346   3
   0   7   5 221.596 16.1454   6
   0   7   5 171.270 17.2770   8
   0   7   5 172.168 17.5353   4
   0   7   5 179.004 11.4681   1
   1  -7   5 293.549 19.8947   3
   1  -7   5 275.474 15.4759   5
   1  -7   5 288.013 16.5414   7
   1  -7   5 289.164 13.5008   4
  -1  -7  -5 283.496 20.0861   4
   1   7   5 301.692 21.2537   8
   1   7   5 309.109 16.0121   1
   1   7   5 303.103 19.5407   4
   1   7   5 314.161 21.1531   6
   2  -7   5 58.7812 8.73850   5
  -2  -7  -5 61.7491 11.1763   4
   2  -7   5 53.3499 9.30468   7
   2  -7   5 51.0726 10.5323   3
   2  -7   5 65.4713 8.20782   4
   2   7   5 69.8663 8.33694   1
   2   7   5 66.6970 12.1627   4
   2   7   5 56.0925 13.9140   8
   2   7   5 75.1977 12.3397   6
   3  -7   5 227.470 18.2673   3
  -3  -7  -5 217.252 20.7235   4
   3  -7   5 208.558 16.7016   5
   3  -7   5 211.758 13.4346   4
   3   7   5 215.451 14.9214   1
   3   7   5 233.489 17.8068   6
   3   7   5 219.113 19.8972   4
   4  -7   5 31.1497 7.41168   4
   4  -7   5 15.1597 10.7150   3
   4  -7   5 31.9054 8.18033   5
  -4  -7  -5 21.2168 9.17951   4
   4   7   5 38.3452 9.40599   6
   4   7   5 13.7811 10.2219   4
   4   7   5 27.7815 8.13354   1
   5  -7   5 51.9172 11.6757   5
   5  -7   5 40.8870 12.1241   3
   5  -7   5 52.2761 9.31943   4
   5   7   5 31.9305 8.89880   1
   5   7   5 61.9718 12.8685   4
   6  -7   5 77.6820 13.7328   5
   6  -7   5 40.4091 9.42246   4
   6   7   5 45.7445 11.5361   4
   6   7   5 47.2492 9.60854   1
   7  -7   5 101.419 13.7803   4
   7  -7   5 117.196 15.3443   5
   7   7   5 101.918 17.8089   4
   7   7   5 117.036 13.4515   1
   8  -7   5 6.84556 8.25395   4
  -8  -7  -5 -14.042 8.61322   8
   8   7   5 5.02339 8.64097   4
   8   7   5 -9.6221 8.21746   1
  -8  -8   5 55.6718 11.6931   4
  -8  -8   5 45.5314 13.0341   5
  -8  -8   5 68.3985 17.7742   2
  -8  -8   5 72.0825 14.8051   3
  -8  -8   5 59.7824 10.2102   6
  -8   8   5 51.2420 14.2899   4
  -8   8   5 51.5083 13.9494   8
  -7  -8   5 30.4082 8.37925   6
  -7  -8   5 9.15410 9.41412   2
  -7  -8   5 9.23496 7.94303   3
  -7  -8   5 15.7257 7.67917   4
  -7  -8   5 22.3719 10.8426   5
  -7   8   5 20.1368 13.3570   8
  -7   8   5 11.6134 9.16194   4
  -6  -8   5 10.5531 6.48698   6
  -6  -8   5 24.2693 9.91071   5
  -6  -8   5 14.8263 13.4966   2
  -6  -8   5 6.96039 6.59671   4
  -6  -8   5 18.5782 9.27201   3
  -6   8   5 14.4911 12.1652   4
  -6   8   5 17.0208 8.77587   6
  -6   8   5 9.48735 11.8204   8
   5  -8  -5 -0.5472 11.0599   4
  -5  -8   5 0.17511 5.61568   4
  -5  -8   5 -6.6773 7.58378   5
  -5  -8   5 12.1637 11.3378   2
  -5  -8   5 15.1744 7.16213   6
  -5  -8   5 -4.1713 9.26622   3
  -5   8   5 17.7528 9.21268   8
  -5   8   5 9.86532 11.1087   4
  -5   8   5 2.62190 7.12892   6
  -4  -8   5 337.133 24.8643   3
   4  -8  -5 307.585 22.5295   4
  -4  -8   5 352.977 20.9604   5
  -4  -8   5 354.391 26.4001   2
  -4  -8   5 310.443 16.6131   4
  -4  -8   5 348.013 15.9369   6
  -4   8   5 323.505 21.5409   6
  -4   8   5 325.406 22.6059   4
  -4   8   5 311.642 26.0315   8
   3  -8  -5 35.9376 10.1734   4
  -3  -8   5 43.2402 7.30014   4
  -3  -8   5 42.4427 9.47168   5
  -3  -8   5 37.5727 12.3005   2
  -3  -8   5 17.8759 8.31421   3
  -3   8   5 26.1203 11.7820   4
  -3   8   5 37.0054 12.1289   6
  -3   8   5 59.3404 12.2406   8
  -2  -8   5 0.33173 6.70038   7
  -2  -8   5 -3.8846 5.99351   2
  -2  -8   5 6.75384 7.49282   3
   2  -8  -5 -0.4926 6.67199   4
  -2  -8   5 1.94928 4.78388   4
  -2  -8   5 -3.8833 4.91533   5
  -2   8   5 1.01822 10.3125   8
  -2   8   5 4.18053 6.65776   4
  -2   8   5 4.25555 6.40083   1
  -2   8   5 16.4199 7.39718   6
   1  -8  -5 303.333 23.9849   4
  -1  -8   5 277.825 17.0605   5
  -1  -8   5 288.476 18.1352   7
  -1  -8   5 278.201 14.2022   4
  -1  -8   5 307.156 23.7455   3
  -1  -8   5 319.387 21.2890   2
  -1   8   5 291.152 17.3912   1
  -1   8   5 292.570 21.9375   8
  -1   8   5 259.432 19.2482   6
  -1   8   5 317.752 21.5704   4
   0  -8   5 446.716 18.7885   4
   0  -8  -5 463.762 28.6720   4
   0  -8   5 482.585 22.1901   7
   0  -8   5 492.700 26.9607   3
   0  -8   5 510.541 22.4689   5
   0   8   5 488.321 24.9485   6
   0   8   5 513.122 21.6235   1
   0   8   5 501.818 28.5969   8
   0   8   5 511.889 28.1854   4
   1  -8   5 46.6603 7.22656   4
   1  -8   5 37.2179 9.67310   5
  -1  -8  -5 42.9691 12.9085   4
   1  -8   5 46.2159 11.2872   3
   1   8   5 29.8102 6.74425   1
   1   8   5 44.8735 10.5766   4
   1   8   5 49.3307 11.0645   6
   1   8   5 57.0159 12.3545   8
  -2  -8  -5 1.49327 7.28513   4
   2  -8   5 2.66533 5.62030   5
   2  -8   5 16.9919 6.28818   4
   2  -8   5 1.25585 6.99254   3
   2   8   5 3.41728 7.01383   6
   2   8   5 2.56061 6.30543   4
   2   8   5 -0.2505 8.03208   8
  -3  -8  -5 21.9650 9.34800   4
   3  -8   5 44.9269 10.9213   3
   3  -8   5 54.0147 8.83518   4
   3  -8   5 32.4613 10.2448   5
   3   8   5 23.1018 11.4310   4
   3   8   5 39.8459 10.1098   6
   4  -8   5 406.770 27.8243   3
   4  -8   5 331.851 22.7255   5
  -4  -8  -5 349.764 25.4573   4
   4  -8   5 332.237 18.7083   4
   4   8   5 373.004 26.7891   4
   4   8   5 375.372 23.9863   6
   5  -8   5 37.5014 11.2351   3
   5  -8   5 8.07168 10.2686   5
   5  -8   5 20.2562 8.24822   4
   5   8   5 26.1073 12.8594   4
   6  -8   5 10.2856 10.8273   5
   6  -8   5 4.82517 7.60990   4
   6   8   5 8.03673 8.94787   4
   7  -8   5 -1.4071 7.84033   4
   7   8   5 9.62449 13.3527   4
  -7  -9   5 29.0142 8.54303   6
  -7  -9   5 21.9445 8.85660   4
  -7  -9   5 16.7437 12.1921   3
  -7  -9   5 27.2423 9.85551   5
  -7  -9   5 36.7051 13.2063   2
  -7   9   5 20.6897 10.7021   4
  -7   9   5 14.9420 11.3884   8
  -6  -9   5 32.3029 8.95500   4
  -6  -9   5 26.9271 14.9073   2
  -6  -9   5 25.3177 11.4770   5
  -6  -9   5 33.7170 8.54750   6
  -6  -9   5 25.4049 12.9660   3
  -6   9   5 41.5946 15.1817   8
  -6   9   5 33.7622 14.3529   4
  -5  -9   5 27.8268 14.2689   2
  -5  -9   5 15.8111 7.52917   4
  -5  -9   5 17.1132 8.17368   5
  -5  -9   5 14.9589 7.05393   6
  -5  -9   5 19.9611 12.5568   3
   5  -9  -5 31.8787 11.1611   4
  -5   9   5 21.2729 13.8195   8
  -5   9   5 21.4974 13.2466   4
  -4  -9   5 37.7406 9.47257   5
  -4  -9   5 22.5203 11.8029   2
  -4  -9   5 3.97253 11.1755   3
   4  -9  -5 62.4762 13.1519   4
  -4  -9   5 44.1208 8.81329   4
  -4   9   5 61.7361 15.5334   8
  -4   9   5 74.0880 15.3767   4
  -3  -9   5 41.9047 13.6751   3
  -3  -9   5 23.2461 7.29235   4
  -3  -9   5 18.3321 11.7376   2
  -3  -9   5 36.0748 11.0414   5
   3  -9  -5 19.6398 13.0632   4
  -3   9   5 19.6632 13.4722   4
  -3   9   5 16.8941 10.1382   8
  -2  -9   5 17.6482 9.18262   3
   2  -9  -5 18.1471 12.4814   4
  -2  -9   5 34.9003 10.7745   5
  -2  -9   5 43.9015 8.11057   4
  -2  -9   5 36.1830 10.0716   2
  -2   9   5 18.9615 8.55348   4
  -2   9   5 54.1049 12.7179   8
  -1  -9   5 12.4794 7.37558   5
  -1  -9   5 15.3203 12.3647   3
  -1  -9   5 9.52122 5.74837   4
   1  -9  -5 17.2029 12.1176   4
  -1   9   5 3.83823 10.9738   4
  -1   9   5 5.64178 12.1507   8
   0  -9   5 -0.8235 5.33681   4
   0  -9   5 20.5659 11.0314   3
   0  -9  -5 -4.1646 7.50155   4
   0  -9   5 1.88352 6.30901   5
   0   9   5 -3.8398 6.67293   4
   0   9   5 -0.1131 10.7569   8
   1  -9   5 26.9238 8.10219   5
   1  -9   5 0.65913 6.86543   4
   1  -9   5 12.7139 9.41633   3
  -1  -9  -5 29.8474 13.2148   4
   1   9   5 9.27146 8.71286   8
   1   9   5 31.4691 10.2289   4
   2  -9   5 7.51990 8.75018   3
  -2  -9  -5 5.54430 12.1858   4
   2  -9   5 1.81386 5.73483   4
   2  -9   5 -0.3591 6.10332   5
   2   9   5 12.4316 11.4419   4
   2   9   5 3.74539 11.9371   8
   3  -9   5 71.8157 10.4047   4
   3  -9   5 72.0231 12.0901   5
   3  -9   5 90.7862 17.6472   3
  -3  -9  -5 65.3601 16.7494   4
   3   9   5 79.1889 16.2919   4
   4  -9   5 13.8475 8.90698   3
   4  -9   5 22.2058 8.12971   5
   4  -9   5 -3.1870 6.61014   4
  -4  -9  -5 -2.4286 9.18437   4
   4   9   5 7.26703 8.76240   4
   5  -9   5 34.9882 9.52776   4
   5  -9   5 17.5824 12.9767   3
   5  -9   5 10.4398 11.4017   5
   5   9   5 12.9095 13.4384   4
  -5 -10   5 3.94844 7.94725   3
  -5 -10   5 11.2387 8.64257   6
  -5 -10   5 -3.3672 7.20053   4
  -5 -10   5 9.92989 11.2407   5
   5 -10  -5 -18.102 12.4923   4
  -5 -10   5 6.08441 13.5534   2
  -5  10   5 10.0973 9.81082   8
  -5  10   5 -3.9205 8.77423   4
   4 -10  -5 318.732 29.6636   4
  -4 -10   5 336.089 25.9630   3
  -4 -10   5 376.795 31.3246   2
  -4 -10   5 315.215 19.4157   4
  -4 -10   5 335.178 22.9438   5
  -4  10   5 362.591 30.7155   8
  -4  10   5 293.175 27.9970   4
  -3 -10   5 22.2594 13.8127   3
   3 -10  -5 21.3082 15.1199   4
  -3 -10   5 21.2213 13.0639   2
  -3 -10   5 21.0504 7.82323   4
  -3 -10   5 23.9650 11.8700   5
  -3  10   5 20.1370 11.2926   8
  -3  10   5 42.7079 14.6228   4
  -2 -10   5 89.8136 15.5505   3
   2 -10  -5 97.9325 19.6919   4
  -2 -10   5 68.5163 10.2765   4
  -2 -10   5 92.7220 14.8143   5
  -2  10   5 92.6583 15.9516   4
  -2  10   5 98.1749 16.6701   8
   1 -10  -5 20.2354 10.5224   4
  -1 -10   5 6.26844 6.34472   4
  -1 -10   5 10.5836 12.3366   3
  -1 -10   5 15.7450 8.69760   5
  -1  10   5 3.97920 13.0696   8
  -1  10   5 8.42534 13.5190   4
   0 -10   5 -6.7421 12.2201   3
   0 -10  -5 -11.316 12.9818   4
   0 -10   5 5.04993 10.5893   5
   0 -10   5 -9.6955 5.30768   4
   0  10   5 -2.6212 12.4642   8
   0  10   5 11.0835 13.0355   4
  -1 -10  -5 -4.2218 8.85894   4
   1 -10   5 -1.1247 10.8839   5
   1 -10   5 8.68386 6.51139   4
   1 -10   5 23.3376 13.5188   3
   1  10   5 -0.6210 9.25164   8
   1  10   5 2.73282 8.64190   4
   2 -10   5 -4.9193 12.0091   3
   2 -10   5 9.61645 7.00594   4
  -2 -10  -5 16.6747 13.5898   4
   2 -10   5 16.9174 8.53078   5
   2  10   5 1.81130 7.77447   4
   3 -10   5 10.7537 7.69665   4
  -3 -10  -5 14.1402 10.8914   4
   3 -10   5 1.42834 10.3389   3
   3 -10   5 11.1095 8.97400   5
   3  10   5 6.60287 12.5546   4
 -12   0   6 56.2502 11.0622   4
 -12   0   6 81.3660 19.0012   8
 -12   0   6 86.7637 13.2490   6
 -11   0   6 2.47890 6.58027   6
 -11   0   6 -2.1128 5.82674   4
 -11   0   6 6.72831 9.24269   8
 -10   0   6 247.029 23.4650   8
 -10   0   6 237.368 16.2587   6
 -10   0   6 238.131 17.0167   4
 -10   0   6 223.938 19.7877   5
 -10   0   6 232.941 18.4683   2
  -9   0   6 87.3411 13.7287   8
  -9   0   6 69.8440 11.6304   5
  -9   0   6 77.8235 11.7365   4
  -9   0   6 55.5823 9.90258   6
  -9   0   6 73.8677 11.2844   2
  -8   0   6 744.004 24.1277   6
  -8   0   6 773.432 29.6747   2
  -8   0   6 772.871 28.5527   7
  -8   0   6 745.333 26.8959   4
  -8   0   6 824.305 34.6708   8
  -8   0   6 751.030 27.3149   5
  -7   0   6 32.6911 6.65630   7
  -7   0   6 29.7565 7.54919   2
  -7   0   6 32.2185 6.40432   6
  -7   0   6 33.8251 6.97048   4
  -7   0   6 35.7892 7.68893   5
  -7   0   6 28.0663 8.25902   8
  -6   0   6 1876.65 48.0213   2
  -6   0   6 1972.38 42.6639   7
  -6   0   6 2003.22 50.4911   8
  -6   0   6 1915.75 41.2971   4
  -6   0   6 1857.22 38.2696   6
  -6   0   6 1899.03 42.1054   5
  -5   0   6 190.720 8.52768   6
  -5   0   6 197.891 10.7732   5
  -5   0   6 199.125 9.39891   4
  -5   0   6 200.546 8.13154   6
  -5   0   6 204.283 11.0779   7
  -5   0   6 226.738 15.4082   2
  -5   0   6 193.764 14.4553   8
  -4   0   6 1264.78 27.1887   7
  -4   0   6 1350.39 25.1243   4
  -4   0   6 1306.40 24.8364   4
  -4   0   6 1345.01 34.4161   8
  -4   0   6 1289.03 27.0679   5
  -4   0   6 1308.87 35.0912   2
  -4   0   6 1295.63 27.2871   5
  -3   0   6 555.097 12.7566   5
  -3   0   6 536.652 12.3820   5
  -3   0   6 524.364 20.1645   2
  -3   0   6 524.636 12.6163   5
  -3   0   6 593.630 19.8567   8
  -2   0   6 21.3728 5.29644   2
  -2   0   6 21.0619 5.17684   8
  -1   0   6 36.2986 6.06947   2
  -1   0   6 31.5849 5.12062   8
   0   0   6 3252.80 59.4676   8
   1   0   6 193.846 6.78860   5
   1   0   6 208.330 10.3955   8
   1   0   6 198.866 6.91630   5
   2   0   6 775.403 16.2692   4
   2   0   6 709.429 17.9734   5
   2   0   6 756.871 16.1335   4
   2   0   6 729.986 18.2822   5
   3   0   6 35.7335 4.99779   5
   3   0   6 30.8459 4.79718   4
   4   0   6 792.647 22.7335   4
  -4   0  -6 822.516 26.6981   8
   4   0   6 798.969 23.8946   5
   5   0   6 271.703 14.6856   4
  -5   0  -6 257.301 16.7156   8
   5   0   6 281.505 15.8314   5
   6   0   6 90.8481 10.4331   5
  -6   0  -6 103.767 12.1236   8
   6   0   6 111.175 11.1020   4
   7   0   6 8.42600 6.02029   5
  -7   0  -6 5.94373 8.59497   8
   7   0   6 14.1528 7.43433   4
   8   0   6 394.863 24.6523   5
   8   0   6 387.940 22.5312   4
  -8   0  -6 377.083 25.1929   8
   9   0   6 52.1074 10.2903   4
  -9   0  -6 49.3922 13.5388   8
  10   0   6 31.0036 9.16763   4
 -12  -1   6 -35.210 11.5080   8
 -12  -1   6 7.56591 7.43815   6
 -12  -1   6 11.4101 7.80219   4
 -12   1   6 3.04398 7.15241   4
 -12   1   6 19.4374 14.5229   8
 -12   1   6 4.92389 7.82822   6
 -11  -1   6 41.8246 12.8642   2
 -11  -1   6 43.5017 11.8933   4
 -11  -1   6 47.5867 11.6585   6
 -11  -1   6 15.5982 10.4537   8
 -11   1   6 35.0518 9.71441   6
 -11   1   6 49.6344 15.5738   8
 -11   1   6 33.0167 9.58582   4
 -10  -1   6 49.4813 10.6618   4
 -10  -1   6 36.1300 11.4308   8
 -10  -1   6 42.2619 9.69528   5
 -10  -1   6 48.3608 11.0503   2
 -10  -1   6 53.9016 10.5588   6
 -10   1   6 9.87976 9.85236   5
 -10   1   6 43.2851 10.9213   2
 -10   1   6 12.2719 12.0681   8
 -10   1   6 47.7763 10.7342   6
 -10   1   6 25.1029 9.71932   4
  -9  -1   6 -1.5273 5.00950   5
  -9  -1   6 -4.6360 9.39498   8
  -9  -1   6 14.2110 7.00843   6
  -9  -1   6 -6.1616 8.72097   2
  -9  -1   6 5.04251 5.34067   4
  -9   1   6 -3.0545 4.61831   6
  -9   1   6 5.87740 8.35401   2
  -9   1   6 -16.123 8.32975   8
  -9   1   6 -0.5107 4.75854   4
  -9   1   6 20.3878 8.93582   5
  -8  -1   6 1.96543 7.02942   7
  -8  -1   6 21.7065 10.3686   8
  -8  -1   6 13.1032 6.64251   4
  -8  -1   6 9.64036 5.68260   6
  -8  -1   6 21.0956 6.33440   5
  -8  -1   6 17.9593 9.58972   2
  -8   1   6 25.9377 7.71683   6
  -8   1   6 14.7923 6.02593   5
  -8   1   6 3.40673 9.12475   8
  -8   1   6 11.6809 8.58962   2
  -8   1   6 12.7754 6.70279   4
  -7  -1   6 175.261 12.4277   7
  -7  -1   6 168.574 11.8845   5
  -7  -1   6 182.233 15.2291   8
  -7  -1   6 176.122 10.8980   6
  -7  -1   6 157.494 10.4465   4
  -7  -1   6 180.635 16.4123   2
  -7   1   6 193.323 12.3457   4
  -7   1   6 200.617 13.1219   5
  -7   1   6 164.634 13.6812   2
  -7   1   6 161.390 12.3883   7
  -7   1   6 177.232 12.4566   6
  -7   1   6 160.940 15.4835   8
  -6  -1   6 249.001 12.4851   5
  -6  -1   6 253.570 12.7488   5
  -6  -1   6 265.445 16.4027   8
  -6  -1   6 247.054 11.5573   4
  -6  -1   6 259.092 10.3954   6
  -6  -1   6 263.979 16.4264   2
  -6  -1   6 251.362 10.4108   6
  -6  -1   6 257.251 12.7094   7
  -6   1   6 242.310 12.5952   4
  -6   1   6 246.399 17.9189   8
  -6   1   6 261.790 14.3160   5
  -6   1   6 265.338 12.5672   6
  -6   1   6 253.645 13.5906   7
  -6   1   6 259.777 15.7266   2
  -5  -1   6 35.4986 3.15292   6
  -5  -1   6 34.1256 5.10476   5
  -5  -1   6 33.0386 5.14356   5
  -5  -1   6 44.3863 5.27972   7
  -5  -1   6 33.5668 3.19918   6
  -5  -1   6 35.1812 4.04096   4
  -5  -1   6 28.3271 7.45356   8
  -5  -1   6 41.0594 8.92222   2
  -5   1   6 41.9668 6.47880   5
  -5   1   6 33.3864 4.88588   6
  -5   1   6 46.9475 7.51017   2
  -5   1   6 46.4295 6.06244   7
  -5   1   6 34.5543 5.60649   4
  -5   1   6 41.7760 7.72002   8
  -4  -1   6 44.2156 7.45331   2
  -4  -1   6 32.1648 4.10048   7
  -4  -1   6 24.8196 3.46323   5
  -4  -1   6 35.1353 5.94779   8
  -4  -1   6 27.3226 3.64360   5
  -4   1   6 32.7729 4.58782   4
  -4   1   6 28.5272 3.58172   6
  -4   1   6 26.3743 4.19895   4
  -4   1   6 36.4847 5.54022   7
  -4   1   6 24.4118 4.08821   5
  -4   1   6 25.7275 6.15358   2
  -4   1   6 36.2969 6.68426   8
  -4   1   6 27.7961 4.75420   5
  -3  -1   6 351.363 8.28623   7
  -3  -1   6 347.541 7.34578   5
  -3  -1   6 351.214 7.44126   5
  -3  -1   6 371.132 17.6732   2
  -3  -1   6 352.030 14.3726   8
  -3   1   6 343.587 8.22875   6
  -3   1   6 357.940 16.3953   2
  -3   1   6 355.773 10.4763   4
  -3   1   6 361.835 10.2082   4
  -3   1   6 354.313 15.7646   8
  -3   1   6 349.564 11.5162   5
  -3   1   6 367.948 11.6372   5
  -2  -1   6 8.67975 4.57213   2
  -2  -1   6 5.69939 3.44558   8
  -2   1   6 12.5778 2.63036   5
  -2   1   6 9.59016 2.52172   5
  -2   1   6 11.2271 1.82415   4
  -2   1   6 2.35411 4.27155   2
  -2   1   6 6.75588 5.08879   8
  -2   1   6 8.39151 1.54703   4
  -1  -1   6 1427.36 29.0543   8
  -1  -1   6 1436.48 34.4845   2
  -1   1   6 1404.26 26.0229   5
  -1   1   6 1437.54 33.6989   8
  -1   1   6 1418.00 26.0926   5
   0  -1   6 0.58588 2.32347   8
   0  -1   6 -0.6618 3.37357   2
   0   1   6 1.94882 1.33107   4
   0   1   6 4.05029 2.31573   5
   0   1   6 -0.3825 1.16835   4
   0   1   6 1.52242 4.33048   8
   0   1   6 2.27812 2.08700   5
   1  -1   6 307.043 14.0075   2
   1  -1   6 293.346 6.53532   5
   1  -1   6 300.791 6.63584   5
   1   1   6 319.408 10.7883   5
   1   1   6 302.185 9.68596   4
   1   1   6 313.053 10.8150   5
   1   1   6 321.087 9.43446   4
   1   1   6 318.347 14.3860   8
   2  -1   6 141.797 6.84645   5
   2  -1   6 142.562 6.88716   5
   2   1   6 148.743 8.18299   5
   2   1   6 142.523 7.92516   4
   2   1   6 149.100 7.79848   4
   2   1   6 134.663 8.33838   5
   3  -1   6 250.084 9.10923   4
   3  -1   6 259.962 11.3435   5
   3  -1   6 247.222 11.1075   5
   3   1   6 272.442 12.3801   4
  -3   1  -6 255.487 11.7433   8
   3   1   6 269.943 12.9088   5
   4  -1   6 73.7057 7.09987   4
   4  -1   6 79.7531 8.27877   5
  -4   1  -6 73.9455 8.60162   8
   4   1   6 72.0538 8.41693   4
   4   1   6 65.1457 7.62145   5
   5  -1   6 127.407 10.6090   5
  -5  -1  -6 109.478 12.7567   8
   5  -1   6 155.401 11.0811   4
   5   1   6 153.528 13.2486   5
   5   1   6 141.651 11.9854   4
  -5   1  -6 168.594 12.9695   8
  -6  -1  -6 225.134 18.7121   8
   6  -1   6 225.199 14.5000   4
   6  -1   6 236.877 16.6377   5
   6   1   6 252.065 16.0418   5
   6   1   6 205.172 15.0252   4
  -6   1  -6 219.590 16.5297   8
   7  -1   6 217.107 15.9659   4
  -7  -1  -6 237.846 18.5978   8
   7  -1   6 239.913 16.9016   5
  -7   1  -6 242.092 18.9302   8
   7   1   6 225.134 16.6746   5
   7   1   6 246.565 16.3644   4
   8  -1   6 20.7600 8.68567   4
   8  -1   6 10.5099 9.70028   5
  -8  -1  -6 14.4523 11.3108   8
   8   1   6 31.4208 8.73639   4
   8   1   6 33.8730 9.11474   5
  -9  -1  -6 9.36338 11.5391   8
   9  -1   6 -0.3715 7.99610   4
   9   1   6 5.00044 9.39835   4
 -10  -1  -6 10.3878 10.3040   8
  10  -1   6 18.0083 10.2625   4
  10   1   6 -7.1378 9.50595   4
 -12  -2   6 99.5189 20.7500   8
 -12  -2   6 73.3878 14.1177   2
 -12  -2   6 91.7125 14.7908   4
 -12  -2   6 82.6677 14.1885   6
 -12   2   6 102.520 21.5613   8
 -12   2   6 97.1948 14.7722   6
 -12   2   6 72.8428 13.4723   4
 -11  -2   6 6.12194 8.38826   2
 -11  -2   6 1.68674 9.25330   4
 -11  -2   6 -2.1532 10.5642   5
 -11  -2   6 7.44141 9.11863   6
 -11  -2   6 0.63170 8.47167   8
 -11   2   6 12.5356 13.1785   8
 -11   2   6 -1.6702 9.24582   4
 -11   2   6 10.0787 7.03719   6
 -10  -2   6 -4.0915 7.18965   6
 -10  -2   6 -0.4218 9.18799   5
 -10  -2   6 -1.0643 10.0389   2
 -10  -2   6 -19.672 5.97980   4
 -10  -2   6 -3.4196 10.6540   8
 -10   2   6 9.92422 9.02052   8
 -10   2   6 -6.7842 8.03760   6
 -10   2   6 19.7308 10.0222   4
  -9  -2   6 57.9786 10.5669   2
  -9  -2   6 64.7350 9.72549   6
  -9  -2   6 49.3656 13.2639   8
  -9  -2   6 46.6743 9.28173   5
  -9  -2   6 65.5376 10.4411   4
  -9   2   6 69.0994 10.6225   2
  -9   2   6 64.3849 14.8483   8
  -9   2   6 69.6742 11.3178   6
  -9   2   6 50.4606 9.96529   5
  -9   2   6 73.1193 11.9914   4
  -8  -2   6 1.07709 8.89017   2
  -8  -2   6 15.9581 7.11407   8
  -8  -2   6 -9.4219 3.77950   7
  -8  -2   6 -4.6335 4.72471   6
  -8  -2   6 8.54804 5.78564   4
  -8  -2   6 7.19372 6.81456   5
  -8  -2   6 10.2784 7.93003   5
  -8   2   6 7.29141 5.44536   2
  -8   2   6 13.2192 5.69940   6
  -8   2   6 13.3036 7.26294   4
  -8   2   6 -0.8556 6.56861   8
  -8   2   6 -0.9935 7.18432   5
  -7  -2   6 9.42120 4.62060   6
  -7  -2   6 15.8919 6.75237   5
  -7  -2   6 15.0118 9.07846   2
  -7  -2   6 17.8826 5.73077   4
  -7  -2   6 18.5672 8.18666   8
  -7  -2   6 12.0827 5.11160   7
  -7   2   6 11.4376 7.30224   5
  -7   2   6 18.5802 5.42310   6
  -7   2   6 12.9800 7.77601   7
  -7   2   6 5.17509 7.46689   2
  -7   2   6 16.9013 7.60155   8
  -7   2   6 10.3892 7.22517   4
  -6  -2   6 179.534 11.4356   5
  -6  -2   6 183.446 8.38999   6
  -6  -2   6 163.630 15.4539   2
  -6  -2   6 174.482 8.60311   6
  -6  -2   6 185.516 9.67519   4
  -6  -2   6 168.282 10.6203   7
  -6  -2   6 209.080 15.5782   8
  -6   2   6 185.368 12.1162   6
  -6   2   6 203.313 13.3166   4
  -6   2   6 150.378 13.7383   2
  -6   2   6 182.653 14.0754   7
  -6   2   6 182.507 14.8841   8
  -6   2   6 185.544 12.2984   5
  -5  -2   6 139.509 8.69147   5
  -5  -2   6 120.394 5.99510   4
  -5  -2   6 130.697 10.8626   8
  -5  -2   6 132.949 12.3919   2
  -5  -2   6 125.113 8.93759   7
  -5   2   6 139.652 11.7024   2
  -5   2   6 129.897 8.60172   6
  -5   2   6 124.646 9.41535   5
  -5   2   6 131.655 10.8337   7
  -5   2   6 109.736 11.9506   8
  -5   2   6 132.402 10.1746   4
  -4  -2   6 125.643 6.60768   5
  -4  -2   6 126.342 6.52250   5
  -4  -2   6 108.941 8.83817   8
  -4  -2   6 108.437 11.0813   2
  -4  -2   6 122.262 6.80255   7
  -4   2   6 121.247 8.95615   4
  -4   2   6 133.921 9.70874   5
  -4   2   6 124.752 8.24322   6
  -4   2   6 119.351 10.9494   2
  -4   2   6 108.922 11.1916   8
  -3  -2   6 16.5873 1.66579   5
  -3  -2   6 16.7219 1.68839   5
  -3  -2   6 8.33777 6.56618   2
  -3  -2   6 17.0721 1.95232   7
   3  -2  -6 8.76901 4.45530   4
  -3  -2   6 23.0571 4.73798   8
  -3   2   6 15.6559 3.69282   5
  -3   2   6 11.1475 3.38094   5
  -3   2   6 16.5304 3.57431   6
  -3   2   6 15.2491 5.64155   8
  -3   2   6 14.4052 4.10711   4
  -2  -2   6 811.238 19.5947   8
  -2  -2   6 865.450 26.4610   2
   2  -2  -6 828.049 22.6407   4
  -2   2   6 832.012 20.2309   4
  -2   2   6 818.966 25.7359   8
  -2   2   6 823.656 20.4953   5
  -2   2   6 820.305 20.3013   4
  -2   2   6 811.832 20.6276   5
  -2   2   6 773.632 18.1355   6
   1  -2  -6 861.125 22.6762   4
  -1  -2   6 812.546 24.9202   2
  -1  -2   6 836.052 17.0992   8
  -1  -2   6 823.565 24.4677   3
  -1   2   6 796.696 25.6105   8
  -1   2   6 787.118 19.9084   5
  -1   2   6 779.316 19.9387   5
  -1   2   6 793.752 17.8380   6
  -1   2   6 870.515 20.0028   4
  -1   2   6 819.926 19.7225   4
   0  -2   6 351.357 14.5666   2
   0  -2   6 331.708 15.4134   3
   0  -2  -6 332.804 13.7133   4
   0   2   6 317.918 15.9090   8
   0   2   6 359.964 12.6218   5
   0   2   6 359.282 11.9948   4
   0   2   6 336.377 12.3653   5
   0   2   6 326.220 11.6566   4
   1  -2   6 950.991 25.4653   2
   1  -2   6 948.858 16.4438   5
  -1  -2  -6 925.256 25.7101   4
   1  -2   6 913.840 16.2481   5
   1  -2   6 971.967 26.0452   3
   1   2   6 959.010 23.5709   4
   1   2   6 959.656 23.5316   5
  -1   2  -6 949.007 18.0941   8
   1   2   6 943.635 23.4687   5
   1   2   6 950.975 28.0579   8
   1   2   6 1040.36 25.4885   4
   2  -2   6 420.163 12.2566   5
   2  -2   6 434.006 16.4382   3
   2  -2   6 424.079 12.1955   5
   2   2   6 424.932 15.7414   5
  -2   2  -6 430.418 12.0993   8
   2   2   6 429.363 15.3977   4
   3  -2   6 28.1860 3.46380   4
   3  -2   6 21.4725 4.90875   5
   3  -2   6 26.3078 5.49400   3
  -3   2  -6 29.7187 4.60433   8
   3   2   6 22.8755 5.14408   4
   3   2   6 31.2441 5.52783   5
   4  -2   6 7.46180 3.89107   5
   4  -2   6 9.11870 3.55387   4
   4   2   6 10.1629 6.20870   5
   4   2   6 9.49801 5.36122   4
   5  -2   6 9.41443 3.85089   4
   5  -2   6 10.6408 6.01574   5
   5   2   6 15.6082 7.85652   5
   5   2   6 12.1806 6.80014   4
  -6  -2  -6 14.2114 9.81397   8
   6  -2   6 17.1067 6.24156   4
   6  -2   6 25.6813 6.95900   5
   6   2   6 14.7741 6.14120   4
   6   2   6 16.0638 8.38937   5
  -7  -2  -6 17.2367 11.0005   8
   7  -2   6 23.4373 7.71728   4
   7  -2   6 11.6910 8.71258   5
   7   2   6 17.0572 9.50738   5
   7   2   6 6.38573 6.39357   4
   8  -2   6 36.9490 9.59598   4
   8  -2   6 49.3476 12.0370   5
  -8  -2  -6 23.9967 9.80688   8
   8   2   6 44.8429 11.0913   4
  -9  -2  -6 19.4985 12.6629   8
   9  -2   6 3.90108 8.30938   4
   9  -2   6 -6.3145 7.07282   5
   9   2   6 4.13780 6.71610   4
 -10  -2  -6 19.1215 13.4782   8
  10  -2   6 20.6670 8.44362   4
  10   2   6 15.8621 11.5404   4
 -12  -3   6 10.9065 10.0923   4
 -12  -3   6 10.5987 9.72707   6
 -12  -3   6 10.6772 10.6701   8
 -12  -3   6 -4.5192 8.40195   2
 -12   3   6 23.6741 12.1500   6
 -12   3   6 5.21142 8.84233   4
 -12   3   6 10.3870 11.2025   8
 -11  -3   6 102.400 12.5120   6
 -11  -3   6 95.8292 15.4239   2
 -11  -3   6 89.7050 16.2677   5
 -11  -3   6 65.6413 12.7232   4
 -11  -3   6 102.697 18.7951   8
 -11   3   6 96.4725 16.3314   4
 -11   3   6 86.8085 17.3672   8
 -11   3   6 89.5973 13.5029   6
 -10  -3   6 42.2339 8.82269   4
 -10  -3   6 41.9718 10.1383   5
 -10  -3   6 42.1107 9.73176   6
 -10  -3   6 56.4666 12.6301   2
 -10  -3   6 38.6013 13.1208   8
 -10   3   6 56.2182 15.6234   8
 -10   3   6 55.4237 11.4899   4
 -10   3   6 43.4827 11.8084   6
  -9  -3   6 383.293 22.9303   5
  -9  -3   6 375.805 18.5952   6
  -9  -3   6 330.051 18.7695   4
  -9  -3   6 319.987 22.9238   8
  -9  -3   6 380.320 26.0766   2
  -9  -3   6 378.555 22.1129   5
  -9   3   6 426.706 23.4998   6
  -9   3   6 349.862 21.4988   5
  -9   3   6 383.221 25.6630   8
  -9   3   6 349.739 21.3393   4
  -8  -3   6 52.7676 7.73600   6
  -8  -3   6 49.4137 12.3000   8
  -8  -3   6 75.6308 11.0087   5
  -8  -3   6 59.2726 11.0554   2
  -8  -3   6 53.0607 8.61437   4
  -8   3   6 48.2760 9.31357   5
  -8   3   6 36.7942 9.85921   4
  -8   3   6 54.8602 9.18913   6
  -8   3   6 43.4880 11.1616   8
  -8   3   6 32.7826 9.51020   2
  -7  -3   6 324.213 20.5039   2
  -7  -3   6 312.177 13.1161   6
  -7  -3   6 310.336 14.6887   4
  -7  -3   6 309.534 15.8164   5
  -7  -3   6 374.636 21.9210   8
  -7   3   6 328.723 16.8973   6
  -7   3   6 279.633 20.1513   8
  -7   3   6 277.959 16.9283   4
  -7   3   6 367.800 19.9351   2
  -7   3   6 317.764 19.4049   5
  -6  -3   6 26.4408 3.94746   6
  -6  -3   6 30.4819 8.24330   8
  -6  -3   6 32.5797 6.33910   5
  -6  -3   6 20.1475 3.97135   6
  -6  -3   6 33.1413 8.57046   2
  -6  -3   6 25.4140 4.59335   4
  -6   3   6 21.1573 8.04449   2
  -6   3   6 12.9594 6.80030   4
  -6   3   6 21.4933 8.12417   7
  -6   3   6 20.1347 7.54771   5
  -6   3   6 35.2290 8.94687   8
  -6   3   6 14.3840 6.62936   6
  -5  -3   6 169.130 15.4770   2
  -5  -3   6 189.052 10.2573   5
  -5  -3   6 190.207 13.6168   8
  -5  -3   6 184.673 7.18795   4
  -5   3   6 197.336 14.8040   7
  -5   3   6 196.185 14.9850   8
  -5   3   6 191.306 12.0564   4
  -5   3   6 167.035 11.7542   5
  -5   3   6 199.635 12.6560   6
  -4  -3   6 8.90038 3.07161   5
  -4  -3   6 4.48686 4.56364   8
  -4  -3   6 2.90624 2.99934   5
  -4  -3   6 2.26342 5.05432   2
  -4   3   6 7.47342 5.23920   4
  -4   3   6 4.44912 5.02589   5
  -4   3   6 2.48030 4.66847   8
  -4   3   6 -2.8762 4.22827   6
  -3  -3   6 225.255 14.2876   2
  -3  -3   6 237.472 7.98091   5
   3  -3  -6 223.778 13.5710   4
  -3  -3   6 225.559 7.67964   5
  -3  -3   6 266.924 11.4609   8
  -3  -3   6 243.578 15.7275   3
  -3   3   6 246.398 16.3820   8
  -3   3   6 223.655 11.5588   5
  -3   3   6 234.283 12.4877   4
  -3   3   6 235.620 11.5993   6
  -2  -3   6 24.8053 6.02371   2
   2  -3  -6 38.2475 6.90794   4
  -2  -3   6 36.9584 3.84581   8
  -2  -3   6 45.0278 8.42386   3
  -2   3   6 31.3205 5.77756   5
  -2   3   6 36.0936 5.78737   4
  -2   3   6 28.6238 6.74283   8
  -2   3   6 35.0509 5.36230   6
  -1  -3   6 1150.92 30.8333   2
   1  -3  -6 1129.96 29.9907   4
  -1  -3   6 1166.86 32.5786   3
  -1   3   6 1176.55 28.8646   4
  -1   3   6 1171.61 34.1131   8
  -1   3   6 1169.41 28.1116   5
  -1   3   6 1143.34 26.6621   6
   0  -3   6 44.6319 6.96798   3
   0  -3   6 55.2036 7.71783   2
   0  -3  -6 48.6095 7.49233   4
   0   3   6 44.4998 6.01137   6
   0   3   6 39.1880 6.09364   4
   0   3   6 48.3443 6.63500   5
   0   3   6 40.1833 8.38669   8
   1  -3   6 296.745 15.5637   3
   1  -3   6 324.538 9.46475   5
   1  -3   6 312.121 13.9891   2
   1  -3   6 326.577 9.02774   5
  -1  -3  -6 312.576 15.5849   4
   1   3   6 317.219 14.3518   4
   1   3   6 287.024 17.3808   8
   1   3   6 301.842 13.6068   5
   2  -3   6 43.6711 4.83291   5
   2  -3   6 37.6223 4.81652   5
   2  -3   6 44.9227 6.01131   2
   2  -3   6 36.2687 6.08413   3
   2   3   6 34.0001 6.86330   5
   2   3   6 31.9613 6.53572   4
   2   3   6 28.3516 8.42399   8
   3  -3   6 98.9222 8.38356   5
   3  -3   6 102.498 8.80458   3
   3  -3   6 93.0695 5.29121   4
   3   3   6 100.129 10.2086   4
   3   3   6 103.842 9.74792   5
   4  -3   6 33.0370 5.01059   4
   4  -3   6 22.0418 6.44141   5
   4   3   6 21.3019 8.06710   5
   4   3   6 37.2881 8.32071   4
   5  -3   6 274.279 13.4021   4
   5  -3   6 281.867 15.4340   5
   5   3   6 269.846 16.4763   4
   5   3   6 313.294 17.4801   5
   6  -3   6 5.87480 5.30523   4
   6  -3   6 -1.7513 6.66064   5
   6   3   6 -10.754 3.74128   4
   6   3   6 0.21822 8.00162   5
   7  -3   6 478.548 21.9165   4
   7  -3   6 481.588 24.8099   5
  -7  -3  -6 471.905 29.6910   8
   7   3   6 467.776 25.1541   4
   7   3   6 439.624 23.9030   5
   8  -3   6 -5.4275 5.96441   5
  -8  -3  -6 11.3687 8.53095   8
   8  -3   6 4.04038 6.68496   4
   8   3   6 0.56880 9.05291   4
   9  -3   6 50.6356 11.5707   4
  -9  -3  -6 35.7390 15.5508   8
   9   3   6 44.9564 10.8612   4
  10  -3   6 6.68894 8.96076   4
 -10  -3  -6 9.87230 13.8053   8
  10   3   6 7.00899 8.70074   4
 -11  -4   6 -9.8545 11.7359   2
 -11  -4   6 7.92221 12.6721   8
 -11  -4   6 8.14012 8.04804   6
 -11  -4   6 -3.9497 7.53440   4
 -11   4   6 10.8166 14.6226   8
 -11   4   6 9.33546 4.15760   1
 -11   4   6 13.8203 8.98293   6
 -11   4   6 1.71268 11.8257   4
 -11   4   6 -4.6203 3.93993   1
 -10  -4   6 191.894 15.1906   4
 -10  -4   6 237.064 24.1964   2
 -10  -4   6 210.736 21.6195   8
 -10  -4   6 166.272 18.7411   5
 -10  -4   6 192.277 15.7870   6
 -10  -4   6 233.187 20.9160   5
 -10   4   6 181.986 18.9053   4
 -10   4   6 192.934 22.6619   8
 -10   4   6 230.341 19.0465   6
 -10   4   6 194.491 9.31759   1
 -10   4   6 193.253 9.24093   1
  -9  -4   6 6.21297 5.99098   6
  -9  -4   6 -6.2341 7.69670   5
  -9  -4   6 11.1196 6.63523   4
  -9  -4   6 9.84910 7.85470   2
  -9  -4   6 8.61641 10.5594   8
  -9   4   6 -1.0567 3.11986   1
  -9   4   6 -12.521 5.22615   6
  -9   4   6 2.58259 11.8965   8
  -9   4   6 -0.8699 6.50639   4
  -9   4   6 -0.7436 3.64055   1
  -8  -4   6 38.5146 8.11786   4
  -8  -4   6 43.5114 8.28432   6
  -8  -4   6 49.8205 12.1804   8
  -8  -4   6 42.4500 12.7569   2
  -8  -4   6 56.9911 10.6822   5
  -8   4   6 26.6679 3.99094   1
  -8   4   6 40.1035 4.61039   1
  -8   4   6 50.3418 10.9115   6
  -8   4   6 42.0003 11.1533   4
  -8   4   6 49.9083 13.1433   8
  -8   4   6 42.3112 10.8732   5
  -7  -4   6 19.1294 8.26038   2
  -7  -4   6 15.1503 6.97687   5
  -7  -4   6 30.9556 8.34286   8
  -7  -4   6 15.2178 4.62307   6
  -7  -4   6 21.9545 6.01401   4
  -7   4   6 24.0378 9.37109   5
  -7   4   6 16.2303 3.08976   1
  -7   4   6 22.2723 8.55757   4
  -7   4   6 18.6963 6.68224   6
  -7   4   6 9.45077 3.06705   1
  -7   4   6 19.9991 8.44092   8
  -6  -4   6 241.900 11.5287   4
  -6  -4   6 282.470 10.4840   6
  -6  -4   6 260.120 18.6070   2
  -6  -4   6 291.375 14.4334   5
  -6  -4   6 313.197 17.7743   8
  -6   4   6 289.221 18.2520   5
  -6   4   6 272.194 19.3111   8
  -6   4   6 264.966 7.43148   1
  -6   4   6 260.601 16.9965   6
  -6   4   6 261.500 7.49758   1
  -6   4   6 257.532 17.4476   4
  -5  -4   6 116.987 12.9990   2
  -5  -4   6 121.497 6.58489   4
  -5  -4   6 134.152 8.95759   5
  -5  -4   6 135.620 11.2298   8
  -5   4   6 101.909 11.6574   4
  -5   4   6 114.899 13.1991   8
  -5   4   6 122.557 12.4751   5
  -5   4   6 118.310 11.5131   6
  -4  -4   6 45.6740 5.69208   5
  -4  -4   6 30.9994 9.17553   3
  -4  -4   6 37.3926 6.57135   8
  -4  -4   6 33.0420 9.14638   2
  -4   4   6 34.8569 6.82175   5
  -4   4   6 37.0251 7.42697   6
  -4   4   6 37.8736 8.10393   4
  -4   4   6 39.1023 8.61599   8
  -3  -4   6 8.66908 7.52349   3
  -3  -4   6 24.1242 4.00302   5
  -3  -4   6 25.6309 8.37770   2
  -3  -4   6 23.4670 3.89491   5
  -3   4   6 12.4425 5.65095   6
  -3   4   6 24.7553 6.92357   4
  -3   4   6 19.7928 5.44268   5
  -3   4   6 27.0298 7.01210   8
   2  -4  -6 909.205 29.4986   4
  -2  -4   6 921.766 18.8904   7
  -2  -4   6 951.474 29.4756   2
  -2  -4   6 890.716 30.5232   3
  -2  -4   6 928.218 19.9797   5
  -2  -4   6 954.467 20.1661   5
  -2   4   6 976.081 28.1919   4
  -2   4   6 922.945 31.4729   8
  -2   4   6 951.527 27.0170   5
  -2   4   6 961.043 26.5502   6
  -1  -4   6 5.95646 2.02905   7
  -1  -4   6 -2.7217 6.25568   3
  -1  -4   6 3.12164 2.47589   5
  -1  -4   6 6.62829 2.17968   5
   1  -4  -6 11.2344 6.53027   4
  -1  -4   6 13.3456 5.23440   2
  -1   4   6 6.29982 4.10305   5
  -1   4   6 1.55592 3.50103   4
  -1   4   6 4.81033 4.72011   6
  -1   4   6 4.37963 5.18273   8
   0  -4   6 70.0236 5.04179   5
   0  -4   6 71.0373 8.68228   2
   0  -4   6 80.6787 9.30675   3
   0  -4  -6 65.5826 9.52247   4
   0  -4   6 65.7423 4.85284   5
   0   4   6 69.6986 8.03772   5
   0   4   6 79.2732 8.44357   4
   0   4   6 71.9723 8.32662   6
   0   4   6 80.5540 10.8994   8
   1  -4   6 31.4639 7.87607   3
  -1  -4  -6 21.0365 8.00857   4
   1  -4   6 25.8750 4.14790   5
   1  -4   6 29.4623 4.17090   5
   1  -4   6 33.5038 6.38463   2
   1   4   6 38.3343 7.53787   5
   1   4   6 38.5542 6.24843   6
   1   4   6 40.7009 9.79591   8
   1   4   6 35.0284 7.11326   4
   2  -4   6 409.923 14.5967   5
   2  -4   6 367.518 17.6542   3
   2   4   6 410.347 18.9725   4
   2   4   6 413.963 21.1193   8
   2   4   6 407.020 18.8730   5
   3  -4   6 28.6799 5.93039   5
   3  -4   6 12.8411 3.20079   4
   3  -4   6 10.7908 5.20423   3
   3   4   6 11.0313 6.51810   4
   3   4   6 12.2413 1.39946   1
   3   4   6 11.2256 1.36086   1
[truncated: 727,835 more chars]
