# Supplementary material for: Isomorphous crystal structures of chlorodi­acetyl­ene and iododi­acetyl­ene derivatives: simultaneous hydrogen and halogen bonds on carbon­yl
Source: Acta Crystallogr E Crystallogr Commun. 2017 Jul 17;73(Pt 8):1175–9. doi: 10.1107/S2056989017010155 (PMC5598843; doi:10.1107/S2056989017010155)
Supplement: Supplementary file 2 [file e-73-01175-IIsup2.hkl]

data_II                                                                         
_shelx_title ' mo_Baillargeon_PB_5P9_56_F1_0m in P2(1)/c'                       
_shelx_refln_list_code          4                                               
_shelx_F_calc_maximum      133.48                                               
_exptl_crystal_F_000       448.00                                               
_reflns_d_resolution_high  0.8000                                               
                                                                                
loop_                                                                           
 _space_group_symop_operation_xyz                                               
 'x, y, z'                                                                      
 '-x, y+1/2, -z+1/2'                                                            
 '-x, -y, -z'                                                                   
 'x, -y-1/2, z-1/2'                                                             
                                                                                
_cell_length_a    10.3362                                                       
_cell_length_b     9.1707                                                       
_cell_length_c    11.8701                                                       
_cell_angle_alpha  90.000                                                       
_cell_angle_beta  100.656                                                       
_cell_angle_gamma  90.000                                                       
                                                                                
_shelx_F_squared_multiplier     1.000                                           
                                                                                
loop_                                                                           
 _refln_index_h                                                                 
 _refln_index_k                                                                 
 _refln_index_l                                                                 
 _refln_F_squared_calc                                                          
 _refln_F_squared_meas                                                          
 _refln_F_squared_sigma                                                         
 _refln_observed_status                                                         
   1   0   0       3761.60       3184.67        21.61 o                         
   2   0   0       2999.19       3083.75        23.16 o                         
   3   0   0       1372.63       1330.36        12.58 o                         
   4   0   0       2517.73       2628.98        21.98 o                         
   5   0   0         17.39         29.49         3.09 o                         
   6   0   0        461.32        530.31         8.83 o                         
   7   0   0         51.09         52.62         5.53 o                         
   8   0   0       2132.35       2140.70        35.13 o                         
   9   0   0         13.96          4.36        11.11 o                         
  10   0   0        341.27        345.83        24.31 o                         
  11   0   0        250.18        281.01        19.49 o                         
  12   0   0         19.76         19.06        10.10 o                         
   2   1   0        413.31        394.43         4.35 o                         
   3   1   0        944.83       1016.97         8.90 o                         
   4   1   0        108.15         84.48         2.68 o                         
   5   1   0        130.18        145.98         3.58 o                         
   6   1   0        326.68        338.27         5.23 o                         
   7   1   0       1488.67       1483.02        13.93 o                         
   8   1   0          7.78         12.55         3.93 o                         
   9   1   0        157.35        164.58         9.00 o                         
  10   1   0         74.30         86.22        11.54 o                         
  11   1   0         43.08         56.44         8.89 o                         
  12   1   0         10.23          5.16         7.66 o                         
   0   2   0       2128.13       2220.40        17.76 o                         
   1   2   0       3302.23       3078.88        15.96 o                         
   2   2   0        379.74        425.97         4.36 o                         
   3   2   0        124.54        136.08         3.11 o                         
   4   2   0        173.10        209.50         4.28 o                         
   5   2   0         70.48         71.12         3.01 o                         
   6   2   0        555.72        563.53         7.46 o                         
   7   2   0          5.86         -0.26         2.70 o                         
   8   2   0        725.98        728.07        13.63 o                         
   9   2   0         20.11         16.91         5.17 o                         
  10   2   0          6.21          1.01         6.49 o                         
  11   2   0          0.59         -1.82         6.77 o                         
  12   2   0         28.00         25.85         7.34 o                         
   1   3   0       6613.68       6618.97        29.57 o                         
   2   3   0       1993.09       1919.29        11.93 o                         
   3   3   0       1327.09       1433.51        10.05 o                         
   4   3   0        714.67        767.43         6.92 o                         
   5   3   0       2148.89       2174.47        16.59 o                         
   6   3   0        462.28        446.12         8.09 o                         
   7   3   0         17.50         18.48         3.86 o                         
   8   3   0        286.84        290.30        10.14 o                         
   9   3   0        616.64        609.40        13.57 o                         
  10   3   0         26.63         33.56         6.90 o                         
  11   3   0        116.62         97.93        10.83 o                         
  12   3   0         17.45         16.61         9.94 o                         
   0   4   0        918.58        955.33        10.33 o                         
   1   4   0        908.13        892.05         7.02 o                         
   2   4   0       1649.08       1697.38        10.89 o                         
   3   4   0          4.07          4.76         1.57 o                         
   4   4   0        701.23        741.94         7.23 o                         
   5   4   0         48.80         49.88         3.07 o                         
   6   4   0        678.83        682.84        10.13 o                         
   7   4   0          6.19          1.59         3.48 o                         
   8   4   0        341.40        326.22        10.42 o                         
   9   4   0         20.21         11.74         5.24 o                         
  10   4   0        426.54        435.04        14.13 o                         
  11   4   0         10.69         15.42         7.65 o                         
   1   5   0        246.99        274.36         4.53 o                         
   2   5   0        675.77        665.59         6.88 o                         
   3   5   0        266.13        262.25         5.11 o                         
   4   5   0          0.37          6.23         2.27 o                         
   5   5   0        405.50        414.96         8.45 o                         
   6   5   0        464.41        482.26         9.27 o                         
   7   5   0         18.17         15.59         4.75 o                         
   8   5   0         12.55         10.16         4.50 o                         
   9   5   0         10.28         17.86         5.05 o                         
  10   5   0         38.15         37.56         8.80 o                         
  11   5   0         17.91         17.18         8.79 o                         
   0   6   0        796.41        848.50        12.52 o                         
   1   6   0         33.62         44.39         2.78 o                         
   2   6   0        874.82        875.92        10.27 o                         
   3   6   0         93.34         90.89         4.06 o                         
   4   6   0        603.70        587.64        11.56 o                         
   5   6   0         20.33         20.64         3.67 o                         
   6   6   0        491.12        478.29        10.48 o                         
   7   6   0          3.11          5.73         4.35 o                         
   8   6   0        539.82        539.28        15.56 o                         
   9   6   0         52.94         67.97         6.95 o                         
  10   6   0        222.53        229.72        10.75 o                         
   1   7   0        190.98        209.45         5.88 o                         
   2   7   0         68.88         67.38         4.17 o                         
   3   7   0         69.00         87.86         5.09 o                         
   4   7   0         78.73         66.86         4.88 o                         
   5   7   0        193.72        197.22         7.78 o                         
   6   7   0         68.93         65.03         6.67 o                         
   7   7   0          0.35          2.45         5.59 o                         
   8   7   0         55.33         74.61         7.93 o                         
   9   7   0        183.25        200.61        10.47 o                         
  10   7   0          4.21          2.86         6.36 o                         
   0   8   0        373.57        374.88        11.49 o                         
   1   8   0        149.81        146.97         5.88 o                         
   2   8   0          4.00          1.18         4.40 o                         
   3   8   0          7.87          7.42         4.13 o                         
   4   8   0         97.95         99.63         8.79 o                         
   5   8   0         13.15         13.72         6.43 o                         
   6   8   0         10.39         17.45         6.09 o                         
   7   8   0          2.21         -5.45         5.45 o                         
   8   8   0         17.43         15.04         7.45 o                         
   9   8   0         12.68         18.32         6.75 o                         
   1   9   0         34.48         35.65         5.10 o                         
   2   9   0          0.25          4.41         4.35 o                         
   3   9   0        134.12        126.77        14.04 o                         
   4   9   0          0.80          0.55         6.04 o                         
   5   9   0        179.51        190.05        10.01 o                         
   6   9   0         72.19         78.84         8.95 o                         
   7   9   0        108.49        104.87         9.12 o                         
   0  10   0        230.64        222.60        18.53 o                         
   1  10   0          0.07         -4.29         4.33 o                         
   2  10   0         68.35         79.50         6.25 o                         
   3  10   0         60.07         55.10         5.68 o                         
   4  10   0        217.77        209.60         8.25 o                         
   5  10   0         58.45         78.10         6.22 o                         
   6  10   0         14.95         16.04         5.07 o                         
   1  11   0          9.12          8.74         4.16 o                         
   2  11   0          0.03         -1.85         4.17 o                         
   3  11   0         35.27         31.31         5.00 o                         
 -12   1   1         19.11         21.02         9.87 o                         
 -11   1   1         92.74         95.10         9.77 o                         
 -10   1   1         13.82         14.39         5.33 o                         
  -9   1   1         26.30         24.75         5.15 o                         
  -8   1   1        261.08        240.09         7.76 o                         
  -7   1   1       1312.78       1282.31        12.04 o                         
  -6   1   1        570.58        583.16         6.44 o                         
  -5   1   1        813.09        834.96         6.91 o                         
  -4   1   1        123.55        133.72         2.93 o                         
  -3   1   1        489.73        512.56         4.59 o                         
   1   1   1       3557.05       3562.84        16.63 o                         
   2   1   1        257.34        205.27         3.69 o                         
   3   1   1        655.53        706.78         6.37 o                         
   4   1   1       1158.12       1244.21         8.99 o                         
   5   1   1          3.63         14.58         2.00 o                         
   6   1   1         40.26         45.66         2.84 o                         
   7   1   1        505.10        537.13         8.49 o                         
   8   1   1        402.45        414.12        10.26 o                         
   9   1   1        162.07        164.03        11.12 o                         
  10   1   1        168.23        163.60        11.05 o                         
  11   1   1        216.77        235.28        14.22 o                         
  12   1   1        212.34        214.40        15.18 o                         
 -12   2   1        273.11        286.34        16.70 o                         
 -11   2   1        115.59        122.34        10.53 o                         
 -10   2   1        167.32        166.64         8.22 o                         
  -9   2   1        392.56        380.43        10.18 o                         
  -8   2   1         64.28         87.02         5.33 o                         
  -7   2   1        482.07        483.35         9.06 o                         
  -6   2   1        571.29        591.13         6.77 o                         
  -5   2   1          6.08         10.56         1.73 o                         
  -4   2   1       1322.41       1388.45         8.64 o                         
  -3   2   1          0.30          3.27         1.44 o                         
  -2   2   1       5313.17       4929.26        23.12 o                         
  -1   2   1      13364.92      12178.08        53.24 o                         
   0   2   1       1481.18       1108.80         6.51 o                         
   1   2   1       4111.65       4057.66        18.39 o                         
   2   2   1        540.75        585.34         5.82 o                         
   3   2   1        811.66        810.39         7.00 o                         
   4   2   1        456.03        524.96         5.75 o                         
   5   2   1        377.67        383.10         5.56 o                         
   6   2   1        465.50        487.40         8.08 o                         
   7   2   1        567.25        554.04        11.06 o                         
   8   2   1          4.81          8.03         3.94 o                         
   9   2   1        281.89        278.29        10.14 o                         
  10   2   1          2.75          0.38         5.90 o                         
  11   2   1          7.59         -0.95         8.94 o                         
  12   2   1        187.63        207.07        14.93 o                         
 -12   3   1         48.34         70.30        10.07 o                         
 -11   3   1          1.08         -2.08         6.92 o                         
 -10   3   1         21.30         15.50         5.25 o                         
  -9   3   1          1.80          6.48         4.35 o                         
  -8   3   1          0.04          3.87         3.72 o                         
  -7   3   1        674.39        632.05        10.43 o                         
  -6   3   1         19.44         17.00         2.56 o                         
  -5   3   1        169.03        172.74         4.04 o                         
  -4   3   1         54.98         53.77         2.39 o                         
  -3   3   1          4.30          5.63         1.65 o                         
  -2   3   1        429.17        405.88         5.03 o                         
  -1   3   1          2.78          3.60         1.42 o                         
   0   3   1         46.30         36.37         1.96 o                         
   1   3   1       1910.35       1887.61        11.30 o                         
   2   3   1        189.90        195.13         3.67 o                         
   3   3   1        384.73        390.58         5.25 o                         
   4   3   1        131.66        152.70         3.55 o                         
   5   3   1        404.01        416.66         5.91 o                         
   6   3   1        136.02        138.14         5.43 o                         
   7   3   1          6.29          7.21         3.63 o                         
   8   3   1        164.31        160.66         7.90 o                         
   9   3   1         18.05         32.21         5.20 o                         
  10   3   1          7.23         11.59         5.88 o                         
  11   3   1         44.66         41.07         8.31 o                         
  12   3   1         13.18         14.61        11.14 o                         
 -12   4   1         85.21         75.02        10.67 o                         
 -11   4   1          1.43          6.71         5.48 o                         
 -10   4   1        173.04        179.28         9.82 o                         
  -9   4   1        200.58        201.21         9.73 o                         
  -8   4   1         76.40         78.91         6.00 o                         
  -7   4   1        577.61        524.18         9.86 o                         
  -6   4   1       1087.32       1032.63        12.04 o                         
  -5   4   1        534.91        527.35         7.06 o                         
  -4   4   1        307.23        326.94         5.16 o                         
  -3   4   1         12.28          5.41         1.75 o                         
  -2   4   1       2372.85       2417.08        14.29 o                         
  -1   4   1        576.39        629.34         6.08 o                         
   0   4   1         40.62         39.42         2.01 o                         
   1   4   1         36.43         33.46         2.00 o                         
   2   4   1       1026.11       1054.66         8.67 o                         
   3   4   1          2.13          5.05         1.78 o                         
   4   4   1         75.66         86.59         3.25 o                         
   5   4   1        245.80        254.07         5.82 o                         
   6   4   1        373.87        380.63         8.82 o                         
   7   4   1        460.02        460.47        11.18 o                         
   8   4   1         12.53         19.10         4.53 o                         
   9   4   1        370.72        380.64        13.73 o                         
  10   4   1         68.77         62.06         9.91 o                         
  11   4   1         35.33         23.97         7.31 o                         
 -11   5   1          4.92          4.61         6.04 o                         
 -10   5   1         53.57         60.09         7.10 o                         
  -9   5   1         52.73         50.20         6.13 o                         
  -8   5   1         10.31          3.49         4.80 o                         
  -7   5   1        116.96        129.91         7.08 o                         
  -6   5   1        138.31        155.34         6.09 o                         
  -5   5   1        157.27        166.04         5.01 o                         
  -4   5   1         10.57         16.80         2.60 o                         
  -3   5   1        128.80        123.58         3.87 o                         
  -2   5   1         99.89        105.15         3.45 o                         
  -1   5   1         59.26         71.98         2.88 o                         
   0   5   1        166.65        157.88         3.75 o                         
   1   5   1        948.69        969.68        10.06 o                         
   2   5   1       2602.01       2502.46        15.43 o                         
   3   5   1       1261.69       1317.63        11.15 o                         
   4   5   1        149.19        159.62         4.79 o                         
   5   5   1        392.70        400.74         7.69 o                         
   6   5   1         37.45         36.27         4.10 o                         
   7   5   1        223.48        202.70         9.69 o                         
   8   5   1          9.22          6.56         5.90 o                         
   9   5   1        217.87        191.44        10.58 o                         
  10   5   1         85.10         79.38         8.86 o                         
  11   5   1        212.74        200.90        14.41 o                         
 -10   6   1         13.05         14.16         7.17 o                         
  -9   6   1          1.25         -1.14         5.32 o                         
  -8   6   1          5.72          7.40         4.62 o                         
  -7   6   1          1.52         -3.39         4.12 o                         
  -6   6   1          0.32          3.12         3.77 o                         
  -5   6   1       1343.82       1293.34        14.70 o                         
  -4   6   1        342.90        326.55         7.01 o                         
  -3   6   1          0.11         -2.19         2.19 o                         
  -2   6   1         44.01         48.06         3.83 o                         
  -1   6   1        414.82        426.06         6.85 o                         
   0   6   1        125.63        132.87         4.12 o                         
   1   6   1         84.82         86.09         3.48 o                         
   2   6   1         34.74         28.14         2.85 o                         
   3   6   1        841.44        804.42        10.95 o                         
   4   6   1          5.69          3.81         2.50 o                         
   5   6   1          4.51          6.50         3.27 o                         
   6   6   1         91.63        106.22         6.42 o                         
   7   6   1         16.25          5.97         5.21 o                         
   8   6   1         51.20         46.52         7.08 o                         
   9   6   1         54.66         68.76        16.61 o                         
  10   6   1          7.09          0.73         8.61 o                         
 -10   7   1         54.08         56.10         7.56 o                         
  -9   7   1          0.78          3.10         5.45 o                         
  -8   7   1         38.56         40.72         8.79 o                         
  -7   7   1        678.78        674.40        15.35 o                         
  -6   7   1        722.20        712.86        13.67 o                         
  -5   7   1        191.51        181.62         6.84 o                         
  -4   7   1        122.73        111.69         5.44 o                         
  -3   7   1        219.82        228.16         6.76 o                         
  -2   7   1         21.68         25.52         3.46 o                         
  -1   7   1        436.00        452.44         8.20 o                         
   0   7   1         13.93         17.56         2.91 o                         
   1   7   1        178.83        185.13         5.78 o                         
   2   7   1         59.59         62.66         4.44 o                         
   3   7   1       1172.07       1153.55        14.92 o                         
   4   7   1        572.20        586.46        11.31 o                         
   5   7   1         71.17         77.28         5.20 o                         
   6   7   1        162.37        181.21        15.56 o                         
   7   7   1        231.64        216.26        11.89 o                         
   8   7   1        168.06        202.78        13.12 o                         
   9   7   1         48.91         38.76         8.81 o                         
  -9   8   1         16.49         12.00         6.16 o                         
  -8   8   1        182.46        193.48        12.20 o                         
  -7   8   1         52.06         39.70         5.60 o                         
  -6   8   1         33.90         34.21         4.40 o                         
  -5   8   1        187.82        184.28         7.34 o                         
  -4   8   1        282.82        297.89         8.76 o                         
  -3   8   1        232.15        231.11         7.41 o                         
  -2   8   1          4.42          6.49         3.42 o                         
  -1   8   1         77.26         75.43         4.99 o                         
   0   8   1        345.29        338.78         9.67 o                         
   1   8   1        561.04        553.61         9.67 o                         
   2   8   1        264.13        263.74         7.93 o                         
   3   8   1        707.41        693.04        12.25 o                         
   4   8   1        484.26        495.96        10.82 o                         
   5   8   1          6.75          9.78         4.91 o                         
   6   8   1        153.11        138.56        10.81 o                         
   7   8   1         69.16         51.13         5.72 o                         
   8   8   1         31.24         25.70         5.58 o                         
  -7   9   1          0.89         -0.26         3.43 o                         
  -6   9   1         42.37         34.55         5.77 o                         
  -5   9   1         82.12         85.12         5.42 o                         
  -4   9   1         36.62         38.73         4.24 o                         
  -3   9   1          8.52          3.92         3.78 o                         
  -2   9   1          1.46          1.94         4.62 o                         
  -1   9   1         40.65         37.57         4.22 o                         
   0   9   1         49.94         50.83         4.62 o                         
   1   9   1         41.37         40.93         5.64 o                         
   2   9   1        128.70        118.79         6.13 o                         
   3   9   1         52.56         61.71         7.58 o                         
   4   9   1         73.47         65.96         5.27 o                         
   5   9   1         45.58         54.56         6.19 o                         
   6   9   1         35.37         26.94         5.18 o                         
   7   9   1        116.03        109.71         8.22 o                         
  -6  10   1         24.40          8.86         8.02 o                         
  -5  10   1         20.09         23.19         7.59 o                         
  -4  10   1        175.81        162.68        20.80 o                         
  -3  10   1         57.61         80.90        10.41 o                         
  -2  10   1        501.47        498.63        17.14 o                         
  -1  10   1        294.14        268.93        15.12 o                         
   0  10   1          0.09         -0.78         6.59 o                         
   1  10   1          0.12         12.54         9.44 o                         
   2  10   1        103.72         85.69        10.55 o                         
   3  10   1         31.32         36.80        12.64 o                         
   4  10   1        383.18        376.61        16.70 o                         
   5  10   1         23.02         18.11        10.36 o                         
  -3  11   1        102.96         98.74        10.71 o                         
  -2  11   1         65.77         67.37         9.64 o                         
  -1  11   1         26.56         24.54         7.86 o                         
   0  11   1         43.44         57.57        10.09 o                         
   1  11   1         49.94         34.65        10.68 o                         
   2  11   1          8.48          0.32         8.10 o                         
   3  11   1        203.18        211.00        14.69 o                         
 -12   0   2         34.34         40.26        13.39 o                         
 -11   0   2        452.52        452.18        17.54 o                         
 -10   0   2          6.20          0.28         6.38 o                         
  -9   0   2          5.59          8.43         6.18 o                         
  -8   0   2        369.30        370.30         9.87 o                         
  -7   0   2        825.09        821.73        12.25 o                         
  -6   0   2        245.39        246.87         6.06 o                         
  -4   0   2       7627.83       7329.50        44.90 o                         
  -3   0   2      11644.35      11065.49        59.18 o                         
  -2   0   2      11221.16       9557.25        50.20 o                         
   0   0   2        646.10        674.55        11.92 o                         
   1   0   2        516.01        598.87         7.65 o                         
   2   0   2        948.21        768.84         7.42 o                         
   3   0   2       2811.28       2898.71        23.57 o                         
   4   0   2        389.53        358.74         6.54 o                         
   5   0   2       1698.81       1735.02        16.76 o                         
   6   0   2         16.34         13.56         3.55 o                         
   7   0   2        611.09        599.69        14.29 o                         
   8   0   2        331.99        319.43        14.39 o                         
   9   0   2        287.61        306.45        15.05 o                         
  10   0   2        580.11        605.21        30.82 o                         
  11   0   2        442.37        452.91        28.95 o                         
  12   0   2          9.27        -12.40        14.00 o                         
 -12   1   2          7.61         13.77         6.85 o                         
 -11   1   2        164.90        164.70         9.34 o                         
 -10   1   2         49.54         52.44         6.58 o                         
  -9   1   2         64.56         58.75         5.14 o                         
  -8   1   2          9.22         12.57         2.93 o                         
  -7   1   2        106.62        103.88         3.88 o                         
  -6   1   2        145.45        165.29         3.71 o                         
  -5   1   2          5.47          7.88         1.53 o                         
  -4   1   2        782.57        836.76         7.20 o                         
  -3   1   2        944.37        836.01         5.82 o                         
  -1   1   2       4645.08       4305.22        21.66 o                         
   0   1   2       1178.90       1212.71         8.36 o                         
   1   1   2       1058.00        971.91         6.17 o                         
   2   1   2         30.81         24.98         1.74 o                         
   3   1   2       3474.47       3332.46        17.93 o                         
   4   1   2       1860.06       1866.79        12.34 o                         
   5   1   2         25.37         17.50         2.18 o                         
   6   1   2         50.73         59.36         3.26 o                         
   7   1   2         41.51         44.99         4.00 o                         
   8   1   2         17.61         28.93         6.51 o                         
   9   1   2          6.75          4.73         5.40 o                         
  10   1   2        135.81        154.31         9.96 o                         
  11   1   2         22.59         32.00         7.73 o                         
  12   1   2         15.91          5.62        11.38 o                         
 -12   2   2        102.49        130.78        10.43 o                         
 -11   2   2         25.68         23.69         6.76 o                         
 -10   2   2        106.20        115.77         7.32 o                         
  -9   2   2         54.01         57.58         5.08 o                         
  -8   2   2         30.53         28.29         3.34 o                         
  -7   2   2          0.68          0.13         1.90 o                         
  -6   2   2        128.12        117.14         3.35 o                         
  -5   2   2        433.89        466.21         5.21 o                         
  -4   2   2        465.06        422.09         4.32 o                         
  -3   2   2          1.81          3.22         1.39 o                         
  -2   2   2        608.28        546.43         4.77 o                         
  -1   2   2       2246.41       2221.57        11.25 o                         
   0   2   2        333.54        329.22         3.00 o                         
   1   2   2        242.71        262.37         3.09 o                         
   2   2   2        276.56        295.11         4.19 o                         
   3   2   2        175.34        185.04         3.39 o                         
   4   2   2        413.34        406.66         5.47 o                         
   5   2   2       1389.88       1388.66        10.85 o                         
   6   2   2        179.33        168.61         5.44 o                         
   7   2   2         58.09         61.22         4.10 o                         
   8   2   2        244.65        242.90        10.29 o                         
   9   2   2         16.15         14.52         5.40 o                         
  10   2   2         36.98         46.01         7.37 o                         
  11   2   2         27.07         20.97         7.38 o                         
  12   2   2         15.28         15.93         8.41 o                         
 -12   3   2        121.18        106.98         9.62 o                         
 -11   3   2         33.73         36.72         6.57 o                         
 -10   3   2         38.47         43.24         7.05 o                         
  -9   3   2        698.89        712.11        14.37 o                         
  -8   3   2        530.21        571.92         9.54 o                         
  -7   3   2         13.59         20.85         2.95 o                         
  -6   3   2        322.44        364.05         6.10 o                         
  -5   3   2        598.37        610.72         6.51 o                         
  -4   3   2         55.77         84.30         2.49 o                         
  -3   3   2       2070.35       2069.61        12.48 o                         
  -2   3   2       1577.24       1670.00        10.94 o                         
  -1   3   2       1360.71       1347.73         9.14 o                         
   0   3   2        561.97        607.63         5.46 o                         
   1   3   2         64.38         76.75         2.33 o                         
   2   3   2       3780.36       3794.33        23.15 o                         
   3   3   2        789.13        724.65         6.38 o                         
   4   3   2         56.03         64.14         2.54 o                         
   5   3   2       1171.65       1194.73        11.68 o                         
   6   3   2       2463.76       2454.47        19.70 o                         
   7   3   2        375.33        348.75         8.59 o                         
   8   3   2        270.98        278.89        11.43 o                         
   9   3   2        134.23        135.42         8.34 o                         
  10   3   2        225.24        208.17        11.42 o                         
  11   3   2          1.40         -4.02         8.57 o                         
 -12   4   2          0.69         -7.62         7.62 o                         
 -11   4   2         78.36         76.36         7.27 o                         
 -10   4   2         32.03         37.14         6.11 o                         
  -9   4   2         83.85         80.59         5.84 o                         
  -8   4   2         21.59         25.09         3.77 o                         
  -7   4   2         39.45         39.26         3.72 o                         
  -6   4   2         14.28          8.01         2.71 o                         
  -5   4   2        342.66        354.20         5.98 o                         
  -4   4   2          8.70          7.17         1.57 o                         
  -3   4   2       1492.56       1503.96        11.25 o                         
  -2   4   2        172.81        167.30         4.11 o                         
  -1   4   2        100.25         97.94         3.19 o                         
   0   4   2        272.70        275.71         4.32 o                         
   1   4   2         24.27         29.05         2.03 o                         
   2   4   2          8.29         13.67         1.81 o                         
   3   4   2          4.36          6.02         1.43 o                         
   4   4   2         71.35         75.42         3.03 o                         
   5   4   2         16.58         21.39         3.14 o                         
   6   4   2          7.04         12.40         3.45 o                         
   7   4   2        113.62        112.24         8.51 o                         
   8   4   2         20.66         11.52         4.54 o                         
   9   4   2          1.35          1.97         5.15 o                         
  10   4   2         18.65          8.70         5.51 o                         
  11   4   2         12.25         13.99         7.45 o                         
 -11   5   2          8.11          5.06         6.10 o                         
 -10   5   2          1.43         -0.70         6.29 o                         
  -9   5   2        189.90        215.31         8.35 o                         
  -8   5   2        201.22        207.98         7.53 o                         
  -7   5   2        167.40        164.97         5.55 o                         
  -6   5   2         81.94         73.81         4.23 o                         
  -5   5   2          0.55         -2.03         2.03 o                         
  -4   5   2         17.41         13.38         1.96 o                         
  -3   5   2          0.08         -1.45         2.24 o                         
  -2   5   2        602.72        633.98         7.84 o                         
  -1   5   2        276.36        277.61         5.31 o                         
   0   5   2       1261.05       1254.00        10.08 o                         
   1   5   2        373.48        372.70         5.81 o                         
   2   5   2        635.43        659.55         7.71 o                         
   3   5   2        416.17        408.83         5.80 o                         
   4   5   2         34.85         33.04         2.77 o                         
   5   5   2        105.71         97.93         4.69 o                         
   6   5   2        508.41        480.73        10.12 o                         
   7   5   2        241.72        236.24         8.23 o                         
   8   5   2        155.45        156.91         7.89 o                         
   9   5   2          4.86          3.85         5.51 o                         
  10   5   2         15.73         11.70         5.95 o                         
 -10   6   2         69.02         74.75         5.57 o                         
  -9   6   2        239.55        232.68         8.17 o                         
  -8   6   2         33.93         36.40         6.06 o                         
  -7   6   2        188.83        192.16         6.44 o                         
  -6   6   2          2.37          5.57         2.88 o                         
  -5   6   2        610.74        627.17         8.61 o                         
  -4   6   2         21.02         22.69         2.69 o                         
  -3   6   2       1184.06       1218.95        17.33 o                         
  -2   6   2        244.35        242.75         8.59 o                         
  -1   6   2         78.95         94.63         4.90 o                         
   0   6   2        131.97        142.21         5.41 o                         
   1   6   2        251.38        261.55         6.56 o                         
   2   6   2          0.53          0.09         3.17 o                         
   3   6   2        321.70        336.39         5.54 o                         
   4   6   2        224.59        221.98         6.31 o                         
   5   6   2        866.16        868.27        12.45 o                         
   6   6   2         16.96         12.94         3.74 o                         
   7   6   2         60.21         57.29        10.79 o                         
   8   6   2          7.04          4.96         7.19 o                         
   9   6   2        129.75        130.16         7.99 o                         
  10   6   2          1.52          4.31         5.01 o                         
 -10   7   2          0.02          5.24         6.72 o                         
  -9   7   2         67.32         63.57         8.55 o                         
  -8   7   2        149.41        145.29        10.38 o                         
  -7   7   2         11.08         11.83         6.17 o                         
  -6   7   2         11.94         11.85         5.35 o                         
  -5   7   2        152.59        154.06         8.14 o                         
  -4   7   2        497.96        490.04        13.58 o                         
  -3   7   2        805.38        811.51        18.57 o                         
  -2   7   2        146.64        130.56         7.29 o                         
  -1   7   2        133.63        134.82         7.68 o                         
   0   7   2         20.78         17.69         4.34 o                         
   1   7   2        248.85        254.39         8.99 o                         
   2   7   2        124.36        131.76         9.95 o                         
   3   7   2         38.35         40.15         7.24 o                         
   4   7   2          4.84          4.96         5.53 o                         
   5   7   2        443.86        393.38        14.00 o                         
   6   7   2         38.44         31.49         6.07 o                         
   7   7   2          0.36         -4.02         4.12 o                         
   8   7   2         18.22         18.47         4.66 o                         
   9   7   2         27.90          7.16         9.20 o                         
  -9   8   2          1.30          9.07         8.47 o                         
  -8   8   2         13.66         26.54         9.94 o                         
  -7   8   2          2.13          5.87         5.92 o                         
  -6   8   2         66.49         58.69         7.63 o                         
  -5   8   2        111.57        120.65         8.30 o                         
  -4   8   2        115.57        134.51         8.67 o                         
  -3   8   2        584.68        558.62        15.14 o                         
  -2   8   2          0.79         -4.62         5.53 o                         
  -1   8   2          0.56         -1.38         4.67 o                         
   0   8   2          4.37          6.23         5.12 o                         
   1   8   2         18.22         18.79         6.07 o                         
   2   8   2         20.25         23.57         7.02 o                         
   3   8   2        504.58        465.12        24.77 o                         
   4   8   2          2.06          2.90         5.98 o                         
   5   8   2        266.49        301.45        18.70 o                         
   6   8   2          2.08         -1.17        13.47 o                         
   7   8   2         36.53         31.71        10.65 o                         
   8   8   2          5.63         -1.85        13.00 o                         
  -7   9   2          0.06         -8.87        11.24 o                         
  -6   9   2         76.12         62.32         8.74 o                         
  -5   9   2         19.56         24.10         6.89 o                         
  -4   9   2        737.95        719.32        18.79 o                         
  -3   9   2         96.41        100.43         8.90 o                         
  -2   9   2        130.01        124.47        10.15 o                         
  -1   9   2        222.39        242.66        11.76 o                         
   0   9   2        237.02        240.80        12.57 o                         
   1   9   2         96.53        100.90         9.27 o                         
   2   9   2        150.62        141.96        12.09 o                         
   3   9   2          2.02         -5.80         7.92 o                         
   4   9   2        219.04        208.59        13.98 o                         
   5   9   2        182.08        187.15        44.07 o                         
   6   9   2        103.58        107.36        18.26 o                         
   7   9   2          2.59          2.98        10.24 o                         
  -6  10   2         11.72         11.46         8.93 o                         
  -5  10   2         13.31          5.67         8.72 o                         
  -4  10   2         48.25         28.55        19.59 o                         
  -3  10   2         55.19         60.45         9.06 o                         
  -2  10   2         14.64         22.77         7.41 o                         
  -1  10   2         32.12         25.50         8.38 o                         
   0  10   2         16.74          6.22         9.13 o                         
   1  10   2        118.11        124.03        17.97 o                         
   2  10   2         66.03         65.54        21.29 o                         
   3  10   2          2.32         -1.32        10.11 o                         
   4  10   2          1.23         -1.49        12.87 o                         
   5  10   2         10.91         -6.56         9.16 o                         
  -3  11   2         45.10         43.29         9.59 o                         
  -2  11   2          5.99          6.94         6.76 o                         
  -1  11   2          0.75         -9.51         9.51 o                         
   0  11   2          6.82         -2.09        11.47 o                         
   1  11   2         11.15          0.18        11.31 o                         
   2  11   2          7.62          1.06         7.71 o                         
 -12   1   3        183.15        177.00         9.11 o                         
 -11   1   3         19.22         18.12         6.37 o                         
 -10   1   3        422.02        437.81        12.19 o                         
  -9   1   3        250.69        240.33         6.86 o                         
  -8   1   3       1040.52       1015.69         9.98 o                         
  -7   1   3          0.03         -1.37         2.10 o                         
  -6   1   3        782.01        853.75         7.41 o                         
  -5   1   3          0.14          2.33         1.12 o                         
  -4   1   3       2117.76       2245.99        12.12 o                         
  -3   1   3          9.84         13.89         1.00 o                         
  -2   1   3       5001.76       4924.74        22.28 o                         
  -1   1   3       2769.83       2644.39        15.88 o                         
   0   1   3      17817.30      16851.63        82.11 o                         
   1   1   3       1009.25        949.71         6.20 o                         
   2   1   3       1273.44       1319.18         8.20 o                         
   3   1   3        554.28        580.20         6.14 o                         
   4   1   3       2906.16       3000.95        17.84 o                         
   5   1   3         95.05        105.15         3.37 o                         
   6   1   3        564.62        611.17         8.07 o                         
   7   1   3         69.84         67.82         4.19 o                         
   8   1   3        799.47        797.97        12.60 o                         
   9   1   3          0.06          1.10         4.73 o                         
  10   1   3          6.23          6.39         5.69 o                         
  11   1   3          0.61          1.17         5.91 o                         
 -12   2   3         41.10         37.97         6.10 o                         
 -11   2   3         41.12         38.99         5.14 o                         
 -10   2   3         37.72         41.21         4.66 o                         
  -9   2   3        369.35        378.24         7.99 o                         
  -8   2   3          7.50          4.54         2.66 o                         
  -7   2   3        874.51        882.57         8.86 o                         
  -6   2   3         10.55         12.45         1.76 o                         
  -5   2   3       2131.59       2072.53        12.72 o                         
  -4   2   3       1609.16       1582.35         9.94 o                         
  -2   2   3        312.61        261.99         2.82 o                         
  -1   2   3       9132.09       8885.36        41.34 o                         
   0   2   3          7.54          6.70         1.11 o                         
   1   2   3       3174.65       3227.33        15.75 o                         
   2   2   3        333.13        339.92         4.22 o                         
   3   2   3        578.11        660.71         7.58 o                         
   4   2   3         58.04         60.63         3.12 o                         
   5   2   3          4.27          3.78         2.58 o                         
   6   2   3        147.24        145.41         4.53 o                         
   7   2   3        718.62        706.92        10.35 o                         
   8   2   3        199.57        195.19         7.11 o                         
   9   2   3       1026.01       1020.88        15.99 o                         
  10   2   3          0.46          5.91         5.37 o                         
  11   2   3         71.11         48.77         8.13 o                         
 -12   3   3          4.47          2.64         6.12 o                         
 -11   3   3         27.07         34.98         5.25 o                         
 -10   3   3         82.96         88.02         5.87 o                         
  -9   3   3        207.12        220.38         6.24 o                         
  -8   3   3        159.40        157.56         5.22 o                         
  -7   3   3         12.21         12.65         2.38 o                         
  -6   3   3         34.19         31.08         2.69 o                         
  -5   3   3          4.94          9.28         2.08 o                         
  -4   3   3        154.76        149.02         4.11 o                         
  -3   3   3         13.48         16.93         1.59 o                         
  -2   3   3         93.66         98.20         2.41 o                         
  -1   3   3       1825.60       1811.37        10.07 o                         
   0   3   3          0.30          2.42         1.09 o                         
   1   3   3        512.55        522.35         4.49 o                         
   2   3   3       2133.81       2092.16        12.67 o                         
   3   3   3        275.74        273.62         4.87 o                         
   4   3   3         68.73         65.58         3.36 o                         
   5   3   3          3.30          2.64         1.73 o                         
   6   3   3         17.30         18.90         2.72 o                         
   7   3   3        107.32         92.40         5.76 o                         
   8   3   3          9.88          8.38         4.21 o                         
   9   3   3         72.38         78.40         6.01 o                         
  10   3   3         37.27         56.43         6.15 o                         
  11   3   3          5.23          4.77         6.46 o                         
 -12   4   3         20.38         24.01         8.15 o                         
 -11   4   3         81.39         73.43         5.98 o                         
 -10   4   3         25.21         24.35         4.20 o                         
  -9   4   3        401.84        420.58         8.79 o                         
  -8   4   3          6.65          8.03         2.18 o                         
  -7   4   3        319.32        340.68         8.75 o                         
  -6   4   3          9.64          7.86         2.71 o                         
  -5   4   3        490.80        512.86         9.61 o                         
  -4   4   3        391.58        369.42         5.33 o                         
  -3   4   3         57.02         49.82         2.43 o                         
  -2   4   3        121.86        127.25         3.15 o                         
  -1   4   3       1610.46       1667.20        10.63 o                         
   0   4   3         93.01         82.51         2.46 o                         
   1   4   3       2971.01       2994.29        15.41 o                         
   2   4   3        276.22        289.53         4.54 o                         
   3   4   3       1168.78       1185.96        10.41 o                         
   4   4   3         15.46         16.65         3.20 o                         
   5   4   3        273.18        289.90         8.87 o                         
   6   4   3         19.55         12.83         2.36 o                         
   7   4   3        136.09        137.34         6.55 o                         
   8   4   3         36.59         33.76         4.25 o                         
   9   4   3        128.14        117.97         8.88 o                         
  10   4   3          0.16          4.00         4.17 o                         
  11   4   3          2.27         -0.85         6.18 o                         
 -11   5   3         12.16          2.60         8.35 o                         
 -10   5   3        535.92        542.50        16.06 o                         
  -9   5   3         31.47         23.35         8.26 o                         
  -8   5   3        149.97        142.12         7.54 o                         
  -7   5   3         71.01         82.79         5.22 o                         
  -6   5   3       1200.45       1143.05        14.72 o                         
  -5   5   3         15.93         14.68         3.25 o                         
  -4   5   3       1060.27       1066.12        12.25 o                         
  -3   5   3          0.38         -0.27         2.37 o                         
  -2   5   3       4862.32       4808.12        27.48 o                         
  -1   5   3        221.57        215.89         4.63 o                         
   0   5   3        296.37        322.40         4.94 o                         
   1   5   3         68.89         77.84         3.07 o                         
   2   5   3        728.43        737.78         9.55 o                         
   3   5   3         13.28         21.79         3.36 o                         
   4   5   3        655.35        678.10        10.87 o                         
   5   5   3        249.82        239.66        11.82 o                         
   6   5   3        484.53        467.55        20.70 o                         
   7   5   3         30.27         34.86         6.60 o                         
   8   5   3        555.29        543.70        30.31 o                         
   9   5   3         93.40         86.86        11.89 o                         
  10   5   3        221.47        236.83        16.92 o                         
 -10   6   3          2.21          2.03         7.89 o                         
  -9   6   3        124.73        139.34         9.95 o                         
  -8   6   3         78.90         87.85         7.40 o                         
  -7   6   3        102.40        104.65         6.49 o                         
  -6   6   3        134.83        143.52         9.07 o                         
  -5   6   3          0.00          0.87         3.61 o                         
  -4   6   3         28.07         26.44         3.79 o                         
  -3   6   3         19.50         17.81         3.80 o                         
  -2   6   3         73.11         90.06         4.75 o                         
  -1   6   3          9.06         10.40         3.35 o                         
   0   6   3         65.88         69.68         3.64 o                         
   1   6   3         13.48         10.69         2.69 o                         
   2   6   3          5.04         13.57         3.90 o                         
   3   6   3         36.60         48.10         7.33 o                         
   4   6   3        300.70        316.22        12.13 o                         
   5   6   3        442.73        441.40        13.96 o                         
   6   6   3          3.58          6.39         5.39 o                         
   7   6   3         13.71          2.84         6.15 o                         
   8   6   3         53.93         58.50        10.49 o                         
   9   6   3          9.10         11.47         7.44 o                         
  10   6   3          8.80         -2.00        10.23 o                         
 -10   7   3        413.80        464.49        17.08 o                         
  -9   7   3         33.03         30.13         7.42 o                         
  -8   7   3         39.47         35.18         6.58 o                         
  -7   7   3         15.17          9.14         4.79 o                         
  -6   7   3          0.50         -1.28         4.39 o                         
  -5   7   3        117.37        127.53         7.65 o                         
  -4   7   3        201.25        219.07         8.68 o                         
  -3   7   3        260.06        252.27         9.53 o                         
  -2   7   3        131.76        132.42         6.90 o                         
  -1   7   3          5.32          9.06         3.81 o                         
   0   7   3        482.08        448.69        10.25 o                         
   1   7   3        436.87        437.82        11.10 o                         
   2   7   3          2.00         -1.64         4.39 o                         
   3   7   3        391.94        386.53        13.45 o                         
   4   7   3        701.46        691.39        19.75 o                         
   5   7   3        106.85         85.69        10.37 o                         
   6   7   3        140.71        143.69        12.62 o                         
   7   7   3         47.67         41.03        11.11 o                         
   8   7   3         17.78          7.24         7.82 o                         
   9   7   3          2.42         -9.72         9.73 o                         
  -9   8   3         49.88         41.25        11.74 o                         
  -8   8   3          0.98          1.54         6.93 o                         
  -7   8   3        182.88        175.10         9.47 o                         
  -6   8   3          8.66          2.27         5.24 o                         
  -5   8   3         37.50         30.31         6.70 o                         
  -4   8   3          4.90          6.07         5.32 o                         
  -3   8   3        392.00        386.63        12.30 o                         
  -2   8   3          0.26          0.23         4.58 o                         
  -1   8   3        187.89        170.46         8.67 o                         
   0   8   3         45.05         38.52         6.02 o                         
   1   8   3          2.77         -0.95         4.61 o                         
   2   8   3        108.24        117.72         9.19 o                         
   3   8   3        503.72        535.24        18.14 o                         
   4   8   3        150.02        174.20        12.66 o                         
   5   8   3         17.70          9.25         7.49 o                         
   6   8   3          0.30         -7.37         7.37 o                         
   7   8   3        320.90        328.48        20.95 o                         
   8   8   3         73.67         93.66        13.30 o                         
  -7   9   3         24.01         47.09        10.65 o                         
  -6   9   3         70.72         78.23         8.26 o                         
  -5   9   3          7.77          1.04         5.88 o                         
  -4   9   3        142.52        131.09         9.13 o                         
  -3   9   3         93.53         99.99         8.36 o                         
  -2   9   3         14.57         13.27         6.03 o                         
  -1   9   3         28.32         23.42         5.86 o                         
   0   9   3        312.61        324.86        12.90 o                         
   1   9   3        101.88        109.78         9.83 o                         
   2   9   3          2.23         -2.45         6.42 o                         
   3   9   3         17.88         21.92         8.68 o                         
   4   9   3        160.47        158.81        13.31 o                         
   5   9   3         33.12         50.12        14.49 o                         
   6   9   3          0.54         -3.70         8.80 o                         
  -6  10   3         41.40         46.67        10.44 o                         
  -5  10   3         63.10         62.30         9.45 o                         
  -4  10   3        114.57        100.29        10.72 o                         
  -3  10   3          0.09          5.79         6.75 o                         
  -2  10   3         14.46         18.99         9.00 o                         
  -1  10   3        104.03         90.11         9.35 o                         
   0  10   3         17.02         26.82         7.25 o                         
   1  10   3        146.99        148.23        13.27 o                         
   2  10   3        158.85        170.05        16.29 o                         
   3  10   3         10.89         10.24         8.93 o                         
   4  10   3         33.31         47.92        12.09 o                         
   5  10   3         16.05         15.16        14.15 o                         
  -2  11   3         54.42         46.74        10.37 o                         
  -1  11   3          0.66          0.87         8.38 o                         
   0  11   3        112.77        115.68        13.18 o                         
   1  11   3          0.83          5.10         8.93 o                         
 -12   0   4          0.58          1.68         5.02 o                         
 -11   0   4        337.18        330.69        25.97 o                         
 -10   0   4         54.71         45.90         7.88 o                         
  -9   0   4         26.61         30.36         4.40 o                         
  -8   0   4        364.15        338.04         7.99 o                         
  -7   0   4       1190.57       1163.49        13.85 o                         
  -6   0   4       1349.57       1337.29        16.40 o                         
  -5   0   4         33.97         22.44         3.18 o                         
  -4   0   4        446.31        345.65         6.07 o                         
  -3   0   4       4438.45       4205.14        24.92 o                         
  -2   0   4       2416.55       2429.20        16.16 o                         
  -1   0   4        369.85        402.14        12.77 o                         
   0   0   4      10041.71       9691.23       113.08 o                         
   1   0   4        103.83        134.92         3.34 o                         
   2   0   4        289.95        256.87         5.71 o                         
   3   0   4        477.09        511.28        10.71 o                         
   4   0   4          6.24          7.47         3.59 o                         
   5   0   4        362.48        388.85         6.24 o                         
   6   0   4         25.40         16.52         3.44 o                         
   7   0   4       1003.62        939.84        15.11 o                         
   8   0   4       2052.03       2078.73        26.12 o                         
   9   0   4          2.44          3.19         4.96 o                         
  10   0   4        229.76        222.20        12.79 o                         
  11   0   4        139.15        119.87         9.03 o                         
 -12   1   4         31.34         34.82         5.41 o                         
 -11   1   4        100.17        108.84         5.59 o                         
 -10   1   4         27.19         21.06         3.37 o                         
  -9   1   4        285.33        285.47         7.34 o                         
  -8   1   4         95.20        111.58         3.35 o                         
  -7   1   4        881.85        864.14        11.51 o                         
  -6   1   4          4.16          2.40         1.83 o                         
  -5   1   4        212.86        183.46         2.79 o                         
  -4   1   4       1574.91       1504.98         9.06 o                         
  -3   1   4        609.89        607.65         4.48 o                         
  -2   1   4        610.73        547.32         5.31 o                         
  -1   1   4         89.57         81.64         2.53 o                         
   0   1   4        157.67        165.44         3.33 o                         
   1   1   4       2449.31       2343.16        14.27 o                         
   2   1   4          1.30         -0.30         1.26 o                         
   3   1   4        821.80        813.08         7.96 o                         
   4   1   4          1.44          3.69         1.86 o                         
   5   1   4        350.02        348.65         6.37 o                         
   6   1   4        182.86        171.60         5.85 o                         
   7   1   4        649.63        673.36         8.72 o                         
   8   1   4         91.88         95.74         4.80 o                         
   9   1   4         10.29         12.14         3.93 o                         
  10   1   4        130.48        129.18         6.36 o                         
  11   1   4         48.03         48.29         5.43 o                         
 -12   2   4         58.49         61.69         7.79 o                         
 -11   2   4         16.28         17.35         5.57 o                         
 -10   2   4          4.65          9.67         5.36 o                         
  -9   2   4         65.86         71.49         5.27 o                         
  -8   2   4        790.79        754.37        10.21 o                         
  -7   2   4        349.19        329.93         6.45 o                         
  -6   2   4         33.06         28.76         2.42 o                         
  -5   2   4        164.58        185.14         3.84 o                         
  -4   2   4        630.01        581.33         5.02 o                         
  -3   2   4        382.82        391.68         3.76 o                         
  -2   2   4        538.79        478.76         4.89 o                         
  -1   2   4        255.31        209.65         5.38 o                         
   0   2   4         20.71         29.24         2.57 o                         
   1   2   4       2286.66       2305.42        14.07 o                         
   2   2   4       1180.89       1158.34         7.99 o                         
   3   2   4        919.21        868.18         7.69 o                         
   4   2   4          2.27          1.10         2.02 o                         
   5   2   4        264.36        248.33         6.50 o                         
   6   2   4        435.87        431.11         9.96 o                         
   7   2   4         12.48          3.39         3.51 o                         
   8   2   4         64.42         52.68         3.58 o                         
   9   2   4         81.84         82.70         5.44 o                         
  10   2   4         16.82         22.17         5.64 o                         
  11   2   4          7.69          3.87         8.06 o                         
 -12   3   4        213.03        241.64        11.41 o                         
 -11   3   4        154.60        157.45         8.96 o                         
 -10   3   4         14.17         15.51         5.05 o                         
  -9   3   4        139.26        137.13         6.43 o                         
  -8   3   4        104.62        118.23         5.65 o                         
  -7   3   4        430.63        407.21         7.28 o                         
  -6   3   4       1364.51       1319.49        12.31 o                         
  -5   3   4       1340.83       1373.56        11.06 o                         
  -4   3   4        361.96        365.45         4.49 o                         
  -3   3   4       1730.73       1813.80        10.57 o                         
  -2   3   4         85.58         95.24         2.29 o                         
  -1   3   4       2234.28       2281.07        13.15 o                         
   0   3   4         15.69         15.66         1.47 o                         
   1   3   4        305.00        321.19         3.88 o                         
   2   3   4       2623.44       2636.24        15.01 o                         
   3   3   4       1306.44       1361.37        11.49 o                         
   4   3   4          6.61         11.95         2.55 o                         
   5   3   4        414.47        419.19         8.64 o                         
   6   3   4          4.34          4.01         3.35 o                         
   7   3   4        250.07        244.67         9.65 o                         
   8   3   4          0.28          1.05         5.19 o                         
   9   3   4        236.58        243.93        13.88 o                         
  10   3   4        171.88        178.11        16.92 o                         
  11   3   4        205.84        229.19        18.39 o                         
 -12   4   4          6.87         17.90         7.04 o                         
 -11   4   4          3.34          4.42         5.53 o                         
 -10   4   4        104.95        105.21         7.73 o                         
  -9   4   4         18.98         16.06         5.11 o                         
  -8   4   4          1.69          5.48         4.02 o                         
  -7   4   4          0.94          3.65         3.17 o                         
  -6   4   4        290.89        292.22         6.73 o                         
  -5   4   4          4.00          1.87         2.09 o                         
  -4   4   4         14.75         15.92         2.13 o                         
  -3   4   4        358.25        370.58         5.10 o                         
  -2   4   4        608.52        624.15         5.67 o                         
  -1   4   4          1.48          4.48         1.29 o                         
   0   4   4          8.74          6.71         1.72 o                         
   1   4   4         75.78         87.16         2.33 o                         
   2   4   4       1228.33       1205.25         9.07 o                         
   3   4   4        337.06        325.26         5.96 o                         
   4   4   4          5.89          0.69         2.73 o                         
   5   4   4        466.07        446.08        10.90 o                         
   6   4   4         54.06         60.79         5.83 o                         
   7   4   4        159.52        148.49         9.18 o                         
   8   4   4        105.71        113.04        11.39 o                         
   9   4   4         38.71         36.90         7.10 o                         
  10   4   4         37.78         19.48         8.49 o                         
 -11   5   4         48.31         64.99         9.42 o                         
 -10   5   4          9.02          3.64         7.11 o                         
  -9   5   4         15.68         13.27         5.21 o                         
  -8   5   4        122.95        125.92         6.56 o                         
  -7   5   4         16.62         13.51         4.55 o                         
  -6   5   4        865.53        846.51        11.78 o                         
  -5   5   4          0.14         -2.37         2.37 o                         
  -4   5   4        264.76        247.34         6.12 o                         
  -3   5   4         16.99         16.39         2.43 o                         
  -2   5   4         15.10         12.23         2.17 o                         
  -1   5   4         22.16         18.77         2.38 o                         
   0   5   4         23.49         16.50         2.24 o                         
   1   5   4        101.03         92.61         3.43 o                         
   2   5   4       1006.74       1034.42        10.55 o                         
   3   5   4         53.81         45.40         4.07 o                         
   4   5   4          5.55          2.39         3.40 o                         
   5   5   4        126.21        129.45         8.49 o                         
   6   5   4          0.92          0.51         5.23 o                         
   7   5   4          6.89         -1.62         5.39 o                         
   8   5   4         27.95         21.36         8.23 o                         
   9   5   4         23.76         25.93        10.82 o                         
  10   5   4        103.00        109.35        12.44 o                         
 -10   6   4         38.73         30.19         7.49 o                         
  -9   6   4        169.92        167.41         9.57 o                         
  -8   6   4        148.81        140.36         8.22 o                         
  -7   6   4         61.60         53.97         5.12 o                         
  -6   6   4        303.37        310.97        10.14 o                         
  -5   6   4        119.15        112.00         6.25 o                         
  -4   6   4         37.48         38.88         4.01 o                         
  -3   6   4        288.30        285.60         6.86 o                         
  -2   6   4         78.43         79.58         5.38 o                         
  -1   6   4        335.63        353.69         7.07 o                         
   0   6   4         57.45         71.98         4.12 o                         
   1   6   4        735.59        747.30        12.30 o                         
   2   6   4       1332.87       1284.33        15.22 o                         
   3   6   4        316.71        316.77        12.32 o                         
   4   6   4         15.86         21.53         6.35 o                         
   5   6   4        392.43        354.26        15.62 o                         
   6   6   4         59.93         74.39         9.51 o                         
   7   6   4         50.68         31.08         7.91 o                         
   8   6   4         86.57         86.25        14.28 o                         
   9   6   4         57.73         68.50        16.72 o                         
 -10   7   4          1.16          1.66         9.78 o                         
  -9   7   4          1.83         -0.15         6.64 o                         
  -8   7   4         99.64        105.71         7.53 o                         
  -7   7   4        110.90        120.15         8.56 o                         
  -6   7   4          2.55          2.96         4.21 o                         
  -5   7   4        603.49        584.85        13.03 o                         
  -4   7   4          7.63          7.47         4.42 o                         
  -3   7   4        270.20        273.16         9.35 o                         
  -2   7   4         52.60         60.60         4.91 o                         
  -1   7   4        757.76        748.00        11.88 o                         
   0   7   4          0.05         -2.80         3.02 o                         
   1   7   4        144.12        137.79         6.79 o                         
   2   7   4         82.47         99.45         7.45 o                         
   3   7   4        555.21        523.54        15.13 o                         
   4   7   4         47.43         41.94         6.84 o                         
   5   7   4         20.37         24.52         6.24 o                         
   6   7   4         17.27          6.76         5.95 o                         
   7   7   4         41.70         18.81         8.79 o                         
   8   7   4         24.87         11.36        12.34 o                         
  -9   8   4         83.00        106.79        10.73 o                         
  -8   8   4         10.81          3.44         6.84 o                         
  -7   8   4         45.65         45.15         7.71 o                         
  -6   8   4         49.15         46.40         6.33 o                         
  -5   8   4         22.11         25.41         6.53 o                         
  -4   8   4          0.04          5.94         5.12 o                         
  -3   8   4        174.07        156.96         8.34 o                         
  -2   8   4         33.99         22.12         4.79 o                         
  -1   8   4        131.78        130.43         8.01 o                         
   0   8   4        241.19        242.48         9.96 o                         
   1   8   4         45.28         59.74         6.50 o                         
   2   8   4          3.65         -1.00         4.52 o                         
   3   8   4          9.94          7.39         6.39 o                         
   4   8   4         60.83         76.88         9.17 o                         
   5   8   4         19.74         18.05         8.01 o                         
   6   8   4         14.02         35.66         9.37 o                         
   7   8   4         12.10          1.73        10.98 o                         
  -7   9   4         84.97         92.28         9.31 o                         
  -6   9   4         26.13         15.26         6.51 o                         
  -5   9   4         46.76         38.98         7.02 o                         
  -4   9   4        289.70        300.47        12.59 o                         
  -3   9   4         45.55         45.56         7.37 o                         
  -2   9   4         49.73         34.39         5.63 o                         
  -1   9   4         60.97         50.45         6.95 o                         
   0   9   4         86.51        104.16         8.65 o                         
   1   9   4         71.63         67.08         7.29 o                         
   2   9   4        301.32        313.85        14.52 o                         
   3   9   4        413.28        404.46        17.32 o                         
   4   9   4        259.12        237.37        15.10 o                         
   5   9   4          0.96         -5.19         9.06 o                         
   6   9   4         70.29         93.09        14.09 o                         
  -5  10   4         32.22         28.09         9.11 o                         
  -4  10   4         53.37         60.35         7.85 o                         
  -3  10   4          9.97         -0.59         5.71 o                         
  -2  10   4         91.55         84.93         8.57 o                         
  -1  10   4          3.00         19.24         6.77 o                         
   0  10   4          0.43          9.15         7.05 o                         
   1  10   4        164.49        187.95        11.80 o                         
   2  10   4          9.10         -0.47         7.78 o                         
   3  10   4        118.01        131.20        11.15 o                         
   4  10   4          8.18          3.13         9.70 o                         
  -1  11   4          0.02         -7.41         7.41 o                         
   0  11   4         23.71         20.48         8.61 o                         
 -12   1   5         10.32          9.11         7.47 o                         
 -11   1   5         86.57         72.08         4.21 o                         
 -10   1   5         38.92         38.03         4.15 o                         
  -9   1   5         53.93         50.78         4.69 o                         
  -8   1   5          0.80          4.77         3.14 o                         
  -7   1   5        420.58        431.92         7.61 o                         
  -6   1   5         11.15          6.30         2.13 o                         
  -5   1   5        873.71        930.15         7.60 o                         
  -4   1   5        161.04        158.03         2.65 o                         
  -3   1   5         23.94         35.85         1.80 o                         
  -2   1   5          8.88          6.23         1.45 o                         
  -1   1   5        362.14        391.60         6.13 o                         
   0   1   5        570.35        576.50         6.59 o                         
   1   1   5       1604.29       1629.18        11.44 o                         
   2   1   5        254.27        267.33         5.03 o                         
   3   1   5        446.79        443.02         5.91 o                         
   4   1   5         71.71         72.20         4.70 o                         
   5   1   5        487.25        511.59        11.42 o                         
   6   1   5          3.75          9.83         3.95 o                         
   7   1   5         59.32         61.34         4.22 o                         
   8   1   5        483.98        435.77         8.70 o                         
   9   1   5         57.84         46.29         4.80 o                         
  10   1   5         10.54         19.91         4.12 o                         
  11   1   5         22.50          9.64        10.67 o                         
 -12   2   5        137.40        122.90         6.82 o                         
 -11   2   5         53.98         59.04         5.31 o                         
 -10   2   5         76.05         69.72         5.03 o                         
  -9   2   5        218.71        212.57         6.57 o                         
  -8   2   5        139.73        145.46         4.81 o                         
  -7   2   5          1.64          2.17         2.12 o                         
  -6   2   5         13.55         20.12         2.88 o                         
  -5   2   5       1548.09       1478.25        11.63 o                         
  -4   2   5       2450.50       2465.36        14.37 o                         
  -3   2   5         23.99         19.68         1.76 o                         
  -2   2   5        882.97        915.45        10.19 o                         
  -1   2   5         71.66         78.52         2.72 o                         
   0   2   5        397.21        430.97         8.16 o                         
   1   2   5         55.88         52.02         2.16 o                         
   2   2   5        137.30        156.56         3.61 o                         
   3   2   5        755.83        793.33         8.94 o                         
   4   2   5       1470.00       1517.66        16.48 o                         
   5   2   5        161.73        170.86         5.00 o                         
   6   2   5       1156.41       1151.35        19.09 o                         
   7   2   5          0.34         -0.46         3.07 o                         
   8   2   5          8.33          2.61         4.12 o                         
   9   2   5         10.93          6.83         5.13 o                         
  10   2   5         92.48         78.98        11.09 o                         
 -12   3   5          0.73         -4.08         5.67 o                         
 -11   3   5         55.61         65.77         5.88 o                         
 -10   3   5        105.16        111.21         5.91 o                         
  -9   3   5          0.41         -0.78         3.13 o                         
  -8   3   5         13.49         10.72         3.12 o                         
  -7   3   5         56.14         54.80         3.52 o                         
  -6   3   5          6.50          1.14         2.00 o                         
  -5   3   5          4.76          3.85         1.64 o                         
  -4   3   5         58.16         51.90         2.32 o                         
  -3   3   5         48.69         48.07         3.31 o                         
  -2   3   5        391.58        345.02         5.68 o                         
  -1   3   5        252.67        264.74         4.25 o                         
   0   3   5         19.20         19.05         1.64 o                         
   1   3   5        788.76        774.31         8.82 o                         
   2   3   5         52.65         50.49         1.67 o                         
   3   3   5          0.73         -0.72         2.32 o                         
   4   3   5         32.46         28.13         3.09 o                         
   5   3   5          4.80          8.45         3.21 o                         
   6   3   5        157.12        162.96         8.27 o                         
   7   3   5        176.66        175.05         7.51 o                         
   8   3   5         83.00        103.33        10.75 o                         
   9   3   5          3.60         -5.69         5.69 o                         
  10   3   5         29.25         33.70         8.86 o                         
 -11   4   5         58.44         65.65         6.81 o                         
 -10   4   5        191.57        181.95         8.22 o                         
  -9   4   5          0.39         -2.18         3.69 o                         
  -8   4   5        103.63        101.88         5.31 o                         
  -7   4   5        101.00         95.06         4.68 o                         
  -6   4   5        204.47        206.69         5.65 o                         
  -5   4   5        179.44        182.38         4.35 o                         
  -4   4   5        240.33        266.28         4.69 o                         
  -3   4   5        446.22        441.13         5.20 o                         
  -2   4   5       1540.66       1577.90        11.98 o                         
  -1   4   5        237.31        265.32         4.47 o                         
   0   4   5        431.13        446.09         5.71 o                         
   1   4   5         34.21         36.27         1.78 o                         
   2   4   5        421.60        428.95         6.25 o                         
   3   4   5         13.50         15.82         2.80 o                         
   4   4   5        655.42        674.07        11.76 o                         
   5   4   5          0.96          2.99         3.69 o                         
   6   4   5        983.75        998.89        19.16 o                         
   7   4   5         19.20         25.29         5.90 o                         
   8   4   5         90.53         83.16         8.16 o                         
   9   4   5          5.26         10.96         6.40 o                         
  10   4   5         54.14         56.94        12.18 o                         
 -11   5   5         58.18         48.47         6.98 o                         
 -10   5   5        167.04        190.56         9.05 o                         
  -9   5   5        383.83        381.78        11.45 o                         
  -8   5   5         13.97          7.89         4.13 o                         
  -7   5   5         61.51         69.78         5.87 o                         
  -6   5   5         10.89         15.04         3.10 o                         
  -5   5   5        858.68        852.97        10.05 o                         
  -4   5   5        150.20        154.59         5.29 o                         
  -3   5   5        260.49        268.23         4.85 o                         
  -2   5   5        110.58        119.14         3.79 o                         
  -1   5   5         44.37         51.65         2.77 o                         
   0   5   5         11.56         11.58         2.07 o                         
   1   5   5        410.40        419.13         7.42 o                         
   2   5   5        295.36        300.85         6.30 o                         
   3   5   5         19.24         25.14         3.23 o                         
   4   5   5        234.36        230.14         7.18 o                         
   5   5   5        235.51        237.42         9.90 o                         
   6   5   5         35.62         34.45         8.14 o                         
   7   5   5         27.02         33.24         7.28 o                         
   8   5   5         43.46         50.71         8.00 o                         
   9   5   5        168.86        177.13        12.51 o                         
 -10   6   5         31.72         43.87         7.18 o                         
  -9   6   5          7.89          9.28         5.09 o                         
  -8   6   5         35.46         32.13         5.12 o                         
  -7   6   5         10.71          8.49         3.89 o                         
  -6   6   5          0.42         -2.89         3.01 o                         
  -5   6   5          5.27          4.53         3.15 o                         
  -4   6   5         15.56         15.50         3.19 o                         
  -3   6   5        524.59        494.56         9.29 o                         
  -2   6   5         48.17         46.27         3.03 o                         
  -1   6   5        150.02        144.53         4.34 o                         
   0   6   5         80.61         79.35         3.43 o                         
   1   6   5        351.28        338.53         6.76 o                         
   2   6   5         27.89         31.47         3.61 o                         
   3   6   5        275.61        271.06         8.58 o                         
   4   6   5         50.11         51.73         5.48 o                         
   5   6   5          9.78          6.16         5.00 o                         
   6   6   5         31.87         38.12         8.14 o                         
   7   6   5         47.08         54.61        10.33 o                         
   8   6   5         19.92         24.89        11.96 o                         
   9   6   5          0.04         -4.43         9.20 o                         
  -9   7   5         51.13         42.90         7.94 o                         
  -8   7   5         50.58         45.08         6.45 o                         
  -7   7   5        388.58        404.22        11.03 o                         
  -6   7   5         88.96         96.88         5.89 o                         
  -5   7   5        268.71        291.39         8.38 o                         
  -4   7   5         63.40         68.04         4.91 o                         
  -3   7   5        613.71        617.93        12.82 o                         
  -2   7   5        165.92        175.98         6.60 o                         
  -1   7   5          9.40         13.03         3.51 o                         
   0   7   5        320.96        321.50         7.97 o                         
   1   7   5        514.38        518.61        10.30 o                         
   2   7   5        102.01        110.96         5.90 o                         
   3   7   5        385.65        384.70        11.23 o                         
   4   7   5         49.75         48.13         5.89 o                         
   5   7   5         78.59         85.34         8.37 o                         
   6   7   5         99.13         92.40        12.50 o                         
   7   7   5        192.84        194.74        13.07 o                         
   8   7   5          0.01         -5.16         9.04 o                         
  -8   8   5        113.19        102.39         8.75 o                         
  -7   8   5         31.84         30.19         6.07 o                         
  -6   8   5         42.15         24.67         5.55 o                         
  -5   8   5          1.31          8.24         4.78 o                         
  -4   8   5        604.98        583.79        12.33 o                         
  -3   8   5         57.92         68.92         6.18 o                         
  -2   8   5          1.68          3.93         3.52 o                         
  -1   8   5        502.17        513.00        10.65 o                         
   0   8   5        877.88        861.72        14.08 o                         
   1   8   5         66.80         76.75         5.90 o                         
   2   8   5          2.51          7.48         4.45 o                         
   3   8   5         75.04         69.72         8.05 o                         
   4   8   5        606.29        630.64        18.56 o                         
   5   8   5         31.58         40.06         9.02 o                         
   6   8   5          3.95         13.04         9.01 o                         
   7   8   5         10.96          4.71        11.92 o                         
  -7   9   5         33.10         42.37         6.88 o                         
  -6   9   5         40.69         55.41         7.63 o                         
  -5   9   5         34.25         35.68         6.12 o                         
  -4   9   5         73.42         78.91        13.85 o                         
  -3   9   5         40.65         43.87         7.15 o                         
  -2   9   5         59.37         59.90         8.26 o                         
  -1   9   5         17.49         18.60         6.35 o                         
   0   9   5          1.02          1.88         5.15 o                         
   1   9   5         21.83         30.12         8.62 o                         
   2   9   5          7.29          7.42         5.82 o                         
   3   9   5        134.66        132.23        10.80 o                         
   4   9   5          0.92         12.63         7.36 o                         
   5   9   5         23.61         37.04        10.15 o                         
  -5  10   5          0.33          3.77         5.82 o                         
  -4  10   5        526.13        585.07        17.18 o                         
  -3  10   5         48.05         42.43         7.77 o                         
  -2  10   5        154.14        153.54        10.48 o                         
  -1  10   5         17.12         19.14         6.91 o                         
   0  10   5          2.60         -6.28         6.69 o                         
   1  10   5         14.89          7.33         6.42 o                         
   2  10   5         16.91         14.24         7.02 o                         
   3  10   5          3.38         15.91         7.63 o                         
 -12   0   6        123.47        130.16        15.81 o                         
 -11   0   6          1.30          3.03         6.95 o                         
 -10   0   6        436.96        415.47        14.62 o                         
  -9   0   6        145.75        127.62         9.04 o                         
  -8   0   6       1318.65       1346.82        20.17 o                         
  -7   0   6         62.79         57.09         5.16 o                         
  -6   0   6       3417.84       3378.80        34.22 o                         
  -5   0   6        355.65        352.37         6.86 o                         
  -4   0   6       2250.51       2305.92        18.66 o                         
  -3   0   6        947.39        958.64        18.84 o                         
  -2   0   6         20.21         37.40         6.53 o                         
  -1   0   6         39.75         59.42         6.90 o                         
   0   0   6       5679.28       5733.95       104.83 o                         
   1   0   6        365.55        350.06         7.74 o                         
   2   0   6       1176.93       1315.45        23.63 o                         
   3   0   6         51.09         58.82         6.10 o                         
   4   0   6       1310.91       1415.94        24.71 o                         
   5   0   6        500.99        477.75        15.96 o                         
   6   0   6        164.95        179.96        11.35 o                         
   7   0   6          9.03         16.89         7.24 o                         
   8   0   6        656.40        682.14        24.47 o                         
   9   0   6         74.47         90.16        14.44 o                         
  10   0   6         75.81         54.65        16.16 o                         
 -12   1   6          1.78          4.66         9.33 o                         
 -11   1   6         68.11         66.23         7.50 o                         
 -10   1   6         60.12         69.49         7.22 o                         
  -9   1   6          1.36          2.02         4.69 o                         
  -8   1   6         27.86         24.72         3.84 o                         
  -7   1   6        308.60        308.66         6.48 o                         
  -6   1   6        452.74        449.57         6.15 o                         
  -5   1   6         75.35         65.30         2.41 o                         
  -4   1   6         56.02         52.79         2.43 o                         
  -3   1   6        624.02        622.13         5.19 o                         
  -2   1   6         16.72         16.37         1.67 o                         
  -1   1   6       2567.15       2506.90        23.04 o                         
   0   1   6          3.13          2.22         1.23 o                         
   1   1   6        540.15        539.16         5.90 o                         
   2   1   6        256.38        252.73         5.46 o                         
   3   1   6        462.91        454.63         8.07 o                         
   4   1   6        134.80        128.70         6.26 o                         
   5   1   6        263.66        254.76        13.01 o                         
   6   1   6        382.75        401.52        11.57 o                         
   7   1   6        420.24        413.62        12.33 o                         
   8   1   6         41.14         41.55         7.61 o                         
   9   1   6         11.20          7.19         9.49 o                         
  10   1   6         21.22         11.83        11.97 o                         
 -12   2   6        137.19        153.62        10.33 o                         
 -11   2   6          5.83          7.65         5.62 o                         
 -10   2   6          0.07         -3.94         5.18 o                         
  -9   2   6        101.98        108.97         6.07 o                         
  -8   2   6          6.08          7.13         3.66 o                         
  -7   2   6         27.32         24.18         3.28 o                         
  -6   2   6        306.39        319.70         5.66 o                         
  -5   2   6        229.28        226.15         4.97 o                         
  -4   2   6        201.16        215.13         4.66 o                         
  -3   2   6         29.95         28.60         1.65 o                         
  -2   2   6       1449.73       1440.86        12.42 o                         
  -1   2   6       1509.90       1443.71        14.21 o                         
   0   2   6        573.20        601.51         9.00 o                         
   1   2   6       1723.26       1677.30        11.55 o                         
   2   2   6        739.00        752.01         9.83 o                         
   3   2   6         49.16         48.03         3.36 o                         
   4   2   6          7.71         15.70         3.88 o                         
   5   2   6         33.77         20.12         4.84 o                         
   6   2   6         31.89         31.91         5.65 o                         
   7   2   6         34.72         25.85         6.49 o                         
   8   2   6         73.23         69.05         9.25 o                         
   9   2   6          1.85          6.24         7.03 o                         
  10   2   6          9.36         33.08        10.72 o                         
 -12   3   6         17.93         15.37         6.62 o                         
 -11   3   6        159.29        161.59         9.30 o                         
 -10   3   6         78.28         82.36         6.96 o                         
  -9   3   6        641.54        647.86        14.29 o                         
  -8   3   6         88.76         92.64         5.42 o                         
  -7   3   6        532.22        562.20        13.27 o                         
  -6   3   6         43.53         43.81         3.23 o                         
  -5   3   6        305.34        329.73         6.77 o                         
  -4   3   6          6.93          6.86         2.54 o                         
  -3   3   6        407.69        415.52         6.24 o                         
  -2   3   6         52.92         61.84         3.55 o                         
  -1   3   6       2021.73       2041.13        19.91 o                         
   0   3   6         68.36         81.02         4.60 o                         
   1   3   6        537.29        555.97         7.86 o                         
   2   3   6         54.34         68.30         3.95 o                         
   3   3   6        151.00        172.60         6.12 o                         
   4   3   6         41.08         53.18         6.87 o                         
   5   3   6        499.33        500.11        13.92 o                         
   6   3   6          0.08         -4.83         5.24 o                         
   7   3   6        838.92        825.55        19.50 o                         
   8   3   6          5.22          3.53         6.38 o                         
   9   3   6        104.03         79.93        12.44 o                         
  10   3   6         16.98         13.37        10.03 o                         
 -11   4   6          4.63          5.63         4.40 o                         
 -10   4   6        347.88        350.46         9.86 o                         
  -9   4   6          0.21          1.16         3.51 o                         
  -8   4   6         80.94         70.61         4.02 o                         
  -7   4   6         30.50         31.26         2.80 o                         
  -6   4   6        510.81        474.37         8.66 o                         
  -5   4   6        225.03        216.47         6.38 o                         
  -4   4   6         75.40         68.02         4.61 o                         
  -3   4   6         37.28         38.53         3.41 o                         
  -2   4   6       1705.43       1652.93        13.85 o                         
  -1   4   6         10.81          9.42         1.90 o                         
   0   4   6        121.93        125.60         4.28 o                         
   1   4   6         53.49         56.38         3.56 o                         
   2   4   6        702.67        708.90        14.06 o                         
   3   4   6         23.69         22.51         2.62 o                         
   4   4   6        203.00        209.18         8.82 o                         
   5   4   6         70.91         66.37         4.29 o                         
   6   4   6        119.87        137.81         6.20 o                         
   7   4   6          3.12          5.09         4.14 o                         
   8   4   6         98.90         97.57         6.08 o                         
   9   4   6         52.66         58.15         7.49 o                         
 -11   5   6         27.53         19.18         4.72 o                         
 -10   5   6          8.22          7.13         4.75 o                         
  -9   5   6        100.46        105.13         5.74 o                         
  -8   5   6         49.08         50.50         4.55 o                         
  -7   5   6         10.09          3.96         3.07 o                         
  -6   5   6         17.93         19.30         2.85 o                         
  -5   5   6         73.75         66.82         2.80 o                         
  -4   5   6          3.69          1.38         2.76 o                         
  -3   5   6         52.99         40.39         3.34 o                         
  -2   5   6         60.92         57.19         3.20 o                         
  -1   5   6        950.15        931.66         9.64 o                         
   0   5   6        266.42        258.39         5.39 o                         
   1   5   6          0.24          3.74         2.58 o                         
   2   5   6         42.44         38.76         2.82 o                         
   3   5   6         11.34         12.11         3.02 o                         
   4   5   6         34.12         31.73         4.91 o                         
   5   5   6         56.36         55.99         5.61 o                         
   6   5   6         90.70         89.22         6.54 o                         
   7   5   6         68.22         74.75         6.88 o                         
   8   5   6         80.14         86.02         8.85 o                         
   9   5   6          2.18          1.54         6.27 o                         
 -10   6   6        202.17        212.84         9.28 o                         
  -9   6   6          6.35          9.32         4.68 o                         
  -8   6   6        155.03        153.28         7.53 o                         
  -7   6   6          6.89         15.20         3.91 o                         
  -6   6   6        241.77        237.84         6.80 o                         
  -5   6   6         13.46         15.45         2.86 o                         
  -4   6   6        267.74        269.62         9.48 o                         
  -3   6   6        100.60        111.45         4.01 o                         
  -2   6   6       1279.32       1226.82        13.40 o                         
  -1   6   6        226.44        236.67         6.40 o                         
   0   6   6         85.66         92.80         4.56 o                         
   1   6   6          3.72          3.16         2.28 o                         
   2   6   6        905.82        880.45        13.08 o                         
   3   6   6        163.66        170.01         9.10 o                         
   4   6   6        177.83        170.97         7.48 o                         
   5   6   6        190.68        181.88         8.61 o                         
   6   6   6        172.51        169.88        13.21 o                         
   7   6   6         36.05         51.52         8.13 o                         
   8   6   6         97.68         93.90         9.56 o                         
  -9   7   6         45.23         32.65         5.88 o                         
  -8   7   6          2.53          8.92         4.79 o                         
  -7   7   6         32.25         33.58         8.22 o                         
  -6   7   6         20.01         18.57         5.03 o                         
  -5   7   6         71.32         74.07         4.88 o                         
  -4   7   6        136.62        128.93         5.76 o                         
  -3   7   6         52.05         58.21         4.43 o                         
  -2   7   6          1.08         -1.65         2.79 o                         
  -1   7   6          4.83         -2.62         2.62 o                         
   0   7   6         13.36         12.83         3.52 o                         
   1   7   6          2.04          9.94         3.47 o                         
   2   7   6         42.35         37.90         4.59 o                         
   3   7   6        214.70        226.07         9.13 o                         
   4   7   6          0.45          0.27         5.71 o                         
   5   7   6        233.69        243.91        12.22 o                         
   6   7   6          2.03         -7.68         7.68 o                         
   7   7   6         90.94         87.82        12.78 o                         
  -8   8   6         10.42         12.15         5.92 o                         
  -7   8   6         10.91          6.11         4.63 o                         
  -6   8   6         23.73         22.91         4.97 o                         
  -5   8   6         18.94         25.69         4.71 o                         
  -4   8   6          1.19         -1.21         3.53 o                         
  -3   8   6        160.78        157.35         6.65 o                         
  -2   8   6         71.42         82.82         3.98 o                         
  -1   8   6         28.58         25.85         5.06 o                         
   0   8   6          3.55          6.30         3.69 o                         
   1   8   6          3.47         10.48         4.32 o                         
   2   8   6         21.08         20.47         4.31 o                         
   3   8   6          9.45          6.97         5.20 o                         
   4   8   6         13.76         10.80         5.55 o                         
   5   8   6         42.21         29.07         6.74 o                         
   6   8   6          0.23         -2.68         7.23 o                         
  -6   9   6          6.51          4.43         4.94 o                         
  -5   9   6          0.14          1.81         4.23 o                         
  -4   9   6         58.65         52.61         5.04 o                         
  -3   9   6        153.28        124.93         6.93 o                         
  -2   9   6          0.95         -2.60         3.54 o                         
  -1   9   6        320.94        339.56        15.19 o                         
   0   9   6        125.34        146.91        13.31 o                         
   1   9   6         38.97         38.06         5.65 o                         
   2   9   6         10.76          0.86         7.14 o                         
   3   9   6         98.26         94.72         9.04 o                         
   4   9   6        122.92        141.17        10.44 o                         
  -4  10   6         22.85         26.98         8.61 o                         
  -3  10   6          0.07         -2.68         7.70 o                         
  -2  10   6         99.42         93.21        13.01 o                         
  -1  10   6         61.55         75.81        20.56 o                         
   0  10   6         21.68         15.43         9.86 o                         
   1  10   6         19.07         15.24         9.67 o                         
   2  10   6         34.77         27.54        11.82 o                         
 -12   1   7         84.35         75.21         8.65 o                         
 -11   1   7         78.08         76.09         6.82 o                         
 -10   1   7         35.78         24.22         4.78 o                         
  -9   1   7          0.64          2.46         3.32 o                         
  -8   1   7        635.31        618.17         9.78 o                         
  -7   1   7        117.14        112.80         4.64 o                         
  -6   1   7          8.35          6.08         1.69 o                         
  -5   1   7        704.52        701.01         8.69 o                         
  -4   1   7         60.91         71.99         2.20 o                         
  -3   1   7        427.91        426.35         6.29 o                         
  -2   1   7        559.43        555.27         8.93 o                         
  -1   1   7        101.86         96.45         4.17 o                         
   0   1   7       1385.32       1371.64        17.40 o                         
   1   1   7        686.85        700.89         7.79 o                         
   2   1   7        142.37        132.91         5.16 o                         
   3   1   7         68.87         77.81         3.84 o                         
   4   1   7        134.96        122.36         6.68 o                         
   5   1   7        422.03        362.89        10.77 o                         
   6   1   7        803.30        769.56        16.66 o                         
   7   1   7          1.69          0.91         5.26 o                         
   8   1   7        189.95        177.37        11.11 o                         
   9   1   7        154.48        167.99        12.92 o                         
 -12   2   7         67.63         68.56        12.64 o                         
 -11   2   7        128.07        134.33         8.08 o                         
 -10   2   7          9.04          8.37         4.89 o                         
  -9   2   7        224.83        217.79         7.67 o                         
  -8   2   7        313.81        317.56         7.55 o                         
  -7   2   7       1801.75       1768.53        16.61 o                         
  -6   2   7         13.19         18.42         2.63 o                         
  -5   2   7        361.01        352.24         6.96 o                         
  -4   2   7        110.13        108.78         3.38 o                         
  -3   2   7        546.27        569.27         9.50 o                         
  -2   2   7          1.54          2.99         1.83 o                         
  -1   2   7        637.04        670.19         9.73 o                         
   0   2   7         78.34         90.60         4.86 o                         
   1   2   7       1476.31       1477.74        13.26 o                         
   2   2   7         46.49         49.22         3.67 o                         
   3   2   7        453.94        461.35        13.27 o                         
   4   2   7         11.03         18.13         4.30 o                         
   5   2   7        122.99        126.27         7.97 o                         
   6   2   7        112.87         89.21         7.48 o                         
   7   2   7        500.75        512.99        15.42 o                         
   8   2   7          8.74          4.46         6.00 o                         
   9   2   7        289.72        311.93        16.91 o                         
 -11   3   7         14.32         17.25         5.60 o                         
 -10   3   7         12.05          9.99         4.82 o                         
  -9   3   7         36.48         40.96         4.56 o                         
  -8   3   7          9.94          5.60         4.22 o                         
  -7   3   7        209.06        205.72         6.67 o                         
  -6   3   7         17.10         13.54         3.47 o                         
  -5   3   7          1.92          5.99         2.71 o                         
  -4   3   7         23.87         21.87         2.91 o                         
  -3   3   7          2.43          0.74         4.39 o                         
  -2   3   7         19.53         27.93         3.87 o                         
  -1   3   7        746.04        720.19        14.17 o                         
   0   3   7        243.71        233.48         8.37 o                         
   1   3   7         82.84         87.52         3.77 o                         
   2   3   7        335.27        332.01         7.32 o                         
   3   3   7         29.86         23.78         4.49 o                         
   4   3   7         63.80         53.99         5.16 o                         
   5   3   7         93.82        105.78         7.72 o                         
   6   3   7         24.27         31.27         5.86 o                         
   7   3   7         22.10         28.72         6.47 o                         
   8   3   7          3.91         -2.75         5.86 o                         
   9   3   7          0.18         -5.02         9.96 o                         
 -11   4   7         24.55         28.99         6.27 o                         
 -10   4   7         35.95         29.99         5.56 o                         
  -9   4   7         66.15         62.08         5.85 o                         
  -8   4   7        122.62        126.31         6.25 o                         
  -7   4   7        159.03        159.35         5.06 o                         
  -6   4   7        425.72        418.53        11.79 o                         
  -5   4   7        126.59        132.25         8.73 o                         
  -4   4   7         19.46         19.64         3.79 o                         
  -3   4   7         74.33         78.68         3.74 o                         
  -2   4   7          0.28         -1.89         1.89 o                         
  -1   4   7        185.27        186.21         6.13 o                         
   0   4   7        455.04        454.04         8.55 o                         
   1   4   7       1669.85       1661.78        18.31 o                         
   2   4   7        102.34        111.47         6.96 o                         
   3   4   7        209.64        191.12         9.70 o                         
   4   4   7          3.76          9.14         5.36 o                         
   5   4   7         57.15         58.90         8.14 o                         
   6   4   7          0.90         -1.30         6.53 o                         
   7   4   7          3.97          8.80         5.43 o                         
   8   4   7         35.43         47.73         8.88 o                         
   9   4   7        116.74        107.02        12.19 o                         
 -10   5   7         68.27         61.19         7.58 o                         
  -9   5   7         71.06         60.64         6.67 o                         
  -8   5   7        180.96        159.83         7.73 o                         
  -7   5   7         14.64          8.71         2.80 o                         
  -6   5   7        353.71        364.10        14.49 o                         
  -5   5   7        190.95        184.44         7.91 o                         
  -4   5   7        241.42        251.32         8.92 o                         
  -3   5   7        233.10        239.80         7.25 o                         
  -2   5   7        528.08        516.25         8.93 o                         
  -1   5   7          2.83          3.37         2.41 o                         
   0   5   7         31.42         29.75         4.96 o                         
   1   5   7        470.94        472.72        12.50 o                         
   2   5   7        747.52        746.51        14.79 o                         
   3   5   7        261.63        269.79        12.24 o                         
   4   5   7         32.52         39.20         5.17 o                         
   5   5   7        406.41        392.97        21.82 o                         
   6   5   7        429.02        433.62        16.89 o                         
   7   5   7          1.63          2.25         8.22 o                         
   8   5   7         74.75         68.61        10.07 o                         
 -10   6   7          0.01          1.19         5.45 o                         
  -9   6   7         27.42         29.55         6.20 o                         
  -8   6   7         22.11         23.43         2.90 o                         
  -7   6   7         16.79         19.18         3.03 o                         
  -6   6   7         19.64         23.64         3.00 o                         
  -5   6   7        117.27        113.41         5.22 o                         
  -4   6   7         16.88         18.07         2.67 o                         
  -3   6   7        159.66        139.85         5.85 o                         
  -2   6   7          5.27          7.67         3.44 o                         
  -1   6   7        464.22        458.75        12.63 o                         
   0   6   7         51.64         40.78         4.10 o                         
   1   6   7         19.51         20.17         2.25 o                         
   2   6   7          0.34          1.87         2.71 o                         
   3   6   7         78.45         71.05         4.22 o                         
   4   6   7        117.63        124.68         5.98 o                         
   5   6   7          1.28          3.57         5.36 o                         
   6   6   7         22.35         31.34         5.81 o                         
   7   6   7         15.53         21.62         3.33 o                         
  -9   7   7         17.35         10.03         6.43 o                         
  -8   7   7          1.46          2.98         3.74 o                         
  -7   7   7         84.44         81.98         5.67 o                         
  -6   7   7         28.37         22.86         4.18 o                         
  -5   7   7        123.45        132.97         6.53 o                         
  -4   7   7         54.59         47.15         4.20 o                         
  -3   7   7         57.83         61.62         4.89 o                         
  -2   7   7        221.23        216.08         7.15 o                         
  -1   7   7         12.16          2.46         3.36 o                         
   0   7   7        171.20        172.39         6.62 o                         
   1   7   7          1.92         -3.26         3.26 o                         
   2   7   7         24.58         18.37         4.20 o                         
   3   7   7        530.70        522.94        11.85 o                         
   4   7   7         88.28         88.17         8.51 o                         
   5   7   7         12.94         16.11         5.36 o                         
   6   7   7          0.61         -2.29         5.62 o                         
  -7   8   7        220.43        225.96        11.00 o                         
  -6   8   7          0.18         -4.18         4.91 o                         
  -5   8   7         93.37         96.70         7.00 o                         
  -4   8   7        348.76        359.80         9.54 o                         
  -3   8   7        571.67        558.25        11.59 o                         
  -2   8   7         18.66         11.00         4.07 o                         
  -1   8   7          1.95          0.27         3.56 o                         
   0   8   7        269.90        286.36         9.81 o                         
   1   8   7        308.31        313.87         9.62 o                         
   2   8   7          9.16          5.72         6.69 o                         
   3   8   7        159.19        167.38         8.47 o                         
   4   8   7         98.54        115.34         8.34 o                         
   5   8   7          6.02         10.50         6.33 o                         
  -6   9   7         45.82         36.01         7.49 o                         
  -5   9   7         26.35         27.78         8.27 o                         
  -4   9   7          2.09         10.55         5.64 o                         
  -3   9   7         24.94         17.73         5.48 o                         
  -2   9   7          1.78          6.46         5.09 o                         
  -1   9   7         16.87         20.36         5.85 o                         
   0   9   7          7.98         14.71         6.95 o                         
   1   9   7         55.53         56.45         6.97 o                         
   2   9   7          3.94          3.56         6.00 o                         
   3   9   7         52.34         77.06         8.41 o                         
  -2  10   7         74.10         62.33         8.20 o                         
  -1  10   7         35.73         32.27         7.93 o                         
   0  10   7         48.40         48.38         8.56 o                         
 -11   0   8        127.42        116.76        10.54 o                         
 -10   0   8         29.64         32.87         7.03 o                         
  -9   0   8         96.62         82.48         6.82 o                         
  -8   0   8        227.78        238.71         8.72 o                         
  -7   0   8        315.30        330.87         8.62 o                         
  -6   0   8        259.91        253.34         7.90 o                         
  -5   0   8        178.21        174.34        15.69 o                         
  -4   0   8          0.81         -0.56         2.60 o                         
  -3   0   8        744.14        735.07        11.84 o                         
  -2   0   8         66.62         65.30         8.83 o                         
  -1   0   8        468.55        467.52        17.76 o                         
   0   0   8         50.98         43.09         2.96 o                         
   1   0   8         68.85         72.09         5.62 o                         
   2   0   8         83.30         64.43         8.01 o                         
   3   0   8        234.38        256.48         8.27 o                         
   4   0   8         16.09         11.09         5.00 o                         
   5   0   8        265.79        253.21        13.81 o                         
   6   0   8         12.89         12.33         8.12 o                         
   7   0   8        319.30        317.58        19.86 o                         
   8   0   8         34.73         38.27        18.59 o                         
   9   0   8         27.80         80.67        19.28 o                         
 -11   1   8          6.50          5.63         4.61 o                         
 -10   1   8         98.95        104.69         6.32 o                         
  -9   1   8         11.86          8.52         3.97 o                         
  -8   1   8         10.12         10.12         2.83 o                         
  -7   1   8        184.89        181.27         5.37 o                         
  -6   1   8        125.38        125.63         4.20 o                         
  -5   1   8        318.89        302.44         6.59 o                         
  -4   1   8        459.38        467.80        10.47 o                         
  -3   1   8         40.00         44.69         3.87 o                         
  -2   1   8          1.51          1.79         2.51 o                         
  -1   1   8         63.88         57.31         3.79 o                         
   0   1   8        365.94        359.97         9.18 o                         
   1   1   8        433.16        425.85        10.22 o                         
   2   1   8          0.09          5.98         2.81 o                         
   3   1   8        114.35        119.00         7.48 o                         
   4   1   8        843.88        831.56        17.95 o                         
   5   1   8        131.95        133.46         7.13 o                         
   6   1   8         12.40          7.11         4.54 o                         
   7   1   8         52.55         48.00         8.87 o                         
   8   1   8         12.47         -0.38         6.05 o                         
   9   1   8          4.14          1.48         8.01 o                         
 -11   2   8         12.69          9.98         5.13 o                         
 -10   2   8         43.13         52.59         5.13 o                         
  -9   2   8         84.52         99.76         5.28 o                         
  -8   2   8         80.98         80.70         4.10 o                         
  -7   2   8         41.22         38.28         3.88 o                         
  -6   2   8         86.89         86.86         6.50 o                         
  -5   2   8        122.89        119.41         4.31 o                         
  -4   2   8          0.22          1.08         1.71 o                         
  -3   2   8          6.11          2.20         3.22 o                         
  -2   2   8         59.96         53.13         4.23 o                         
  -1   2   8        834.97        864.12        14.29 o                         
   0   2   8        284.17        292.74        15.17 o                         
   1   2   8        240.64        235.62         5.75 o                         
   2   2   8        163.75        168.69        16.66 o                         
   3   2   8          0.82          0.47         4.23 o                         
   4   2   8         55.98         68.29         7.58 o                         
   5   2   8        274.27        273.43        13.74 o                         
   6   2   8         14.18          8.55         5.22 o                         
   7   2   8         54.14         62.45         7.80 o                         
   8   2   8        152.60        162.26        12.89 o                         
   9   2   8         16.13         24.44         8.92 o                         
 -11   3   8         31.47         32.64         5.66 o                         
 -10   3   8         81.70         74.62         6.48 o                         
  -9   3   8          8.04          1.79         3.47 o                         
  -8   3   8         27.12         24.83         3.91 o                         
  -7   3   8          7.11          2.20         3.53 o                         
  -6   3   8        878.41        878.48        17.01 o                         
  -5   3   8          8.16         12.70         4.23 o                         
  -4   3   8        575.10        560.64         8.89 o                         
  -3   3   8          0.15         -3.31         3.31 o                         
  -2   3   8        541.56        522.29        10.87 o                         
  -1   3   8        114.05        119.65         7.04 o                         
   0   3   8        286.52        305.57        10.04 o                         
   1   3   8         54.99         53.30         3.27 o                         
   2   3   8        988.18       1013.58        16.41 o                         
   3   3   8         10.94         11.29         4.72 o                         
   4   3   8        743.10        706.10        25.76 o                         
   5   3   8         89.22        103.19        14.56 o                         
   6   3   8        124.04        107.47         8.05 o                         
   7   3   8         44.81         48.08         7.88 o                         
   8   3   8        104.58         96.11        13.54 o                         
 -11   4   8         26.74         16.62         6.61 o                         
 -10   4   8          0.40         -0.69         4.31 o                         
  -9   4   8        157.03        151.96         6.12 o                         
  -8   4   8          6.99          8.91         4.88 o                         
  -7   4   8          0.60          9.18         5.41 o                         
  -6   4   8          1.24          6.70         3.77 o                         
  -5   4   8        136.86        144.05         6.19 o                         
  -4   4   8          6.09         -1.28         3.10 o                         
  -3   4   8         37.77         44.21         3.30 o                         
  -2   4   8          8.35         10.88         2.59 o                         
  -1   4   8         35.23         34.63         2.35 o                         
   0   4   8         13.77         14.58         3.06 o                         
   1   4   8         17.56         24.64         5.56 o                         
   2   4   8         88.08         95.17         6.87 o                         
   3   4   8          8.00          4.92         4.48 o                         
   4   4   8          5.59          4.88         6.39 o                         
   5   4   8         53.27         41.11        14.71 o                         
   6   4   8          2.46          4.19         4.80 o                         
   7   4   8         13.92         12.23         9.16 o                         
   8   4   8          3.46          6.52         7.60 o                         
 -10   5   8          3.97          9.60         4.77 o                         
  -9   5   8         27.14         30.27         7.87 o                         
  -8   5   8         66.64         63.83         8.71 o                         
  -7   5   8         35.25         46.28         6.76 o                         
  -6   5   8        176.73        181.01         9.81 o                         
  -5   5   8          5.76         18.42         4.74 o                         
  -4   5   8         96.64        106.94         5.02 o                         
  -3   5   8        181.61        183.50         7.40 o                         
  -2   5   8          4.56          6.20         3.53 o                         
  -1   5   8         41.51         43.97         4.42 o                         
   0   5   8         52.65         55.98         4.93 o                         
   1   5   8          8.29          6.55         4.87 o                         
   2   5   8        481.45        487.83        15.31 o                         
   3   5   8          1.77          2.96         4.70 o                         
   4   5   8         72.19         69.88         9.13 o                         
   5   5   8          2.79          1.32         6.89 o                         
   6   5   8         81.97         52.01        13.28 o                         
   7   5   8         82.83         86.09        28.95 o                         
  -9   6   8        176.39        163.46        11.70 o                         
  -8   6   8          1.20         -0.97         6.82 o                         
  -7   6   8         79.10         62.19         8.34 o                         
  -6   6   8          3.44         -0.70         5.19 o                         
  -5   6   8        422.88        407.54        12.55 o                         
  -4   6   8          8.52          4.36         3.45 o                         
  -3   6   8        131.27        128.66         5.84 o                         
  -2   6   8        417.27        427.45         8.68 o                         
  -1   6   8        619.67        592.69        12.65 o                         
   0   6   8        119.17        116.19         8.50 o                         
   1   6   8         60.94         69.67         7.16 o                         
   2   6   8        103.51        109.18         8.12 o                         
   3   6   8        135.50        137.66        10.43 o                         
   4   6   8          3.44         15.86         9.49 o                         
   5   6   8        100.82        104.21        15.32 o                         
   6   6   8         33.91         34.94        13.29 o                         
   7   6   8         20.56          1.42         9.27 o                         
  -8   7   8        139.67        148.21        11.76 o                         
  -7   7   8          0.03          1.70         5.89 o                         
  -6   7   8          9.63         11.13         7.80 o                         
  -5   7   8         15.40         15.82         4.93 o                         
  -4   7   8        124.89        106.41         8.64 o                         
  -3   7   8        102.69        106.97         6.48 o                         
  -2   7   8          4.26          1.72         4.87 o                         
  -1   7   8         79.82         75.71         9.94 o                         
   0   7   8         84.81         87.77         8.00 o                         
   1   7   8          3.96          6.48         6.27 o                         
   2   7   8         14.21         12.16         6.75 o                         
   3   7   8         17.13         19.61         9.30 o                         
   4   7   8        100.86         79.28        13.07 o                         
   5   7   8         12.38         32.00        13.61 o                         
   6   7   8         10.79         11.55         9.52 o                         
  -7   8   8         30.42         30.65         7.59 o                         
  -6   8   8         19.78         32.79        12.71 o                         
  -5   8   8         25.26         25.97         5.52 o                         
  -4   8   8         19.07         26.41         7.37 o                         
  -3   8   8        185.25        161.40         8.59 o                         
  -2   8   8         35.28         30.85         5.52 o                         
  -1   8   8         89.16        100.19         7.57 o                         
   0   8   8          0.53         -5.81         5.81 o                         
   1   8   8         25.96         19.36         8.48 o                         
   2   8   8          1.46         -2.59         6.82 o                         
   3   8   8         97.67         82.40        12.26 o                         
   4   8   8         19.88         35.56        13.65 o                         
  -5   9   8          2.70          5.58         6.92 o                         
  -4   9   8        452.78        404.57        16.58 o                         
  -3   9   8         20.04         17.35         4.66 o                         
  -2   9   8         23.74         17.86         4.85 o                         
  -1   9   8         24.62         25.04         4.91 o                         
   0   9   8        119.96        113.72         7.20 o                         
   1   9   8         19.55         21.82         4.46 o                         
   2   9   8         34.56         19.80         5.16 o                         
 -11   1   9         27.86         28.86         4.83 o                         
 -10   1   9         41.76         39.16         4.34 o                         
  -9   1   9          5.96          0.58         3.56 o                         
  -8   1   9        745.26        765.39        12.53 o                         
  -7   1   9        124.22        125.06         7.09 o                         
  -6   1   9        509.54        522.50        11.17 o                         
  -5   1   9        165.44        164.26         6.35 o                         
  -4   1   9        357.37        345.70         8.21 o                         
  -3   1   9          2.01          1.18         3.49 o                         
  -2   1   9        532.10        552.91        11.64 o                         
  -1   1   9        250.76        255.33         8.75 o                         
   0   1   9       1262.48       1244.49        27.00 o                         
   1   1   9         29.19         32.34         3.16 o                         
   2   1   9        253.33        246.41        11.31 o                         
   3   1   9        325.85        313.27        14.58 o                         
   4   1   9         42.55         37.39         6.12 o                         
   5   1   9          2.57          3.06         5.16 o                         
   6   1   9        124.59        110.04         8.11 o                         
   7   1   9         87.05         79.28        10.80 o                         
   8   1   9        190.75        193.85        18.61 o                         
 -11   2   9        167.56        167.57         7.53 o                         
 -10   2   9        112.07        126.83         7.57 o                         
  -9   2   9        103.42        102.65         6.55 o                         
  -8   2   9          0.46          2.64         3.62 o                         
  -7   2   9        187.07        193.81         6.28 o                         
  -6   2   9         32.25         26.07         3.82 o                         
  -5   2   9        169.01        173.42         7.97 o                         
  -4   2   9         68.52         68.66         5.29 o                         
  -3   2   9        133.02        135.35        10.84 o                         
  -2   2   9         53.91         52.46         7.65 o                         
  -1   2   9        427.45        423.91        18.12 o                         
   0   2   9         69.66         73.21         7.63 o                         
   1   2   9        423.10        437.53         7.80 o                         
   2   2   9        139.98        131.65         7.01 o                         
   3   2   9        498.48        496.51        20.73 o                         
   4   2   9         25.65         20.13         6.07 o                         
   5   2   9         97.94         94.37         9.07 o                         
   6   2   9         12.52         19.34        13.17 o                         
   7   2   9         87.71         85.65         8.46 o                         
   8   2   9         14.05         17.25         7.81 o                         
 -10   3   9          4.25          6.61         5.25 o                         
  -9   3   9         70.74         82.73         6.34 o                         
  -8   3   9         38.16         34.65         5.14 o                         
  -7   3   9          0.50          5.69         3.89 o                         
  -6   3   9         11.28         15.64         4.22 o                         
  -5   3   9          9.24         11.81         3.33 o                         
  -4   3   9        117.44        109.33         4.30 o                         
  -3   3   9        106.09        105.35         7.02 o                         
  -2   3   9         27.04         17.37         4.69 o                         
  -1   3   9         39.87         42.45         5.49 o                         
   0   3   9        109.93        121.35         7.85 o                         
   1   3   9         23.28         25.16         2.87 o                         
   2   3   9         48.55         50.28         5.85 o                         
   3   3   9         73.56         59.69         6.19 o                         
   4   3   9          6.70          7.90         5.62 o                         
   5   3   9          0.34         -0.31         6.96 o                         
   6   3   9         32.27         38.72         9.44 o                         
   7   3   9         14.01          9.44         7.56 o                         
   8   3   9          0.66         12.34         8.09 o                         
 -10   4   9         86.66         97.22         7.97 o                         
  -9   4   9         72.41         49.87         6.44 o                         
  -8   4   9         26.99         21.54         5.17 o                         
  -7   4   9        100.69         95.49         6.30 o                         
  -6   4   9          9.82          5.89         3.53 o                         
  -5   4   9        299.82        301.74        14.88 o                         
  -4   4   9         18.64         28.56         4.63 o                         
  -3   4   9        890.55        895.85        11.38 o                         
  -2   4   9        708.81        694.61         8.87 o                         
  -1   4   9         62.74         62.32         2.52 o                         
   0   4   9          6.10         10.42         2.35 o                         
   1   4   9         39.86         37.68         4.73 o                         
   2   4   9          8.44         -0.70         4.14 o                         
   3   4   9          3.13          7.51         6.03 o                         
   4   4   9          0.62         -0.78        10.26 o                         
   5   4   9        111.42         98.10         8.42 o                         
   6   4   9        144.11        164.10        13.73 o                         
   7   4   9        124.28        126.91        13.82 o                         
  -9   5   9          8.73         -2.04         6.75 o                         
  -8   5   9        178.80        188.62         9.50 o                         
  -7   5   9          6.09          1.69         4.65 o                         
  -6   5   9        118.72        113.95         6.27 o                         
  -5   5   9        182.00        198.78         9.01 o                         
  -4   5   9          8.79          4.39         4.24 o                         
  -3   5   9         50.82         46.60         4.77 o                         
  -2   5   9        920.96        905.02        14.25 o                         
  -1   5   9        132.23        140.52         6.44 o                         
   0   5   9        147.60        160.94        12.01 o                         
   1   5   9         40.71         35.25         6.21 o                         
   2   5   9        524.78        513.34        14.35 o                         
   3   5   9        127.61        122.68        11.22 o                         
   4   5   9         94.60         91.07        10.44 o                         
   5   5   9         22.63         37.33         8.90 o                         
   6   5   9        185.50        171.80        17.72 o                         
  -9   6   9          1.21         -9.86         9.86 o                         
  -8   6   9          2.01         -5.69         5.69 o                         
  -7   6   9          3.32         -2.63         5.88 o                         
  -6   6   9          4.09          8.37         5.40 o                         
  -5   6   9          0.14          0.74         3.07 o                         
  -4   6   9          0.48          4.22         3.98 o                         
  -3   6   9         23.69         27.10         5.15 o                         
  -2   6   9         90.63         92.46         6.38 o                         
  -1   6   9          8.11          8.08         4.01 o                         
   0   6   9         24.64         19.79         6.05 o                         
   1   6   9          7.54          5.20         5.96 o                         
   2   6   9         29.91         33.09         6.42 o                         
   3   6   9         28.86         30.89         9.34 o                         
   4   6   9         45.96         52.41        10.82 o                         
   5   6   9         68.31         89.22        14.52 o                         
   6   6   9         32.49         15.23        22.28 o                         
  -7   7   9         34.86         34.05         7.88 o                         
  -6   7   9         18.24         20.55         5.90 o                         
  -5   7   9         23.93         17.63         7.03 o                         
  -4   7   9         67.52         66.45         4.95 o                         
  -3   7   9         84.37         82.25         7.38 o                         
  -2   7   9        103.24        102.04         8.54 o                         
  -1   7   9          8.97         11.68         5.32 o                         
   0   7   9        150.97        144.74         9.09 o                         
   1   7   9        124.82        133.01        17.12 o                         
   2   7   9          0.03         -4.28         7.20 o                         
   3   7   9         43.73         50.09        12.64 o                         
   4   7   9          2.42          3.63         8.58 o                         
  -6   8   9         30.82         28.59         5.76 o                         
  -5   8   9         31.46         50.18         6.71 o                         
  -4   8   9          5.80          5.58         4.04 o                         
  -3   8   9        290.81        279.75        12.52 o                         
  -2   8   9         97.45         97.93         9.20 o                         
  -1   8   9         36.17         44.31         8.32 o                         
   0   8   9         42.77         41.14         8.20 o                         
   1   8   9         39.51         46.34         7.61 o                         
   2   8   9          1.28          9.51         9.66 o                         
   3   8   9        123.40        154.88        16.73 o                         
  -3   9   9          8.28         19.39         9.52 o                         
  -2   9   9          1.91          9.64         4.89 o                         
  -1   9   9          3.74          2.89         7.85 o                         
   0   9   9          3.18         14.47         7.20 o                         
 -10   0  10         93.97         93.63        10.38 o                         
  -9   0  10          2.88          6.08         7.06 o                         
  -8   0  10        460.39        464.37        19.46 o                         
  -7   0  10        289.93        268.67        18.19 o                         
  -6   0  10        132.09        131.21        10.57 o                         
  -5   0  10         90.44         94.70         8.64 o                         
  -4   0  10         43.63         39.05         6.06 o                         
  -3   0  10          0.48          3.54         2.83 o                         
  -2   0  10          1.66         -0.06         2.37 o                         
  -1   0  10        111.86        120.91         5.54 o                         
   0   0  10       1700.75       1726.72        37.34 o                         
   2   0  10        377.22        337.61        19.33 o                         
   3   0  10        151.89        126.08        15.21 o                         
   4   0  10        855.60        844.39        37.37 o                         
   5   0  10          3.50          2.28        11.88 o                         
   6   0  10        143.16        115.12        19.51 o                         
   7   0  10        110.95         99.77        19.73 o                         
 -10   1  10         17.57         17.26         4.62 o                         
  -9   1  10         88.67         92.24         4.74 o                         
  -8   1  10          4.76          6.87         4.71 o                         
  -7   1  10        290.92        286.96        12.66 o                         
  -6   1  10          9.70          0.34         4.71 o                         
  -5   1  10         48.23         32.12         4.95 o                         
  -4   1  10        133.79        146.91         8.50 o                         
  -3   1  10        547.96        580.52        16.42 o                         
  -2   1  10         12.43         15.99         4.63 o                         
  -1   1  10        187.93        187.94         9.96 o                         
   0   1  10         37.32         34.92         2.34 o                         
   1   1  10        385.76        391.77        15.07 o                         
   2   1  10         53.06         56.08         7.18 o                         
   3   1  10         28.91         18.79        15.06 o                         
   4   1  10         14.65          6.51         8.12 o                         
   5   1  10          7.75          7.41         5.31 o                         
   6   1  10         21.61         20.12         7.83 o                         
   7   1  10        149.58        140.56        12.61 o                         
 -10   2  10         22.71         23.59         5.19 o                         
  -9   2  10          0.37          0.96         4.00 o                         
  -8   2  10         83.15         75.82         5.07 o                         
  -7   2  10         94.95        100.95         5.25 o                         
  -6   2  10         25.71         22.52         6.14 o                         
  -5   2  10        104.54        123.82         7.73 o                         
  -4   2  10        212.35        220.42         6.56 o                         
  -3   2  10          2.20         -6.03         8.01 o                         
  -2   2  10         22.25         28.60         7.06 o                         
  -1   2  10         93.32         94.50         8.79 o                         
   0   2  10         40.17         25.08         8.27 o                         
   1   2  10        446.96        459.77        21.82 o                         
   2   2  10         42.89         46.69        18.21 o                         
   3   2  10         24.72         28.64         5.08 o                         
   4   2  10         14.31         -5.80         8.20 o                         
   5   2  10          0.63          9.96         5.93 o                         
   6   2  10         74.52         91.14        17.05 o                         
   7   2  10          7.79         15.42         8.74 o                         
 -10   3  10         53.68         58.05         6.74 o                         
  -9   3  10        491.75        526.08        20.61 o                         
  -8   3  10          4.41          5.22         4.08 o                         
  -7   3  10        288.14        299.84         9.02 o                         
  -6   3  10        109.52        102.18         5.75 o                         
  -5   3  10        117.73        106.24         6.85 o                         
  -4   3  10         39.64         33.78         2.83 o                         
  -3   3  10        171.20        166.24         7.67 o                         
  -2   3  10          0.11         -0.76         3.66 o                         
  -1   3  10        634.43        637.72        19.83 o                         
   0   3  10          0.94          3.91         3.65 o                         
   1   3  10        905.90        886.35        22.51 o                         
   2   3  10          2.43         -1.25         4.68 o                         
   3   3  10         34.40         41.77         8.07 o                         
   4   3  10        121.32        117.03        18.99 o                         
   5   3  10        391.74        373.39        19.17 o                         
   6   3  10          0.24         12.28         8.08 o                         
   7   3  10        101.94         96.23        16.11 o                         
  -9   4  10         26.56         26.54         5.71 o                         
  -8   4  10         30.17         29.26         5.16 o                         
  -7   4  10          0.51          7.75         3.47 o                         
  -6   4  10        135.73        149.79         9.04 o                         
  -5   4  10          6.20          3.13         4.14 o                         
  -4   4  10         67.00         82.91         6.89 o                         
  -3   4  10         68.42         76.28         3.94 o                         
  -2   4  10        251.68        262.96        15.75 o                         
  -1   4  10        167.78        161.20        11.64 o                         
   0   4  10         40.34         40.48         4.33 o                         
   1   4  10         65.50         68.96         8.02 o                         
   2   4  10        247.13        257.15        11.85 o                         
   3   4  10        141.38        128.78        10.69 o                         
   4   4  10         11.13          8.21         9.08 o                         
   5   4  10         60.78         81.89        14.98 o                         
   6   4  10         43.95         35.29         9.93 o                         
  -9   5  10          5.05          1.68         6.09 o                         
  -8   5  10          9.02         11.87         5.39 o                         
  -7   5  10         27.70         19.37         6.91 o                         
  -6   5  10         24.46         33.89         5.74 o                         
  -5   5  10         14.14         18.32         4.95 o                         
  -4   5  10         40.78         36.36         4.84 o                         
  -3   5  10          0.47          1.05         3.56 o                         
  -2   5  10          7.35          6.69         3.69 o                         
  -1   5  10         75.36         73.18         6.49 o                         
   0   5  10          6.95         13.05         4.55 o                         
   1   5  10          2.72         -4.28         4.28 o                         
   2   5  10         78.76         75.13         7.92 o                         
   3   5  10          0.96          9.32         9.17 o                         
   4   5  10          0.11          0.86         7.32 o                         
   5   5  10         48.53         44.95        10.27 o                         
  -8   6  10         71.29         40.95         6.38 o                         
  -7   6  10         28.06         24.33         4.65 o                         
  -6   6  10         44.81         29.86         6.38 o                         
  -5   6  10        302.02        322.03        11.96 o                         
  -4   6  10        472.26        487.42        13.42 o                         
  -3   6  10         16.33          9.99         5.84 o                         
  -2   6  10         78.00         86.37         7.37 o                         
  -1   6  10         61.95         63.53         6.07 o                         
   0   6  10         73.64         78.19         7.50 o                         
   1   6  10         74.26         61.74         7.40 o                         
   2   6  10        230.43        220.19        11.68 o                         
   3   6  10        122.83        114.33        10.91 o                         
   4   6  10         40.30         41.66        11.68 o                         
  -6   7  10          0.35         -6.04         6.04 o                         
  -5   7  10        154.39        171.38        20.25 o                         
  -4   7  10          0.30          3.88         5.40 o                         
  -3   7  10        112.99        106.45         7.73 o                         
  -2   7  10          0.04          1.28         4.82 o                         
  -1   7  10         44.21         46.60         6.40 o                         
   0   7  10         24.99         17.69         7.35 o                         
   1   7  10         67.66         60.33         9.49 o                         
   2   7  10         22.95         34.85         9.69 o                         
   3   7  10        139.54        151.76        31.68 o                         
  -4   8  10          0.01         15.85         7.94 o                         
  -3   8  10          5.62         -2.38         6.64 o                         
  -2   8  10          8.37         12.50         8.75 o                         
  -1   8  10          6.64          4.51         6.91 o                         
   0   8  10          5.89          0.69         5.92 o                         
   1   8  10          0.07         16.97         8.43 o                         
 -10   1  11          7.87          0.59         5.44 o                         
  -9   1  11          0.87          2.50         5.62 o                         
  -8   1  11         65.28         65.85         9.74 o                         
  -7   1  11         98.67         95.48        11.93 o                         
  -6   1  11          0.46          6.38         4.93 o                         
  -5   1  11        279.48        293.75        10.87 o                         
  -4   1  11         34.84         38.23         4.67 o                         
  -3   1  11        137.17        140.06         5.72 o                         
  -2   1  11         64.42         72.49         8.74 o                         
  -1   1  11        150.98        156.20        13.31 o                         
   0   1  11        212.05        227.84         8.65 o                         
   1   1  11          1.96         -3.01         4.25 o                         
   2   1  11        135.88        136.81        10.40 o                         
   3   1  11        272.52        280.95        25.28 o                         
   4   1  11          3.29         10.14         8.59 o                         
   5   1  11         81.11         74.83        12.60 o                         
   6   1  11          0.02        -14.86        14.86 o                         
 -10   2  11         63.99         56.97         8.02 o                         
  -9   2  11          2.11          7.59         5.72 o                         
  -8   2  11         96.28         95.52         9.60 o                         
  -7   2  11         45.69         62.17         7.61 o                         
  -6   2  11        147.83        154.53        10.42 o                         
  -5   2  11         14.40         16.54         5.09 o                         
  -4   2  11        194.80        201.84         9.49 o                         
  -3   2  11         20.70         26.07         7.54 o                         
  -2   2  11        254.04        255.64        12.91 o                         
  -1   2  11          2.00         15.32         6.50 o                         
   0   2  11        228.11        237.73        19.40 o                         
   1   2  11         76.73         77.55         8.38 o                         
   2   2  11        293.24        272.69        13.72 o                         
   3   2  11         45.98         47.33         9.33 o                         
   4   2  11        151.77        154.87        14.56 o                         
   5   2  11          9.08          9.77         8.64 o                         
   6   2  11        162.66        145.27        17.00 o                         
  -9   3  11          0.01         -1.18         4.29 o                         
  -8   3  11         31.18         42.54         5.29 o                         
  -7   3  11         17.31         26.96         6.74 o                         
  -6   3  11          7.61         10.63        10.33 o                         
  -5   3  11          0.40         -1.30         6.35 o                         
  -4   3  11         25.28         23.07         9.08 o                         
  -3   3  11          1.42          9.78         7.43 o                         
  -2   3  11          0.00         -1.05         5.56 o                         
  -1   3  11          0.01         14.29        14.08 o                         
   0   3  11         74.82         80.08         5.32 o                         
   1   3  11        244.62        251.64        20.37 o                         
   2   3  11          7.56          7.17         9.23 o                         
   3   3  11          0.07         -6.66         6.66 o                         
   4   3  11          3.61          8.48         4.88 o                         
   5   3  11          8.98          7.78         6.63 o                         
   6   3  11          2.67        -10.36        10.36 o                         
  -9   4  11          9.99         11.85         4.44 o                         
  -8   4  11         42.61         48.51         7.45 o                         
  -7   4  11          0.17          3.76         5.03 o                         
  -6   4  11        542.37        566.22        12.04 o                         
  -5   4  11        140.89        148.02         7.83 o                         
  -4   4  11          5.74          1.96         3.50 o                         
  -3   4  11          4.01          2.94         1.82 o                         
  -2   4  11        328.44        360.97        18.21 o                         
  -1   4  11          2.55         -4.27         4.30 o                         
   0   4  11        219.65        237.73         9.91 o                         
   1   4  11         26.30         29.50         5.24 o                         
   2   4  11        294.23        274.59        16.52 o                         
   3   4  11          0.10          5.78         5.81 o                         
   4   4  11         45.21         25.69         7.31 o                         
   5   4  11          5.23          6.85         7.65 o                         
  -8   5  11         23.25         24.53         8.12 o                         
  -7   5  11         21.70         -1.76         4.94 o                         
  -6   5  11         12.87         18.44         5.29 o                         
  -5   5  11        156.94        152.70         9.07 o                         
  -4   5  11          3.17          2.04         3.65 o                         
  -3   5  11         44.29         33.54         4.78 o                         
  -2   5  11         38.84         42.04         7.49 o                         
  -1   5  11         11.73         16.89         4.94 o                         
   0   5  11          4.39         -0.82         9.23 o                         
   1   5  11          5.64          1.53         5.09 o                         
   2   5  11         79.86         90.73         9.20 o                         
   3   5  11        104.52         90.09         9.84 o                         
   4   5  11         29.91         34.51         7.40 o                         
  -7   6  11         36.59         37.50         7.16 o                         
  -6   6  11          3.42          4.73         7.77 o                         
  -5   6  11         15.42         15.93         5.75 o                         
  -4   6  11          7.74          7.54         4.69 o                         
  -3   6  11          3.49          2.01         4.89 o                         
  -2   6  11          6.55          5.37         6.04 o                         
  -1   6  11         64.79         75.38         7.30 o                         
   0   6  11         24.26         28.54         8.36 o                         
   1   6  11         26.11         24.68         6.32 o                         
   2   6  11          0.80         -5.04         7.81 o                         
   3   6  11         10.97         16.92         8.48 o                         
  -5   7  11        100.02         79.24         8.59 o                         
  -4   7  11          0.01         -5.71         5.71 o                         
  -3   7  11        214.31        202.85         9.74 o                         
  -2   7  11          4.55          6.31         5.76 o                         
  -1   7  11         35.14         41.74         6.63 o                         
   0   7  11          0.76         -6.60         8.95 o                         
   1   7  11         35.56         33.71         8.55 o                         
  -9   0  12         76.02         81.74        24.36 o                         
  -8   0  12        108.11        125.74        15.52 o                         
  -7   0  12         95.47         98.17        19.92 o                         
  -6   0  12        105.74        101.59        15.62 o                         
  -5   0  12         18.53         12.68         7.77 o                         
  -4   0  12        635.20        626.77        20.54 o                         
  -3   0  12        194.45        168.11        11.14 o                         
  -2   0  12        169.72        166.61        10.88 o                         
  -1   0  12         61.37         68.79         9.02 o                         
   0   0  12        677.44        696.85        24.51 o                         
   1   0  12         12.55         20.23         7.92 o                         
   2   0  12          0.48         -3.35         7.53 o                         
   3   0  12         16.44         13.19        10.09 o                         
   4   0  12          2.87          0.08        11.06 o                         
   5   0  12         88.29         90.35        19.97 o                         
  -9   1  12         33.18         18.78         7.28 o                         
  -8   1  12         11.70         11.29        11.34 o                         
  -7   1  12        159.43        141.42        10.99 o                         
  -6   1  12         35.69         30.03         6.90 o                         
  -5   1  12         12.55         12.49         9.27 o                         
  -4   1  12          8.51          7.92         4.18 o                         
  -3   1  12          1.33          6.95         6.24 o                         
  -2   1  12         13.81         16.86         4.14 o                         
  -1   1  12          0.02          0.50         3.00 o                         
   0   1  12         40.62         40.91         5.59 o                         
   1   1  12         69.19         64.26         7.27 o                         
   2   1  12          0.97          7.18         6.04 o                         
   3   1  12         95.45        111.01        22.17 o                         
   4   1  12         26.65         46.86         9.34 o                         
   5   1  12          5.39         -7.98         9.54 o                         
  -9   2  12         26.47         25.62         8.20 o                         
  -8   2  12         64.30         49.57         8.55 o                         
  -7   2  12         22.09         14.50         6.04 o                         
  -6   2  12         32.08         20.45         6.35 o                         
  -5   2  12          2.34         -7.20         7.91 o                         
  -4   2  12         28.20         30.35         4.29 o                         
  -3   2  12          0.71         -0.97         6.90 o                         
  -2   2  12         32.94         35.33         8.85 o                         
  -1   2  12        225.38        284.02        32.81 o                         
   0   2  12          8.86         -0.30         3.49 o                         
   1   2  12         11.06         10.67         5.53 o                         
   2   2  12          0.02          5.32         6.21 o                         
   3   2  12          0.25         -4.02         8.09 o                         
   4   2  12         14.72         27.69        10.56 o                         
   5   2  12          6.02          0.09         9.81 o                         
  -8   3  12         13.07         12.99         8.54 o                         
  -7   3  12         70.45         51.39        10.05 o                         
  -6   3  12         66.44         78.32        12.19 o                         
  -5   3  12        102.24         84.97         7.50 o                         
  -4   3  12         25.05         19.95         8.02 o                         
  -3   3  12        165.08        157.15        13.42 o                         
  -2   3  12         81.69         65.19        10.15 o                         
  -1   3  12        136.98        160.32        18.07 o                         
   0   3  12         89.07        110.85        10.46 o                         
   1   3  12        362.59        382.19        37.90 o                         
   2   3  12         44.44         54.26        18.19 o                         
   3   3  12          0.03         -0.62         7.25 o                         
   4   3  12          0.42         14.22        13.43 o                         
  -7   4  12          0.04          3.80         6.98 o                         
  -6   4  12         49.85         53.55         7.56 o                         
  -5   4  12         42.90         36.34         6.52 o                         
  -4   4  12         22.25         22.26         4.73 o                         
  -3   4  12         74.36         86.95         3.97 o                         
  -2   4  12         85.78        111.04        12.10 o                         
  -1   4  12          0.18          2.81         4.00 o                         
   0   4  12         14.81         21.75         4.95 o                         
   1   4  12         63.30         62.73         7.83 o                         
   2   4  12         36.68         45.78        11.81 o                         
   3   4  12         30.53         38.41         9.39 o                         
   4   4  12         35.09         27.51        10.84 o                         
  -6   5  12         12.57          5.07         4.74 o                         
  -5   5  12         49.11         56.08        13.20 o                         
  -4   5  12         17.82         18.07         5.47 o                         
  -3   5  12          3.75          9.95         4.33 o                         
  -2   5  12          5.83          5.44         8.61 o                         
  -1   5  12        114.67        123.81         8.92 o                         
   0   5  12         23.08         13.47         6.14 o                         
   1   5  12          6.32         18.22         7.89 o                         
   2   5  12         27.27         12.26         7.89 o                         
   3   5  12          1.12         -4.00         5.77 o                         
  -5   6  12         12.57          9.44         5.02 o                         
  -4   6  12        110.16        117.18         8.70 o                         
  -3   6  12        151.35        155.92        13.72 o                         
  -2   6  12        203.79        201.30        23.90 o                         
  -1   6  12         84.41        101.99        14.47 o                         
   0   6  12          8.21          1.17         5.74 o                         
   1   6  12         27.10         18.16         7.15 o                         
  -8   1  13        275.49        307.98        15.52 o                         
  -7   1  13         28.02         15.64         7.49 o                         
  -6   1  13         60.24         58.15         8.07 o                         
  -5   1  13         25.41         29.63         6.46 o                         
  -4   1  13         64.03         53.54         6.48 o                         
  -3   1  13          1.17         -3.41         3.47 o                         
  -2   1  13          4.38          7.27         5.81 o                         
  -1   1  13         29.53         36.77         5.35 o                         
   0   1  13        698.12        699.02        18.75 o                         
   1   1  13         31.79          7.38         7.95 o                         
   2   1  13         48.96         64.10         9.26 o                         
   3   1  13          4.88         12.46         8.53 o                         
  -7   2  13        134.70        144.78        29.52 o                         
  -6   2  13         11.01          6.24         6.48 o                         
  -5   2  13        123.96        117.08        11.96 o                         
  -4   2  13          0.12         -1.12         3.62 o                         
  -3   2  13        119.79        110.52        13.19 o                         
  -2   2  13          0.12         -3.60         7.82 o                         
  -1   2  13        382.87        394.53        22.45 o                         
   0   2  13          0.89          5.11         4.54 o                         
   1   2  13        177.47        165.28        14.40 o                         
   2   2  13         30.02         21.55         7.17 o                         
   3   2  13         92.79        102.15        13.16 o                         
  -7   3  13         10.52          9.20         6.14 o                         
  -6   3  13          7.47         -1.69         5.69 o                         
  -5   3  13          8.67         18.66         5.74 o                         
  -4   3  13         31.33         46.72         7.42 o                         
  -3   3  13         12.92         18.79         9.88 o                         
  -2   3  13          8.34         14.04        30.99 o                         
  -1   3  13        126.98        129.85        14.69 o                         
   0   3  13          4.22          5.96         4.38 o                         
   1   3  13          8.06         -1.71         9.36 o                         
   2   3  13         11.30          7.89         7.98 o                         
   3   3  13         23.53         23.81        10.24 o                         
  -6   4  13        124.29        137.92        10.91 o                         
  -5   4  13        144.69        164.30        13.07 o                         
  -4   4  13          0.34          7.33         4.65 o                         
  -3   4  13         58.77         71.68        12.29 o                         
  -2   4  13         58.19         68.62        11.72 o                         
  -1   4  13         21.01         17.10         4.82 o                         
   0   4  13          0.04          3.78         5.06 o                         
   1   4  13         40.89         41.95         8.20 o                         
   2   4  13         30.75         33.28         8.71 o                         
  -4   5  13         65.56         59.58         7.26 o                         
  -3   5  13         22.76         27.15         5.72 o                         
  -2   5  13        241.39        266.16        18.66 o                         
  -1   5  13         60.85         55.19         6.80 o                         
   0   5  13        131.71        127.56        10.20 o                         
  -6   0  14         17.26         12.40         8.89 o                         
  -5   0  14         27.85         13.45         7.85 o                         
  -4   0  14          0.57         13.54         7.43 o                         
  -3   0  14         92.96         94.22        12.17 o                         
  -2   0  14         72.45         72.09        11.28 o                         
  -1   0  14         18.50          6.01         8.71 o                         
   0   0  14         82.53        107.28        13.45 o                         
   1   0  14        113.14        119.24        15.19 o                         
  -6   1  14         35.27         36.42         7.87 o                         
  -5   1  14          5.22         -5.24        10.52 o                         
  -4   1  14         42.13         44.01         8.73 o                         
  -3   1  14          0.19         -5.36         5.36 o                         
  -2   1  14         53.71         62.18         6.50 o                         
  -1   1  14          3.20         -3.66         5.24 o                         
   0   1  14         16.67         16.33         6.31 o                         
   1   1  14          9.97          2.29         6.22 o                         
  -5   2  14         46.97         58.35         8.24 o                         
  -4   2  14         23.09         24.82         5.06 o                         
  -3   2  14          0.75          2.89         5.02 o                         
  -2   2  14          2.02          0.96         9.93 o                         
  -1   2  14         10.01         14.64         6.61 o                         
   0   2  14          5.22         11.10         5.62 o                         
   1   2  14        102.72        107.32        10.69 o                         
  -4   3  14         60.79         64.83        13.11 o                         
  -3   3  14          1.68          0.23         9.75 o                         
  -2   3  14        252.55        265.30        28.15 o                         
  -1   3  14        122.42        146.54         6.42 o                         
   0   3  14         23.69         19.71         6.20 o                         
                                                                                
