# Supplementary material for: Isomorphous crystal structures of chlorodi­acetyl­ene and iododi­acetyl­ene derivatives: simultaneous hydrogen and halogen bonds on carbon­yl
Source: Acta Crystallogr E Crystallogr Commun. 2017 Jul 17;73(Pt 8):1175–9. doi: 10.1107/S2056989017010155 (PMC5598843; doi:10.1107/S2056989017010155)
Supplement: Supplementary file 3 [file e-73-01175-IVsup3.hkl]

data_IV                                                                         
_shelx_title ' mo_Baillarg_5P9_64c_2_0m in P2(1)/n'                             
_shelx_refln_list_code          4                                               
_shelx_F_calc_maximum      237.74                                               
_exptl_crystal_F_000       592.00                                               
_reflns_d_resolution_high  0.7991                                               
                                                                                
loop_                                                                           
 _space_group_symop_operation_xyz                                               
 'x, y, z'                                                                      
 '-x+1/2, y+1/2, -z+1/2'                                                        
 '-x, -y, -z'                                                                   
 'x-1/2, -y-1/2, z-1/2'                                                         
                                                                                
_cell_length_a    11.1587                                                       
_cell_length_b     9.0288                                                       
_cell_length_c    12.9899                                                       
_cell_angle_alpha  90.000                                                       
_cell_angle_beta  108.731                                                       
_cell_angle_gamma  90.000                                                       
                                                                                
_shelx_F_squared_multiplier     1.000                                           
                                                                                
loop_                                                                           
 _refln_index_h                                                                 
 _refln_index_k                                                                 
 _refln_index_l                                                                 
 _refln_F_squared_calc                                                          
 _refln_F_squared_meas                                                          
 _refln_F_squared_sigma                                                         
 _refln_observed_status                                                         
   2   0   0        236.80        230.14         5.85 o                         
   4   0   0      13186.00      14545.90       181.24 o                         
   6   0   0          8.44         12.46         3.52 o                         
   8   0   0       4934.90       4961.38        63.71 o                         
  10   0   0       4119.84       4059.78        79.36 o                         
  12   0   0       3910.89       3910.61        82.34 o                         
   1   1   0       8868.14       9054.21        47.75 o                         
   2   1   0        242.52        230.14         6.39 o                         
   3   1   0      14197.72      14719.08       102.30 o                         
   4   1   0      13902.25      14418.68        89.42 o                         
   5   1   0         59.16         73.24         4.13 o                         
   6   1   0       2415.75       2268.19        24.43 o                         
   7   1   0         94.01         88.04         5.76 o                         
   8   1   0       2521.22       2496.75        36.92 o                         
   9   1   0       1519.55       1534.47        19.14 o                         
  10   1   0        470.76        478.44        25.36 o                         
  11   1   0       2279.31       2356.26        37.67 o                         
  12   1   0         60.97         57.32        10.14 o                         
  13   1   0        999.78       1074.83        24.61 o                         
   0   2   0      24434.58      25852.49       238.70 o                         
   1   2   0      17225.94      18038.89        93.35 o                         
   2   2   0          3.66         22.44         2.83 o                         
   3   2   0       8729.44       8768.79        45.16 o                         
   4   2   0       6363.57       7074.07        51.86 o                         
   5   2   0      15040.68      14975.38        83.39 o                         
   6   2   0        436.54        448.52        10.03 o                         
   7   2   0       9020.64       9013.74        63.10 o                         
   8   2   0        273.47        289.44         8.73 o                         
   9   2   0       2922.05       2820.52        33.21 o                         
  10   2   0        551.25        576.06        14.62 o                         
  11   2   0        214.07        199.33        10.44 o                         
  12   2   0        343.73        357.31        20.29 o                         
  13   2   0        254.83        258.02        18.20 o                         
   1   3   0       3555.04       3516.67        18.23 o                         
   2   3   0       2120.21       2171.09        12.25 o                         
   3   3   0       1018.11        903.57         8.02 o                         
   4   3   0      13550.32      13639.40        70.24 o                         
   5   3   0          5.41          6.01         2.67 o                         
   6   3   0       9885.35       9749.13        63.76 o                         
   7   3   0        287.58        290.91         9.48 o                         
   8   3   0       4665.11       4714.74        55.94 o                         
   9   3   0        582.35        556.95        15.44 o                         
  10   3   0        667.60        693.35        18.06 o                         
  11   3   0        315.32        307.98        21.78 o                         
  12   3   0          0.03          7.98         5.60 o                         
   0   4   0       5161.81       4473.25        30.95 o                         
   1   4   0       1728.77       1983.76        11.15 o                         
   2   4   0      12915.17      12697.26        57.73 o                         
   3   4   0        322.63        298.69         5.23 o                         
   4   4   0        581.71        523.58         7.96 o                         
   5   4   0       7332.29       7406.42        47.21 o                         
   6   4   0         19.84         26.72         3.35 o                         
   7   4   0       2285.18       2334.72        26.53 o                         
   8   4   0        660.95        683.52        13.08 o                         
   9   4   0       1039.06       1045.81        24.36 o                         
  10   4   0       1956.63       1854.97        36.19 o                         
  11   4   0        188.07        191.22        12.90 o                         
  12   4   0       1197.36       1167.94        29.21 o                         
   1   5   0       9785.34       9460.20        42.70 o                         
   2   5   0        107.60        114.81         3.51 o                         
   3   5   0       5235.80       5100.08        29.05 o                         
   4   5   0        305.20        351.51         6.11 o                         
   5   5   0        651.08        600.20         8.93 o                         
   6   5   0         99.44         94.32         5.20 o                         
   7   5   0        596.99        566.76        12.88 o                         
   8   5   0         67.12         84.65         6.57 o                         
   9   5   0       1845.10       1864.81        38.48 o                         
  10   5   0         62.53         67.60         9.85 o                         
  11   5   0       1546.07       1580.04        36.83 o                         
   0   6   0       7731.88       7839.08        65.76 o                         
   1   6   0          5.92          3.80         2.60 o                         
   2   6   0       3541.15       3339.77        20.87 o                         
   3   6   0       2544.29       2475.21        19.83 o                         
   4   6   0       1814.97       1749.19        14.99 o                         
   5   6   0       1087.08       1031.82        10.87 o                         
   6   6   0         16.24         10.51         3.57 o                         
   7   6   0       1410.81       1427.67        24.72 o                         
   8   6   0        845.75        882.73        19.13 o                         
   9   6   0         98.69        111.48         9.37 o                         
  10   6   0        733.83        735.37        25.64 o                         
  11   6   0          5.82          1.53         9.01 o                         
   1   7   0        667.71        596.16        10.32 o                         
   2   7   0        264.86        264.32         7.65 o                         
   3   7   0         16.78         15.17         4.13 o                         
   4   7   0       3427.84       3337.13        28.32 o                         
   5   7   0        227.58        208.02         6.48 o                         
   6   7   0       1990.33       1969.77        23.46 o                         
   7   7   0          3.58         -4.61         4.67 o                         
   8   7   0       1109.87       1110.82        23.12 o                         
   9   7   0          4.67         12.30         7.18 o                         
  10   7   0        264.97        255.91        14.17 o                         
   0   8   0        376.56        408.70        12.96 o                         
   1   8   0        105.52        129.23         6.34 o                         
   2   8   0          5.03          9.54         4.41 o                         
   3   8   0       2120.12       2061.14        25.87 o                         
   4   8   0          0.93         -4.53         4.53 o                         
   5   8   0       1784.74       1794.31        20.03 o                         
   6   8   0          3.92          4.20         5.43 o                         
   7   8   0       1983.83       1945.75        29.11 o                         
   8   8   0        226.00        224.57        15.17 o                         
   9   8   0        429.01        440.12        20.42 o                         
   1   9   0        826.41        919.99        19.22 o                         
   2   9   0        320.98        300.40         9.86 o                         
   3   9   0       1237.41       1229.15        22.35 o                         
   4   9   0         39.82         39.80         6.34 o                         
   5   9   0         37.98         26.04         5.93 o                         
   6   9   0        421.14        374.03        13.86 o                         
   7   9   0         51.58         55.74         6.90 o                         
   0  10   0        826.18        957.21        30.77 o                         
   1  10   0        145.58        136.12         9.38 o                         
   2  10   0        612.30        684.48        13.72 o                         
   3  10   0        171.77        120.73        10.18 o                         
   4  10   0        117.24        146.31         9.70 o                         
   5  10   0          8.29         -7.05         7.05 o                         
   6  10   0          0.75         -5.50         6.78 o                         
   1  11   0        448.18        442.72        14.96 o                         
   2  11   0         79.47        111.56        10.13 o                         
 -13   0   1        107.08        106.80        13.13 o                         
 -11   0   1       1680.88       1731.55        43.56 o                         
  -9   0   1       5812.97       5846.82       110.98 o                         
  -7   0   1      11286.00      11440.38       143.87 o                         
  -5   0   1       8279.07       8705.01        89.33 o                         
  -3   0   1       6958.88       7742.61        60.61 o                         
  -1   0   1       7134.07       7134.04        55.76 o                         
   1   0   1       1799.64       1995.75        23.88 o                         
   3   0   1      45056.43      45463.87      1266.40 o                         
   5   0   1      14008.06      14333.31       179.82 o                         
   7   0   1       3963.70       4102.14        94.27 o                         
   9   0   1       1219.50       1247.81        23.57 o                         
  11   0   1        717.87        691.55        20.88 o                         
 -13   1   1        786.26        784.80        24.46 o                         
 -12   1   1        518.08        548.34        16.99 o                         
 -11   1   1        704.28        683.12        39.08 o                         
 -10   1   1       3965.71       3942.73        73.39 o                         
  -9   1   1        407.34        409.58        18.80 o                         
  -8   1   1       7220.31       7248.94        60.48 o                         
  -7   1   1         17.08         20.31         2.63 o                         
  -6   1   1      10873.52      10955.21        72.67 o                         
  -5   1   1      10184.91      10471.10        69.76 o                         
  -4   1   1       1185.64       1214.06        16.39 o                         
  -3   1   1       3758.03       3600.15        22.26 o                         
  -2   1   1       1270.96       1346.02        10.92 o                         
  -1   1   1       7668.64       7698.37        40.88 o                         
   0   1   1       2161.86       2332.07        12.86 o                         
   1   1   1      18135.39      18735.20        99.18 o                         
   2   1   1      36602.30      37677.64       318.51 o                         
   3   1   1         20.60         14.87         2.30 o                         
   4   1   1       5733.98       5888.18        40.75 o                         
   5   1   1         21.18         26.19         4.32 o                         
   6   1   1      15630.06      16248.38       108.85 o                         
   7   1   1       4524.27       4500.74        45.04 o                         
   8   1   1          4.41         25.96         4.01 o                         
   9   1   1       1914.87       1878.36        34.41 o                         
  10   1   1         91.83        110.98        10.74 o                         
  11   1   1        873.33        831.01        16.77 o                         
  12   1   1        636.36        644.61        16.20 o                         
 -13   2   1          3.30          6.94         6.59 o                         
 -12   2   1       1747.44       1689.82        33.44 o                         
 -11   2   1        479.26        494.43        40.57 o                         
 -10   2   1       1084.67       1105.24        23.45 o                         
  -9   2   1         35.96         57.88         6.27 o                         
  -8   2   1         14.37         27.29         4.95 o                         
  -7   2   1       1821.00       1861.33        17.14 o                         
  -6   2   1       3239.97       3197.97        28.88 o                         
  -5   2   1        652.50        740.51        13.63 o                         
  -4   2   1       9462.78       9378.95        48.36 o                         
  -3   2   1        215.69        240.05         7.12 o                         
  -2   2   1      35413.81      33873.57       210.16 o                         
  -1   2   1        246.07        325.26         6.24 o                         
   0   2   1       7622.46       7539.16        35.57 o                         
   1   2   1       1159.39       1340.52        10.63 o                         
   2   2   1       6938.04       7010.96        31.90 o                         
   3   2   1       4435.30       4760.27        25.68 o                         
   4   2   1        197.18        268.70         4.09 o                         
   5   2   1        171.79        200.15         3.46 o                         
   6   2   1       3658.65       3689.29        31.74 o                         
   7   2   1       2005.05       2114.42        23.23 o                         
   8   2   1       3317.42       3230.59        43.77 o                         
   9   2   1         82.17        105.30        16.71 o                         
  10   2   1       4409.66       4332.73        47.59 o                         
  11   2   1         43.77         47.06         5.51 o                         
  12   2   1       1060.97       1081.74        22.65 o                         
 -12   3   1          0.81         -1.93         6.11 o                         
 -11   3   1       1782.10       1802.62        43.26 o                         
 -10   3   1         16.72         17.12         6.59 o                         
  -9   3   1        629.11        662.02        17.75 o                         
  -8   3   1        903.79        814.21        13.32 o                         
  -7   3   1        960.25        983.65        12.08 o                         
  -6   3   1       1320.85       1300.75        13.78 o                         
  -5   3   1       5776.20       5721.84        31.50 o                         
  -4   3   1         18.89         19.96         2.35 o                         
  -3   3   1      19221.15      19264.15        95.81 o                         
  -2   3   1        132.97        169.47         5.59 o                         
  -1   3   1      32365.99      32719.81       144.28 o                         
   0   3   1         38.63         91.56         2.85 o                         
   1   3   1      10671.23      10770.24        48.48 o                         
   2   3   1        704.74        563.84         7.51 o                         
   3   3   1        788.58        767.55         6.08 o                         
   4   3   1       3900.11       3814.25        22.76 o                         
   5   3   1         94.25         78.62         3.79 o                         
   6   3   1        141.94        107.92         5.22 o                         
   7   3   1       8301.52       8219.68        64.89 o                         
   8   3   1        320.06        300.41        16.54 o                         
   9   3   1       3311.99       3312.18        43.84 o                         
  10   3   1        278.39        299.88        19.39 o                         
  11   3   1       3430.25       3436.46        53.51 o                         
  12   3   1         10.72         16.75         6.05 o                         
 -12   4   1        436.43        472.55        19.03 o                         
 -11   4   1        761.70        713.15        22.33 o                         
 -10   4   1         70.82         80.91        11.34 o                         
  -9   4   1       3155.44       3007.97        35.16 o                         
  -8   4   1         39.59         54.95         7.08 o                         
  -7   4   1       2846.13       2730.28        44.78 o                         
  -6   4   1       1517.83       1516.97        14.58 o                         
  -5   4   1       4888.95       4729.67        34.82 o                         
  -4   4   1       2075.83       2049.10        14.01 o                         
  -3   4   1        164.11        172.45         5.41 o                         
  -2   4   1       9022.21       9343.92        46.33 o                         
  -1   4   1        786.33        698.11         6.13 o                         
   0   4   1       1337.41       1232.00         8.39 o                         
   1   4   1       7175.48       7076.17        33.83 o                         
   2   4   1        897.02        946.42         7.90 o                         
   3   4   1       6748.69       6355.89        30.38 o                         
   4   4   1          3.93         13.82         1.79 o                         
   5   4   1       4466.90       4275.23        28.64 o                         
   6   4   1        557.68        573.12        13.70 o                         
   7   4   1       1458.85       1359.01        21.86 o                         
   8   4   1        669.34        690.55        12.35 o                         
   9   4   1         55.91         60.07         6.85 o                         
  10   4   1       1099.21       1123.30        31.62 o                         
  11   4   1        241.14        260.08        13.89 o                         
  12   4   1        345.01        391.67        16.62 o                         
 -12   5   1        322.37        333.73        19.03 o                         
 -11   5   1         18.81         20.00         9.55 o                         
 -10   5   1       1959.02       1896.10        40.52 o                         
  -9   5   1         28.11         22.17         5.63 o                         
  -8   5   1       4765.55       4642.72        52.09 o                         
  -7   5   1         14.59          9.01         3.93 o                         
  -6   5   1       5578.91       5545.17        43.10 o                         
  -5   5   1        141.50        158.53         5.63 o                         
  -4   5   1       2532.52       2553.28        19.99 o                         
  -3   5   1          0.08          6.48         1.69 o                         
  -2   5   1         27.34         43.21         2.26 o                         
  -1   5   1        576.79        684.74         6.33 o                         
   0   5   1       3442.30       3373.13        18.51 o                         
   1   5   1        675.69        795.63         7.22 o                         
   2   5   1      11616.50      11584.46        52.55 o                         
   3   5   1        192.41        207.28         5.09 o                         
   4   5   1       7523.25       7116.33        41.09 o                         
   5   5   1        748.33        752.58        13.25 o                         
   6   5   1       5120.13       4922.93        44.13 o                         
   7   5   1        142.27        172.12         7.78 o                         
   8   5   1       1262.44       1230.65        21.75 o                         
   9   5   1          0.17         12.06         6.59 o                         
  10   5   1        132.31        152.45        12.57 o                         
  11   5   1        139.48        161.95        13.59 o                         
 -11   6   1        332.13        337.46        20.56 o                         
 -10   6   1        340.43        316.44        14.29 o                         
  -9   6   1       2498.83       2454.18        35.18 o                         
  -8   6   1         10.01         21.55         6.89 o                         
  -7   6   1        967.37        967.25        13.50 o                         
  -6   6   1          0.75          3.90         4.51 o                         
  -5   6   1       2284.70       2209.30        21.09 o                         
  -4   6   1       1783.13       1725.43        16.36 o                         
  -3   6   1        359.65        382.10         5.91 o                         
  -2   6   1       2566.96       2454.47        17.60 o                         
  -1   6   1       1407.33       1439.66        12.58 o                         
   0   6   1       2979.91       3022.65        20.12 o                         
   1   6   1       1202.26       1103.84        10.03 o                         
   2   6   1        453.24        444.80         6.02 o                         
   3   6   1       3921.72       3805.48        25.91 o                         
   4   6   1         55.93         50.52         3.40 o                         
   5   6   1       3636.45       3553.14        29.59 o                         
   6   6   1        369.73        355.37         9.41 o                         
   7   6   1        621.35        576.43        14.04 o                         
   8   6   1        968.18        938.00        17.98 o                         
   9   6   1        295.21        305.34        27.45 o                         
  10   6   1        858.92        877.74        28.20 o                         
 -10   7   1        199.11        188.86        12.70 o                         
  -9   7   1         91.80         93.74         9.58 o                         
  -8   7   1        364.13        377.07        17.48 o                         
  -7   7   1        149.51        134.31         7.00 o                         
  -6   7   1        458.64        445.50        10.90 o                         
  -5   7   1       1897.15       1922.32        19.23 o                         
  -4   7   1         39.45         38.61         4.81 o                         
  -3   7   1       3410.88       3384.18        26.50 o                         
  -2   7   1          5.62         -2.33         3.08 o                         
  -1   7   1       3904.16       3858.89        30.13 o                         
   0   7   1         94.23         85.33         5.16 o                         
   1   7   1       2020.77       2024.49        17.29 o                         
   2   7   1       1250.21       1248.87        12.90 o                         
   3   7   1         13.61         16.08         3.91 o                         
   4   7   1        438.24        381.61         7.81 o                         
   5   7   1        218.17        219.94         8.09 o                         
   6   7   1        401.40        366.67         9.01 o                         
   7   7   1        836.69        827.06        18.48 o                         
   8   7   1        331.54        329.20        13.58 o                         
   9   7   1       1872.48       1917.84        73.99 o                         
  10   7   1          1.09         -1.54        13.13 o                         
  -9   8   1         57.53         88.60        12.34 o                         
  -8   8   1          8.58         16.47         8.38 o                         
  -7   8   1        201.57        218.92        10.00 o                         
  -6   8   1        160.83        145.95         6.53 o                         
  -5   8   1         42.66         53.56         6.15 o                         
  -4   8   1       2179.24       2159.53        24.05 o                         
  -3   8   1        417.20        403.27         8.72 o                         
  -2   8   1       2248.11       2215.36        28.27 o                         
  -1   8   1        407.27        406.89        10.77 o                         
   0   8   1       2110.78       2079.96        22.28 o                         
   1   8   1        129.99        172.10         8.38 o                         
   2   8   1       1029.46       1007.75        12.51 o                         
   3   8   1        250.55        291.97         9.32 o                         
   4   8   1          4.82         13.14         4.59 o                         
   5   8   1        134.00        167.96         6.43 o                         
   6   8   1        501.38        520.96        13.11 o                         
   7   8   1          6.38         10.05         8.85 o                         
   8   8   1        707.09        704.62        20.73 o                         
   9   8   1          5.23          3.77        12.02 o                         
  -8   9   1        457.89        522.59        23.49 o                         
  -7   9   1        417.22        415.21        15.59 o                         
  -6   9   1        393.66        442.44        10.64 o                         
  -5   9   1        151.73        145.55        10.61 o                         
  -4   9   1        305.52        338.48        14.01 o                         
  -3   9   1       1250.32       1148.32        15.36 o                         
  -2   9   1         23.38         19.21         6.52 o                         
  -1   9   1        684.64        627.21        13.78 o                         
   0   9   1        312.61        355.91        12.09 o                         
   1   9   1        146.85        142.62         8.30 o                         
   2   9   1        716.71        785.43        12.34 o                         
   3   9   1        257.17        243.17        11.99 o                         
   4   9   1        515.93        621.57        17.58 o                         
   5   9   1        226.33        211.39         8.12 o                         
   6   9   1        594.81        640.42        15.83 o                         
   7   9   1         43.91         29.44        10.75 o                         
  -6  10   1          0.20         -5.19         5.19 o                         
  -5  10   1        328.41        363.36        14.71 o                         
  -4  10   1         30.72          7.71         9.24 o                         
  -3  10   1          0.94          2.96         6.26 o                         
  -2  10   1        106.96        142.59         9.05 o                         
  -1  10   1         36.53         53.45         7.52 o                         
   0  10   1         94.85         46.94         7.65 o                         
   1  10   1        467.46        465.43        14.30 o                         
   2  10   1          0.05         -1.25         6.66 o                         
   3  10   1       1095.22       1197.40        25.26 o                         
   4  10   1         58.61         63.81         9.07 o                         
   5  10   1        431.15        491.68        12.13 o                         
  -3  11   1         32.36         95.04        10.28 o                         
  -2  11   1          8.07         12.29         6.48 o                         
  -1  11   1         95.71        161.20        11.09 o                         
   0  11   1         76.91         80.21         9.15 o                         
   1  11   1         78.39        108.79         8.54 o                         
   2  11   1        202.16        216.10        13.70 o                         
 -12   0   2       1391.34       1343.12        41.17 o                         
 -10   0   2        416.18        413.50        19.69 o                         
  -8   0   2       1358.07       1410.55        24.89 o                         
  -6   0   2      11081.46      11303.05        89.28 o                         
  -4   0   2      41233.95      41900.58       389.37 o                         
  -2   0   2      27345.20      27055.02       255.77 o                         
   0   0   2       6160.23       6819.30        49.48 o                         
   2   0   2        629.18        628.33        14.13 o                         
   4   0   2       6141.30       6384.28        68.34 o                         
   6   0   2       5976.54       5933.34       124.11 o                         
   8   0   2      13503.40      13440.11       261.34 o                         
  10   0   2       2312.17       2395.45        29.00 o                         
  12   0   2        606.72        633.67        20.88 o                         
 -13   1   2        764.34        745.18        27.75 o                         
 -12   1   2        916.97        894.84        23.39 o                         
 -11   1   2        175.41        197.80        11.55 o                         
 -10   1   2       1270.15       1268.24        25.88 o                         
  -9   1   2        353.09        387.28        32.82 o                         
  -8   1   2       3112.53       3035.33        37.53 o                         
  -7   1   2       5365.76       5484.42        39.11 o                         
  -6   1   2        671.60        668.49        19.67 o                         
  -5   1   2      11942.01      12340.90        72.86 o                         
  -4   1   2          7.28         29.90         3.90 o                         
  -3   1   2      16893.03      17197.80        92.33 o                         
  -2   1   2       1745.26       1695.27        16.26 o                         
  -1   1   2      13168.71      13958.67        73.32 o                         
   0   1   2      12561.10      12793.28        58.03 o                         
   1   1   2        770.01        888.16         4.95 o                         
   2   1   2       2346.03       2171.91        12.37 o                         
   3   1   2        265.99        349.11         4.97 o                         
   4   1   2       8947.23       9036.78        66.73 o                         
   5   1   2      13768.76      14099.52       127.77 o                         
   6   1   2        354.50        326.09        10.58 o                         
   7   1   2       3373.66       3432.63        32.38 o                         
   8   1   2         33.08         39.46         3.11 o                         
   9   1   2       3343.61       3496.63        46.81 o                         
  10   1   2        263.47        285.74        12.59 o                         
  11   1   2        801.56        841.31        26.25 o                         
  12   1   2        819.53        804.64        16.62 o                         
 -13   2   2        845.33        900.49        25.04 o                         
 -12   2   2         47.43         58.37         8.58 o                         
 -11   2   2       4439.54       4276.86        79.36 o                         
 -10   2   2         43.55         68.62        11.34 o                         
  -9   2   2       5525.82       5482.70        65.02 o                         
  -8   2   2        154.23        192.09         5.87 o                         
  -7   2   2       6797.08       6699.03        60.90 o                         
  -6   2   2       2403.50       2639.64        16.96 o                         
  -5   2   2       1062.33       1084.03         8.60 o                         
  -4   2   2        719.71        755.47         6.22 o                         
  -3   2   2       2315.22       2378.68        19.48 o                         
  -2   2   2       1876.59       2150.55        12.89 o                         
  -1   2   2      25012.24      24850.34       119.72 o                         
   0   2   2       2117.32       2362.50        15.03 o                         
   1   2   2      39665.09      39092.03       222.39 o                         
   2   2   2        169.84        188.20         4.57 o                         
   3   2   2      10798.06      10709.08        49.56 o                         
   4   2   2        510.85        522.90         9.25 o                         
   5   2   2       5639.99       5610.31        44.89 o                         
   6   2   2       1122.42       1170.32        18.90 o                         
   7   2   2        748.30        734.20        13.81 o                         
   8   2   2        683.70        710.10        16.60 o                         
   9   2   2       1776.82       1747.84        35.21 o                         
  10   2   2        377.83        432.92        19.99 o                         
  11   2   2       1207.08       1270.32        37.59 o                         
  12   2   2        253.95        266.60        27.75 o                         
 -13   3   2        250.58        256.39        28.04 o                         
 -12   3   2       1989.49       1966.55        39.74 o                         
 -11   3   2          0.33          8.63         6.71 o                         
 -10   3   2       3272.99       3328.98        54.96 o                         
  -9   3   2          6.22         21.56         3.86 o                         
  -8   3   2       3544.63       3566.94        39.28 o                         
  -7   3   2        182.20        173.91         7.65 o                         
  -6   3   2       3383.54       3378.02        27.24 o                         
  -5   3   2       1095.52       1033.17         8.20 o                         
  -4   3   2        751.28        808.57         7.10 o                         
  -3   3   2       2393.87       2364.50        14.44 o                         
  -2   3   2       1436.47       1279.96         8.50 o                         
  -1   3   2         85.45        170.12         5.23 o                         
   0   3   2       9665.67       9412.74        42.98 o                         
   1   3   2       2322.39       2550.56        13.66 o                         
   2   3   2      15876.70      15676.70        66.74 o                         
   3   3   2       1052.12       1061.54        10.63 o                         
   4   3   2      11279.18      11453.92        55.61 o                         
   5   3   2        236.46        220.83         5.41 o                         
   6   3   2        647.04        645.12         7.59 o                         
   7   3   2        811.26        754.38        10.09 o                         
   8   3   2        145.55        159.01         6.12 o                         
   9   3   2        262.27        245.93         6.17 o                         
  10   3   2        817.93        836.39        16.81 o                         
  11   3   2         85.97         80.16         7.28 o                         
  12   3   2       1233.10       1228.73        25.34 o                         
 -12   4   2        251.76        221.34        15.36 o                         
 -11   4   2       1739.96       1812.91        38.89 o                         
 -10   4   2        222.30        268.59        10.40 o                         
  -9   4   2       1738.90       1776.87        25.57 o                         
  -8   4   2       1737.12       1659.70        24.22 o                         
  -7   4   2       2895.92       2887.54        27.28 o                         
  -6   4   2       4915.06       4673.78        36.73 o                         
  -5   4   2        103.86        118.14         3.65 o                         
  -4   4   2       5793.66       5413.80        30.92 o                         
  -3   4   2        585.17        570.35         8.88 o                         
  -2   4   2      16570.66      16714.52        74.68 o                         
  -1   4   2       3253.43       3340.07        18.02 o                         
   0   4   2        471.59        399.05         5.46 o                         
   1   4   2      12247.68      13071.66        57.86 o                         
   2   4   2        666.46        726.15         6.42 o                         
   3   4   2       5211.11       5303.84        25.17 o                         
   4   4   2       1426.07       1313.22         9.90 o                         
   5   4   2       1746.38       1719.65        19.52 o                         
   6   4   2       5014.11       4905.64        46.99 o                         
   7   4   2        107.13        123.19         6.18 o                         
   8   4   2       3435.29       3310.65        45.40 o                         
   9   4   2        288.86        299.81        12.02 o                         
  10   4   2        575.89        579.78        16.17 o                         
  11   4   2        201.54        220.82        12.65 o                         
 -12   5   2          0.38          0.15         7.73 o                         
 -11   5   2         13.66         21.17         9.25 o                         
 -10   5   2         16.88         23.80         7.41 o                         
  -9   5   2        114.97        109.88         7.92 o                         
  -8   5   2         21.81         21.50         5.77 o                         
  -7   5   2       3098.20       2971.10        26.49 o                         
  -6   5   2        114.28        112.32         5.28 o                         
  -5   5   2       6110.37       5980.83        39.47 o                         
  -4   5   2          0.09          0.37         2.29 o                         
  -3   5   2       9210.50       8874.82        43.84 o                         
  -2   5   2        808.24        897.13         7.86 o                         
  -1   5   2       2118.13       2026.59        13.13 o                         
   0   5   2        388.99        449.78         5.22 o                         
   1   5   2       2917.94       2907.88        16.44 o                         
   2   5   2       1046.80       1095.15         9.84 o                         
   3   5   2       1299.25       1271.64        10.79 o                         
   4   5   2        243.55        289.16         6.26 o                         
   5   5   2       4178.33       4149.01        37.07 o                         
   6   5   2        112.07        119.73         6.45 o                         
   7   5   2       2850.65       2763.81        31.57 o                         
   8   5   2        123.90        138.74         7.96 o                         
   9   5   2       2504.92       2422.94        56.22 o                         
  10   5   2         90.02         69.08         8.90 o                         
  11   5   2        770.88        766.66        31.03 o                         
 -11   6   2         84.93         78.65        12.57 o                         
 -10   6   2          3.02         -0.56         8.08 o                         
  -9   6   2       1195.12       1212.62        28.54 o                         
  -8   6   2        996.32        954.95        16.51 o                         
  -7   6   2        147.77        114.84         5.74 o                         
  -6   6   2       3505.54       3280.00        28.09 o                         
  -5   6   2        320.93        317.31         7.12 o                         
  -4   6   2       4532.66       4484.15        34.30 o                         
  -3   6   2         10.44         11.91         2.98 o                         
  -2   6   2       4267.17       4235.59        29.58 o                         
  -1   6   2       1062.86       1017.17        10.48 o                         
   0   6   2       1271.03       1307.77        12.06 o                         
   1   6   2       1175.31       1094.88         9.98 o                         
   2   6   2          4.93          0.97         3.39 o                         
   3   6   2       1635.13       1618.14        14.20 o                         
   4   6   2       1958.91       1937.45        16.90 o                         
   5   6   2        276.21        283.39         7.11 o                         
   6   6   2       1806.77       1764.50        26.92 o                         
   7   6   2         48.40         35.59         5.87 o                         
   8   6   2       2385.63       2399.55        41.35 o                         
   9   6   2        169.48        168.00        13.86 o                         
  10   6   2        629.89        611.11        29.54 o                         
 -10   7   2       1059.33       1087.04        28.39 o                         
  -9   7   2         63.64         74.79         9.35 o                         
  -8   7   2       2387.40       2348.08        29.59 o                         
  -7   7   2        198.60        172.58         8.24 o                         
  -6   7   2        258.72        272.66         7.85 o                         
  -5   7   2        103.17         95.77         6.45 o                         
  -4   7   2         13.09         18.71         4.93 o                         
  -3   7   2       1116.08       1019.75        13.57 o                         
  -2   7   2       1834.88       1802.89        18.28 o                         
  -1   7   2          2.04          4.54         3.45 o                         
   0   7   2       3219.49       3228.50        25.03 o                         
   1   7   2        198.62        178.65         6.00 o                         
   2   7   2       4564.91       4469.13        35.19 o                         
   3   7   2          7.83          8.77         3.60 o                         
   4   7   2       2274.25       2258.81        19.01 o                         
   5   7   2         22.28         33.17         4.38 o                         
   6   7   2        174.79        161.32         7.59 o                         
   7   7   2        109.96        101.13         8.60 o                         
   8   7   2        133.86        132.96        10.00 o                         
   9   7   2        262.98        273.94        16.84 o                         
  -9   8   2       1101.04       1096.67        28.93 o                         
  -8   8   2          0.29          4.76         5.25 o                         
  -7   8   2        518.23        531.39        14.81 o                         
  -6   8   2          0.80         -0.70         4.74 o                         
  -5   8   2         80.10         93.94         7.06 o                         
  -4   8   2        456.76        505.02        13.15 o                         
  -3   8   2        106.00        106.41         5.86 o                         
  -2   8   2         62.92         39.75         5.13 o                         
  -1   8   2       1578.91       1536.56        19.98 o                         
   0   8   2        293.40        316.88         9.67 o                         
   1   8   2       1894.28       1895.48        20.15 o                         
   2   8   2         53.06         54.70         5.37 o                         
   3   8   2       2762.16       2691.63        27.16 o                         
   4   8   2        280.39        281.83         8.60 o                         
   5   8   2        643.01        637.01        12.93 o                         
   6   8   2          0.62         -1.87         4.08 o                         
   7   8   2        198.78        184.67        11.06 o                         
   8   8   2        131.71        151.66        10.86 o                         
  -8   9   2         83.36         72.99         7.44 o                         
  -7   9   2        266.23        311.90        13.69 o                         
  -6   9   2        151.19        126.93         8.44 o                         
  -5   9   2        781.30        860.17        16.95 o                         
  -4   9   2          0.17          4.09         6.55 o                         
  -3   9   2        593.73        660.40        13.05 o                         
  -2   9   2        660.14        597.67        13.93 o                         
  -1   9   2        870.59        885.76        16.38 o                         
   0   9   2        155.48        142.97         8.19 o                         
   1   9   2          2.86          5.43         4.66 o                         
   2   9   2       1191.06       1081.71        20.78 o                         
   3   9   2         21.46         40.21         6.26 o                         
   4   9   2         71.74         61.94         6.85 o                         
   5   9   2        650.81        692.70        15.85 o                         
   6   9   2        304.95        269.64        10.91 o                         
   7   9   2        554.26        662.92        25.43 o                         
  -6  10   2        519.33        588.99        17.10 o                         
  -5  10   2         29.17         26.76         7.26 o                         
  -4  10   2        758.24        860.90        22.47 o                         
  -3  10   2         21.62         23.35         5.35 o                         
  -2  10   2        844.60        856.19        19.32 o                         
  -1  10   2        100.56         65.16         8.65 o                         
   0  10   2        110.54        119.02         8.79 o                         
   1  10   2         13.54         29.66         5.57 o                         
   2  10   2         10.12         12.18         7.90 o                         
   3  10   2         71.20         46.05         8.32 o                         
   4  10   2        265.42        262.32        12.54 o                         
   5  10   2         43.49         17.09         7.15 o                         
  -3  11   2        240.74        226.67         9.22 o                         
  -2  11   2         36.87         68.54         8.86 o                         
  -1  11   2        180.59        179.34        15.22 o                         
   0  11   2        185.67        245.27        12.05 o                         
   1  11   2         13.27          7.34         5.70 o                         
 -13   0   3       2756.25       2737.55        71.60 o                         
 -11   0   3       3600.97       3582.44        81.74 o                         
  -9   0   3       2179.96       2204.12        53.10 o                         
  -7   0   3        673.39        667.70        12.18 o                         
  -5   0   3       3582.86       3563.30        32.22 o                         
  -3   0   3       6923.40       6596.55        51.01 o                         
  -1   0   3      31931.25      31014.25       363.89 o                         
   1   0   3      15946.85      15643.07       127.90 o                         
   3   0   3       3609.92       3455.29        34.00 o                         
   5   0   3       2201.87       2350.35        41.76 o                         
   7   0   3       2493.20       2393.26        66.23 o                         
   9   0   3        673.02        656.94        36.40 o                         
  11   0   3       3743.54       3810.37        71.60 o                         
 -13   1   3         25.65         23.27        10.14 o                         
 -12   1   3       2397.33       2361.14        43.85 o                         
 -11   1   3          1.58         -6.29         6.29 o                         
 -10   1   3       3335.43       3260.65        52.73 o                         
  -9   1   3       3029.31       2916.67        82.94 o                         
  -8   1   3       2785.31       2711.83        46.90 o                         
  -7   1   3       3592.17       3565.81        28.44 o                         
  -6   1   3        287.80        304.67         4.69 o                         
  -5   1   3       4753.76       4733.57        29.17 o                         
  -4   1   3       5419.15       5641.61        34.97 o                         
  -3   1   3       3877.54       3992.95        25.35 o                         
  -2   1   3       8241.53       8229.60        47.26 o                         
  -1   1   3        961.61       1113.68        19.70 o                         
   0   1   3      56518.19      55507.41       481.40 o                         
   1   1   3        229.23        222.87         5.90 o                         
   2   1   3      11487.69      12050.97        74.94 o                         
   3   1   3       9143.89       9344.62        60.39 o                         
   4   1   3       2153.89       2306.97        20.21 o                         
   5   1   3       4403.94       4348.14        34.92 o                         
   6   1   3         13.19         10.52         1.58 o                         
   7   1   3       1662.29       1631.82        17.99 o                         
   8   1   3       2578.71       2587.99        27.07 o                         
   9   1   3        872.81        858.99        17.80 o                         
  10   1   3       2254.32       2248.12        40.93 o                         
  11   1   3          0.09         12.73         5.87 o                         
  12   1   3       1245.89       1294.79        35.80 o                         
 -13   2   3        176.83        208.26        15.72 o                         
 -12   2   3          1.75          3.88         6.75 o                         
 -11   2   3        348.63        373.34        16.24 o                         
 -10   2   3       1619.30       1583.60        32.03 o                         
  -9   2   3         75.21         99.82         8.92 o                         
  -8   2   3       4246.41       4164.05        34.69 o                         
  -7   2   3         73.14         78.12         7.56 o                         
  -6   2   3      12565.31      12689.68        95.77 o                         
  -5   2   3         34.34         60.35         4.95 o                         
  -4   2   3      14505.06      14802.99        77.56 o                         
  -3   2   3       3486.18       3819.47        20.96 o                         
  -2   2   3       3396.07       3534.62        20.07 o                         
  -1   2   3        841.01        868.32         6.64 o                         
   0   2   3          2.10          1.84         1.06 o                         
   1   2   3         12.87         19.25         1.19 o                         
   2   2   3       6098.77       6155.28        35.77 o                         
   3   2   3       1538.56       1666.03         9.62 o                         
   4   2   3       8706.33       8577.79        55.73 o                         
   5   2   3        155.44        171.88         7.74 o                         
   6   2   3       9735.08       9720.37        82.63 o                         
   7   2   3        225.91        208.54        10.16 o                         
   8   2   3       2480.84       2475.37        37.38 o                         
   9   2   3         50.42         53.27         6.75 o                         
  10   2   3        916.44        888.50        24.76 o                         
  11   2   3        595.29        626.43        22.54 o                         
 -13   3   3         16.09         23.01         9.32 o                         
 -12   3   3         26.89         32.17         9.17 o                         
 -11   3   3        330.83        337.94        17.60 o                         
 -10   3   3       1021.16        946.21        16.55 o                         
  -9   3   3       3640.59       3630.53        49.24 o                         
  -8   3   3          9.77         15.04         3.07 o                         
  -7   3   3       9825.07       9704.21        74.58 o                         
  -6   3   3         36.94         32.60         2.92 o                         
  -5   3   3      13245.93      13301.47        68.25 o                         
  -4   3   3         24.18         17.30         2.38 o                         
  -3   3   3       3900.34       3742.69        21.38 o                         
  -2   3   3       1115.40        998.11         8.48 o                         
  -1   3   3       2120.31       2417.43        14.72 o                         
   0   3   3        299.91        210.34         3.74 o                         
   1   3   3       4424.05       4864.77        23.69 o                         
   2   3   3       1794.74       1720.71        10.34 o                         
   3   3   3       7347.07       7323.85        36.94 o                         
   4   3   3          0.83         11.82         1.45 o                         
   5   3   3       8424.83       8301.49        58.84 o                         
   6   3   3        279.97        260.64         5.77 o                         
   7   3   3       6870.93       6895.49        59.68 o                         
   8   3   3         18.68         17.62         4.86 o                         
   9   3   3       1014.41       1021.69        13.14 o                         
  10   3   3        234.51        206.62        15.23 o                         
  11   3   3         52.02         52.67         5.29 o                         
 -12   4   3         10.64         16.49        14.92 o                         
 -11   4   3       2134.13       2064.67        43.36 o                         
 -10   4   3        403.96        417.94        12.59 o                         
  -9   4   3        816.45        788.48        17.21 o                         
  -8   4   3       1228.59       1264.71        16.13 o                         
  -7   4   3        989.77        993.81        17.21 o                         
  -6   4   3       3314.38       3381.97        27.39 o                         
  -5   4   3        409.51        381.35         7.72 o                         
  -4   4   3       4659.52       4783.44        26.12 o                         
  -3   4   3       5599.75       5335.06        28.57 o                         
  -2   4   3        359.95        373.70         5.64 o                         
  -1   4   3       9748.78       9364.37        45.13 o                         
   0   4   3         58.88         80.69         2.55 o                         
   1   4   3       6551.03       6406.30        32.21 o                         
   2   4   3        829.85        796.60         6.47 o                         
   3   4   3       4136.98       4026.72        23.46 o                         
   4   4   3       2343.51       2400.21        17.38 o                         
   5   4   3          0.16          8.41         3.00 o                         
   6   4   3       3136.78       3166.99        29.93 o                         
   7   4   3        274.97        275.59        13.69 o                         
   8   4   3        744.55        765.01        19.14 o                         
   9   4   3       1778.73       1766.98        29.90 o                         
  10   4   3        583.17        595.84        16.63 o                         
  11   4   3       1117.22       1138.81        23.97 o                         
 -12   5   3       1010.42        988.61        30.84 o                         
 -11   5   3        158.87        176.95        11.09 o                         
 -10   5   3       3167.99       3169.93        47.28 o                         
  -9   5   3        153.63        168.95         9.73 o                         
  -8   5   3        442.86        463.55        14.19 o                         
  -7   5   3         68.57         65.38         4.71 o                         
  -6   5   3          0.09          7.99         2.99 o                         
  -5   5   3        456.35        474.38         7.88 o                         
  -4   5   3       3288.93       3258.73        20.74 o                         
  -3   5   3         63.34         71.29         3.03 o                         
  -2   5   3       9731.63       9421.11        46.43 o                         
  -1   5   3        124.92        129.95         3.47 o                         
   0   5   3      10288.92      10007.98        48.96 o                         
   1   5   3         15.25         12.93         1.77 o                         
   2   5   3       5163.22       5027.75        30.10 o                         
   3   5   3          1.64          0.43         1.82 o                         
   4   5   3       1830.33       1711.12        14.94 o                         
   5   5   3          3.31         12.67         3.87 o                         
   6   5   3        154.58        157.56         7.00 o                         
   7   5   3         10.77         11.68         4.36 o                         
   8   5   3       1058.87       1106.35        23.81 o                         
   9   5   3         72.32         86.73         8.82 o                         
  10   5   3       1642.45       1662.54        32.46 o                         
 -11   6   3        621.96        650.73        19.63 o                         
 -10   6   3        351.69        316.91        17.51 o                         
  -9   6   3        474.38        491.42        16.01 o                         
  -8   6   3        231.14        219.19         8.33 o                         
  -7   6   3        532.36        542.40        11.14 o                         
  -6   6   3       2024.03       2002.10        19.23 o                         
  -5   6   3       1617.77       1572.02        16.84 o                         
  -4   6   3       1237.59       1187.73        12.33 o                         
  -3   6   3        795.44        757.30        10.13 o                         
  -2   6   3        128.18        120.69         4.37 o                         
  -1   6   3       5256.51       5120.25        31.54 o                         
   0   6   3        260.51        260.57         5.73 o                         
   1   6   3       3960.43       3838.68        23.29 o                         
   2   6   3        433.39        424.54         7.36 o                         
   3   6   3       1173.61       1143.78        11.80 o                         
   4   6   3       1254.13       1243.75        14.76 o                         
   5   6   3        411.72        380.30         8.69 o                         
   6   6   3        829.75        813.89        15.34 o                         
   7   6   3        106.02        117.53         9.72 o                         
   8   6   3        349.84        335.55        11.88 o                         
   9   6   3        582.28        604.43        20.47 o                         
  10   6   3          0.17          6.03         7.75 o                         
 -10   7   3        244.37        254.46        20.41 o                         
  -9   7   3       1201.57       1184.62        26.17 o                         
  -8   7   3          8.88         11.23         5.40 o                         
  -7   7   3       1774.41       1764.65        19.98 o                         
  -6   7   3         14.16         18.22         4.38 o                         
  -5   7   3       2834.26       2818.94        27.47 o                         
  -4   7   3        532.98        459.89         8.93 o                         
  -3   7   3       3278.51       3240.87        25.62 o                         
  -2   7   3        570.10        548.27        10.90 o                         
  -1   7   3          2.47          8.68         4.27 o                         
   0   7   3       1287.76       1234.46        13.02 o                         
   1   7   3        169.22        180.81         5.65 o                         
   2   7   3        214.45        182.51         7.10 o                         
   3   7   3       2210.39       2212.68        19.15 o                         
   4   7   3        573.60        519.62        10.77 o                         
   5   7   3       3003.92       2944.36        26.80 o                         
   6   7   3         11.24         10.41         5.81 o                         
   7   7   3       1282.09       1349.05        23.49 o                         
   8   7   3          2.24         10.59         6.65 o                         
   9   7   3        489.07        481.89        20.87 o                         
  -9   8   3         39.05         35.59         5.48 o                         
  -8   8   3        659.40        657.15        18.82 o                         
  -7   8   3        173.08        181.09         8.30 o                         
  -6   8   3       1988.67       1961.68        26.66 o                         
  -5   8   3          0.65          0.21         4.62 o                         
  -4   8   3        894.08        872.82        12.67 o                         
  -3   8   3        458.25        499.80        13.05 o                         
  -2   8   3        291.89        306.85         9.53 o                         
  -1   8   3        181.87        234.53         8.65 o                         
   0   8   3          0.43          1.18         4.37 o                         
   1   8   3        227.17        272.05         7.79 o                         
   2   8   3        606.39        594.12        11.85 o                         
   3   8   3          1.61          5.64         4.31 o                         
   4   8   3       1317.18       1310.79        16.66 o                         
   5   8   3          7.01          7.19         4.69 o                         
   6   8   3        842.86        839.04        19.93 o                         
   7   8   3        286.82        285.22        13.18 o                         
   8   8   3        678.94        723.94        20.43 o                         
  -8   9   3        162.43        158.93        10.00 o                         
  -7   9   3        534.60        483.12        11.39 o                         
  -6   9   3         36.42         48.47         7.58 o                         
  -5   9   3        576.62        541.61        16.95 o                         
  -4   9   3         41.21         66.18         5.12 o                         
  -3   9   3        325.73        296.89        12.83 o                         
  -2   9   3        957.49       1127.96        18.63 o                         
  -1   9   3        226.61        233.89        10.26 o                         
   0   9   3        408.40        492.45        13.74 o                         
   1   9   3        276.16        274.66         8.99 o                         
   2   9   3        621.99        693.45        16.67 o                         
   3   9   3        206.33        191.55         9.11 o                         
   4   9   3          1.69         -2.46         4.32 o                         
   5   9   3        644.26        612.90        15.83 o                         
   6   9   3          0.21          5.86         7.43 o                         
  -6  10   3         17.17         32.70         7.88 o                         
  -5  10   3          2.58          4.98         8.93 o                         
  -4  10   3          2.13          4.95         7.04 o                         
  -3  10   3        997.16       1015.71        19.39 o                         
  -2  10   3          6.35          7.61         6.66 o                         
  -1  10   3        491.83        529.94        15.05 o                         
   0  10   3         23.34         17.19         6.51 o                         
   1  10   3       1120.53       1200.18        24.91 o                         
   2  10   3         25.02         41.24         8.58 o                         
   3  10   3        500.99        532.57        16.57 o                         
   4  10   3          1.44         -0.87         5.46 o                         
  -2  11   3        236.13        230.23        12.76 o                         
  -1  11   3         10.72         21.52         8.41 o                         
   0  11   3        408.44        407.97        14.57 o                         
 -12   0   4        807.11        867.57        35.20 o                         
 -10   0   4       6379.48       6119.50       125.90 o                         
  -8   0   4      13073.60      12865.68       189.15 o                         
  -6   0   4      11796.58      11954.54       125.25 o                         
  -4   0   4       3437.97       3444.73        32.42 o                         
  -2   0   4       3201.27       3205.90        29.45 o                         
   0   0   4      21834.08      22023.93       139.54 o                         
   2   0   4      10400.43      10340.55        61.03 o                         
   4   0   4      18224.10      18292.06       187.11 o                         
   6   0   4       7267.37       7164.37       111.58 o                         
   8   0   4        194.37        211.22        22.67 o                         
  10   0   4         97.38        104.42        21.48 o                         
 -13   1   4         59.19         72.80        11.17 o                         
 -12   1   4       1123.91       1076.77        45.65 o                         
 -11   1   4       1965.59       2006.31        39.63 o                         
 -10   1   4         93.56        110.64         7.23 o                         
  -9   1   4       2146.77       2202.28        23.24 o                         
  -8   1   4         60.93         62.56         5.90 o                         
  -7   1   4       8046.72       8134.70        69.00 o                         
  -6   1   4       1619.41       1593.65        24.66 o                         
  -5   1   4       4817.93       4995.17        38.10 o                         
  -4   1   4       8938.96       9094.41        49.98 o                         
  -3   1   4         92.20        133.00         4.68 o                         
  -2   1   4       2808.17       2643.96        16.18 o                         
   0   1   4       7554.78       7920.41        42.20 o                         
   1   1   4       7400.82       7444.19        33.10 o                         
   2   1   4       1274.53       1286.37        10.95 o                         
   3   1   4      11395.74      11567.62        57.17 o                         
   4   1   4        388.99        394.19         5.65 o                         
   5   1   4       5851.61       5837.23        51.48 o                         
   6   1   4        839.24        826.64        12.02 o                         
   7   1   4       2234.53       2344.73        31.25 o                         
   8   1   4       1620.60       1586.64        30.57 o                         
   9   1   4        177.39        189.22        26.25 o                         
  10   1   4        748.37        749.20        25.96 o                         
  11   1   4        103.70        101.81         9.34 o                         
 -13   2   4       1681.23       1723.57        39.83 o                         
 -12   2   4        104.28        105.37        16.41 o                         
 -11   2   4       1296.43       1306.30        30.96 o                         
 -10   2   4       1745.52       1752.89        30.29 o                         
  -9   2   4        839.62        863.81        13.50 o                         
  -8   2   4        368.01        416.78         9.04 o                         
  -7   2   4       1797.52       1835.31        22.68 o                         
  -6   2   4       2980.81       3075.91        28.47 o                         
  -5   2   4       7649.03       7407.99        43.37 o                         
  -4   2   4        282.43        324.67         7.16 o                         
  -3   2   4      24230.81      23746.99       110.33 o                         
  -2   2   4        154.19        197.03         6.34 o                         
  -1   2   4      18984.91      18829.57        84.98 o                         
   0   2   4       2821.02       3112.82        15.94 o                         
   1   2   4       4256.13       4317.44        22.53 o                         
   2   2   4       4246.09       4565.65        21.99 o                         
   3   2   4        938.23        941.66         6.59 o                         
   4   2   4        359.74        383.44         4.43 o                         
   5   2   4       1245.71       1213.81        16.54 o                         
   6   2   4        869.25        925.77        16.63 o                         
   7   2   4       4807.34       4776.66        61.26 o                         
   8   2   4         53.76         56.07         6.72 o                         
   9   2   4       3728.47       3693.50        61.06 o                         
  10   2   4          4.93          2.47         7.46 o                         
  11   2   4       1373.80       1402.91        35.20 o                         
 -13   3   4          1.87          8.47         8.83 o                         
 -12   3   4       1739.12       1704.32        39.31 o                         
 -11   3   4        169.90        135.82        12.44 o                         
 -10   3   4        733.69        738.31        16.01 o                         
  -9   3   4        938.21        872.11        14.55 o                         
  -8   3   4        188.37        208.99         7.15 o                         
  -7   3   4        474.50        462.38        10.37 o                         
  -6   3   4       3302.26       3317.01        23.45 o                         
  -5   3   4       1066.79       1083.94        14.70 o                         
  -4   3   4       7170.60       6789.30        35.14 o                         
  -3   3   4        380.75        455.07         9.87 o                         
  -2   3   4      19535.09      19632.79        88.68 o                         
  -1   3   4        320.96        304.85         5.02 o                         
   0   3   4       6812.24       6570.37        30.56 o                         
   1   3   4       1217.76       1153.87         8.09 o                         
   2   3   4       2276.01       2355.36        12.50 o                         
   3   3   4       1394.85       1330.62         9.13 o                         
   4   3   4         58.43         55.92         2.44 o                         
   5   3   4        465.44        427.15         6.69 o                         
   6   3   4       2741.69       2698.66        30.41 o                         
   7   3   4          6.20          5.82         2.29 o                         
   8   3   4       1867.95       1855.97        20.10 o                         
   9   3   4         38.01         49.77         4.10 o                         
  10   3   4       2034.84       2092.52        30.68 o                         
  11   3   4         51.00         49.02        11.50 o                         
 -13   4   4        470.48        483.71        22.68 o                         
 -12   4   4        723.57        717.24        26.35 o                         
 -11   4   4        504.19        547.22        25.75 o                         
 -10   4   4        545.13        554.47        15.30 o                         
  -9   4   4         19.10         20.15         4.24 o                         
  -8   4   4       5645.09       5539.21        48.23 o                         
  -7   4   4        568.49        554.50        10.07 o                         
  -6   4   4       2852.86       2671.24        20.77 o                         
  -5   4   4       1751.56       1711.03        14.08 o                         
  -4   4   4       2370.92       2410.19        16.27 o                         
  -3   4   4       4462.90       4677.79        24.53 o                         
  -2   4   4        563.53        562.49         7.01 o                         
  -1   4   4       7742.50       7893.07        37.06 o                         
   0   4   4       1150.65        999.73         7.89 o                         
   1   4   4       2619.59       2866.19        16.80 o                         
   2   4   4       8781.33       8543.16        41.20 o                         
   3   4   4         99.92         88.00         3.02 o                         
   4   4   4       3517.49       3420.78        29.57 o                         
   5   4   4        142.22        143.07         5.24 o                         
   6   4   4       2640.31       2417.08        26.66 o                         
   7   4   4        953.92        975.64        17.97 o                         
   8   4   4        403.44        393.70        20.84 o                         
   9   4   4       1153.14       1150.03        23.01 o                         
  10   4   4        243.31        242.83        11.42 o                         
 -12   5   4          3.35          8.73         9.01 o                         
 -11   5   4       1527.45       1550.94        88.61 o                         
 -10   5   4         85.88         89.80         8.84 o                         
  -9   5   4       3795.83       3694.10        39.65 o                         
  -8   5   4          6.84          3.10         4.93 o                         
  -7   5   4       2886.30       2719.23        46.21 o                         
  -6   5   4        171.24        177.72         5.88 o                         
  -5   5   4       3898.20       3859.73        28.83 o                         
  -4   5   4         14.33         21.33         2.52 o                         
  -3   5   4         98.67         99.08         3.62 o                         
  -2   5   4         40.35         63.96         3.35 o                         
  -1   5   4        691.61        680.03         7.37 o                         
   0   5   4          4.37          3.58         2.08 o                         
   1   5   4       5837.75       5669.28        32.20 o                         
   2   5   4          1.37          3.75         2.27 o                         
   3   5   4       6174.79       5913.60        40.64 o                         
   4   5   4         87.88         86.38         4.34 o                         
   5   5   4       3903.27       3886.60        36.87 o                         
   6   5   4         37.63         39.03         4.96 o                         
   7   5   4        989.08        953.35        15.69 o                         
   8   5   4          7.93          9.90         6.36 o                         
   9   5   4         38.05         33.46        10.40 o                         
  10   5   4          0.55          4.26         6.22 o                         
 -11   6   4        115.66        113.04         9.89 o                         
 -10   6   4        863.34        867.91        21.50 o                         
  -9   6   4        372.03        335.00         9.77 o                         
  -8   6   4       3997.28       3958.72        39.82 o                         
  -7   6   4        629.88        614.69         9.60 o                         
  -6   6   4        686.00        684.85        11.10 o                         
  -5   6   4        302.35        287.51         8.74 o                         
  -4   6   4       1962.46       1932.33        17.29 o                         
  -3   6   4       2598.19       2582.76        22.22 o                         
  -2   6   4        290.97        303.26         6.54 o                         
  -1   6   4       1356.94       1321.98        12.99 o                         
   0   6   4       1001.00       1002.67        10.10 o                         
   1   6   4        247.02        238.78         6.62 o                         
   2   6   4       4812.27       4787.79        31.28 o                         
   3   6   4         27.79         25.64         2.76 o                         
   4   6   4       2694.31       2683.88        24.21 o                         
   5   6   4        341.06        340.60        10.37 o                         
   6   6   4       1632.70       1568.06        21.78 o                         
   7   6   4        464.82        474.01        14.73 o                         
   8   6   4        315.36        345.22        16.09 o                         
   9   6   4        523.50        545.61        19.33 o                         
 -10   7   4         83.09         76.46        11.46 o                         
  -9   7   4        116.60        100.99         9.41 o                         
  -8   7   4          1.09         -3.92         5.81 o                         
  -7   7   4        145.39        135.07         6.33 o                         
  -6   7   4        154.99        173.01         8.29 o                         
  -5   7   4        228.23        222.18         8.72 o                         
  -4   7   4       3942.48       3971.73        32.79 o                         
  -3   7   4          4.79          7.61         3.92 o                         
  -2   7   4       1443.36       1432.12        16.40 o                         
  -1   7   4         13.13         10.95         4.17 o                         
   0   7   4       4425.67       4419.11        33.10 o                         
   1   7   4         47.53         49.63         5.06 o                         
   2   7   4        489.33        455.25        10.32 o                         
   3   7   4        142.57        132.45         5.42 o                         
   4   7   4        197.08        184.71         7.20 o                         
   5   7   4        457.18        434.58        14.95 o                         
   6   7   4        259.29        286.58        12.18 o                         
   7   7   4        196.70        214.48        14.21 o                         
   8   7   4       1382.57       1374.28        37.20 o                         
  -9   8   4        284.33        289.88        20.76 o                         
  -8   8   4        162.88        170.02         9.86 o                         
  -7   8   4       1150.60       1143.55        17.08 o                         
  -6   8   4         17.29          7.64         5.71 o                         
  -5   8   4        469.56        500.09        14.49 o                         
  -4   8   4        184.07        196.49         8.49 o                         
  -3   8   4       3589.06       3526.95        36.12 o                         
  -2   8   4         73.60         68.75         6.70 o                         
  -1   8   4       1799.90       1803.30        23.64 o                         
   0   8   4        657.85        699.82        12.78 o                         
   1   8   4        820.60        820.10        14.63 o                         
   2   8   4        144.52        105.76         6.59 o                         
   3   8   4         10.91          9.54         4.60 o                         
   4   8   4        419.47        446.16        14.39 o                         
   5   8   4        229.22        246.27         9.07 o                         
   6   8   4          8.08          4.76         7.13 o                         
   7   8   4        604.14        640.24        21.01 o                         
  -8   9   4         23.14         17.06         7.81 o                         
  -7   9   4        500.10        571.79        15.05 o                         
  -6   9   4         16.15         10.79         6.72 o                         
  -5   9   4        580.31        631.42        17.26 o                         
  -4   9   4        456.39        431.99        11.59 o                         
  -3   9   4         35.22         28.32         6.22 o                         
  -2   9   4        529.57        481.84        13.84 o                         
  -1   9   4         65.41         86.99         7.77 o                         
   0   9   4        160.68        137.99         6.93 o                         
   1   9   4        757.56        807.25        18.63 o                         
   2   9   4        429.02        383.35        12.19 o                         
   3   9   4       1079.26       1156.38        20.13 o                         
   4   9   4         40.46         27.82         6.72 o                         
   5   9   4        196.38        252.03        10.07 o                         
   6   9   4         37.55         44.34         9.44 o                         
  -6  10   4        265.35        282.97        12.98 o                         
  -5  10   4          1.28          6.19         7.23 o                         
  -4  10   4        164.55        178.75         8.70 o                         
  -3  10   4        159.75        100.52         8.57 o                         
  -2  10   4          7.62         13.66         7.81 o                         
  -1  10   4         12.30         28.06         7.44 o                         
   0  10   4        365.91        407.52        11.28 o                         
   1  10   4         95.28         58.04         9.23 o                         
   2  10   4        343.79        424.80        16.64 o                         
   3  10   4          6.55          4.13         6.76 o                         
   4  10   4        691.78        755.23        26.35 o                         
 -13   0   5       1800.21       1707.68        56.09 o                         
 -11   0   5         41.64         53.70        12.53 o                         
  -9   0   5        631.29        667.20        18.34 o                         
  -7   0   5       4900.79       4799.46        69.78 o                         
  -5   0   5      18883.02      18859.19       237.74 o                         
  -3   0   5      20491.86      20658.22       152.36 o                         
  -1   0   5       6358.78       6614.08        45.29 o                         
   1   0   5        659.10        772.53         8.25 o                         
   3   0   5       1911.88       1789.29        16.87 o                         
   5   0   5       6147.08       6048.69        58.89 o                         
   7   0   5       5548.33       5519.20       155.14 o                         
   9   0   5       3030.30       3116.74        84.43 o                         
  11   0   5        453.62        480.92        16.11 o                         
 -13   1   5        640.36        657.26        24.26 o                         
 -12   1   5        425.06        441.98        20.24 o                         
 -11   1   5       1311.48       1257.29        31.01 o                         
 -10   1   5        208.05        199.61         7.53 o                         
  -9   1   5       2892.24       2857.40        42.31 o                         
  -8   1   5       2808.33       2784.67        29.66 o                         
  -7   1   5       1554.91       1563.18        29.70 o                         
  -6   1   5       5186.61       5112.72        34.88 o                         
  -5   1   5         65.51         76.40         5.16 o                         
  -4   1   5      14410.63      14817.13        73.71 o                         
  -3   1   5        420.22        556.46        11.35 o                         
  -2   1   5       8200.03       8222.43        41.67 o                         
  -1   1   5      14131.16      14442.71        68.63 o                         
   0   1   5       2664.92       3006.94        15.95 o                         
   1   1   5       8512.02       8604.17        38.48 o                         
   2   1   5        514.79        491.81         4.77 o                         
   3   1   5       2006.09       1963.69        12.19 o                         
   4   1   5       2515.91       2480.77        20.58 o                         
   5   1   5       1803.30       1776.45        14.73 o                         
   6   1   5       4246.38       4211.66        40.58 o                         
   7   1   5          8.31         14.37         4.22 o                         
   8   1   5       2468.59       2423.54        32.61 o                         
   9   1   5        210.04        211.60        19.09 o                         
  10   1   5       1460.81       1552.27        33.47 o                         
  11   1   5        501.98        546.92        19.32 o                         
 -13   2   5        129.96        125.90        15.81 o                         
 -12   2   5       2361.52       2329.65        47.43 o                         
 -11   2   5         14.03         22.01         5.60 o                         
 -10   2   5       3529.22       3482.12        40.24 o                         
  -9   2   5        161.15        154.48        12.77 o                         
  -8   2   5       3297.00       3209.14        33.57 o                         
  -7   2   5       2941.45       3012.89        28.72 o                         
  -6   2   5       3324.93       3494.95        23.44 o                         
  -5   2   5        451.98        483.23         6.88 o                         
  -4   2   5        657.22        678.43         8.81 o                         
  -3   2   5       1523.23       1663.30        13.55 o                         
  -2   2   5       3823.36       3468.13        19.96 o                         
  -1   2   5       3330.93       3773.81        31.45 o                         
   0   2   5       9749.45       9452.50        45.79 o                         
   1   2   5        562.91        600.43         8.07 o                         
   2   2   5      10076.72       9809.17        43.66 o                         
   3   2   5        129.91        147.74         4.15 o                         
   4   2   5       5917.09       5839.47        33.94 o                         
   5   2   5        967.10        956.35        14.81 o                         
   6   2   5        863.33        876.39        10.15 o                         
   7   2   5        650.41        664.68        17.21 o                         
   8   2   5         45.08         40.73         6.77 o                         
   9   2   5        121.20        144.75        15.13 o                         
  10   2   5        698.95        755.69        25.18 o                         
 -13   3   5        945.53       1010.56        39.98 o                         
 -12   3   5         35.85         31.29        10.74 o                         
 -11   3   5       4139.37       4128.81        48.79 o                         
 -10   3   5         56.23         64.15         6.11 o                         
  -9   3   5       4405.28       4418.78        40.46 o                         
  -8   3   5        176.79        163.77         6.94 o                         
  -7   3   5       4720.73       4737.90        38.86 o                         
  -6   3   5       1392.72       1368.10        12.49 o                         
  -5   3   5         33.80         44.04         2.59 o                         
  -4   3   5          4.36         33.04         2.23 o                         
  -3   3   5       2009.48       1935.06        12.78 o                         
  -2   3   5       7527.61       7949.53        37.00 o                         
  -1   3   5      10669.47      10688.20        50.99 o                         
   0   3   5        205.95        274.14         5.07 o                         
   1   3   5      16831.65      16938.09        74.98 o                         
   2   3   5        226.33        246.76         4.13 o                         
   3   3   5       9564.36       9595.28        53.79 o                         
   4   3   5        418.65        392.79         5.49 o                         
   5   3   5       2096.15       2064.70        18.94 o                         
   6   3   5        431.51        392.76         8.54 o                         
   7   3   5         31.28         35.55         4.39 o                         
   8   3   5        391.88        381.14        10.10 o                         
   9   3   5        506.89        535.18        12.08 o                         
  10   3   5         13.25         11.66         8.66 o                         
 -13   4   5        227.53        236.43        18.69 o                         
 -12   4   5        783.51        797.69        28.18 o                         
 -11   4   5        195.55        188.02        11.63 o                         
 -10   4   5        442.34        487.83        14.73 o                         
  -9   4   5        658.58        655.43        18.82 o                         
  -8   4   5       1522.58       1570.27        18.44 o                         
  -7   4   5        934.69        816.45        10.28 o                         
  -6   4   5        207.41        207.39         5.99 o                         
  -5   4   5       7023.26       6974.62        38.62 o                         
  -4   4   5        284.61        293.51         5.41 o                         
  -3   4   5       5314.18       5101.64        26.76 o                         
  -2   4   5         40.30         25.72         2.11 o                         
  -1   4   5        848.92        782.51         8.41 o                         
   0   4   5       3077.22       3106.25        17.03 o                         
   1   4   5        559.22        572.81         6.77 o                         
   2   4   5       1570.31       1553.83        11.95 o                         
   3   4   5        845.89        824.09         8.50 o                         
   4   4   5       2354.39       2351.89        21.53 o                         
   5   4   5       2252.98       2168.20        21.26 o                         
   6   4   5        381.16        381.62         8.83 o                         
   7   4   5       2074.89       2011.06        32.98 o                         
   8   4   5         25.59         18.48         8.79 o                         
   9   4   5        973.56        979.37        21.66 o                         
  10   4   5         34.01         46.52         6.78 o                         
 -12   5   5        180.94        177.71        12.81 o                         
 -11   5   5         42.09         61.75         8.33 o                         
 -10   5   5          5.38         13.07         5.22 o                         
  -9   5   5         35.62         41.74         5.22 o                         
  -8   5   5       1443.49       1414.64        18.22 o                         
  -7   5   5        110.42        123.26         5.32 o                         
  -6   5   5       8326.18       8112.69        53.12 o                         
  -5   5   5         40.32         31.63         3.18 o                         
  -4   5   5       3705.72       3515.63        22.78 o                         
  -3   5   5         64.67         67.25         4.04 o                         
  -2   5   5      11112.87      11143.21        60.40 o                         
  -1   5   5         73.34         90.55         3.59 o                         
   0   5   5        179.64        164.04         4.20 o                         
   1   5   5        272.36        308.33         6.13 o                         
   2   5   5         11.75         21.28         2.44 o                         
   3   5   5          4.23          7.37         3.05 o                         
   4   5   5       2874.01       2804.01        25.76 o                         
   5   5   5        327.85        314.88         8.99 o                         
   6   5   5       3150.84       3211.08        39.09 o                         
   7   5   5          4.78          1.71         5.66 o                         
   8   5   5       2368.98       2359.42        39.85 o                         
   9   5   5          2.58          7.43         6.13 o                         
 -11   6   5         61.49         74.98         9.26 o                         
 -10   6   5       1408.45       1352.05        22.41 o                         
  -9   6   5        719.65        713.90        14.60 o                         
  -8   6   5        398.77        381.37        10.89 o                         
  -7   6   5        317.33        315.08         8.90 o                         
  -6   6   5        953.99       1012.04        14.95 o                         
  -5   6   5       4439.37       4414.91        33.01 o                         
  -4   6   5        159.16        174.67         6.09 o                         
  -3   6   5       2364.65       2275.08        19.85 o                         
  -2   6   5       1902.79       1891.13        18.26 o                         
  -1   6   5        522.56        503.95         8.33 o                         
   0   6   5        573.06        586.67         8.25 o                         
   1   6   5       1178.08       1162.07        13.04 o                         
   2   6   5       3328.78       3348.54        24.89 o                         
   3   6   5        558.79        588.81        10.52 o                         
   4   6   5        312.40        303.53         7.04 o                         
   5   6   5        990.18        990.40        16.62 o                         
   6   6   5         19.01         20.91         6.27 o                         
   7   6   5        671.98        699.51        15.55 o                         
   8   6   5        194.81        213.86        13.49 o                         
   9   6   5       1135.42       1149.84        28.72 o                         
 -10   7   5         26.00         37.39         7.39 o                         
  -9   7   5       1482.21       1501.94        28.71 o                         
  -8   7   5        194.48        165.23         6.46 o                         
  -7   7   5        969.71        942.95        18.92 o                         
  -6   7   5        643.91        569.82        12.93 o                         
  -5   7   5        180.26        196.47         7.15 o                         
  -4   7   5        238.47        227.37         9.46 o                         
  -3   7   5         60.08         63.25         5.56 o                         
  -2   7   5       1079.77       1020.27        14.81 o                         
  -1   7   5       3916.21       3957.27        34.02 o                         
   0   7   5          3.86          2.83         3.28 o                         
   1   7   5       1220.34       1216.63        15.63 o                         
   2   7   5         62.47         63.16         4.67 o                         
   3   7   5       2061.94       2102.22        22.67 o                         
   4   7   5        121.74        123.65         5.84 o                         
   5   7   5        659.86        670.10        15.56 o                         
   6   7   5        122.71        124.56         8.10 o                         
   7   7   5          1.32          9.67         6.40 o                         
   8   7   5        350.04        331.07        19.34 o                         
  -9   8   5          3.65          3.89         8.14 o                         
  -8   8   5        277.53        287.30         9.89 o                         
  -7   8   5         24.69         51.64         6.63 o                         
  -6   8   5        718.19        719.59        17.03 o                         
  -5   8   5        418.16        467.99        10.68 o                         
  -4   8   5         67.35         67.76         7.21 o                         
  -3   8   5         51.70         77.29         6.24 o                         
  -2   8   5        971.97        960.85        15.59 o                         
  -1   8   5          5.49          3.97         5.25 o                         
   0   8   5       1077.64       1071.89        14.95 o                         
   1   8   5         52.03         50.28         5.84 o                         
   2   8   5       2938.08       2907.56        31.22 o                         
   3   8   5        358.86        365.73         8.60 o                         
   4   8   5        551.84        529.61        12.21 o                         
   5   8   5         57.66         68.26         8.07 o                         
   6   8   5        175.76        189.37        11.84 o                         
   7   8   5        171.48        176.45        15.73 o                         
  -8   9   5        111.80        135.38         8.89 o                         
  -7   9   5        201.68        187.96        10.77 o                         
  -6   9   5        553.83        637.97        19.48 o                         
  -5   9   5         12.16          7.64         4.43 o                         
  -4   9   5        412.93        473.80        15.56 o                         
  -3   9   5          5.41         -1.52         5.94 o                         
  -2   9   5        678.79        746.09        16.73 o                         
  -1   9   5        656.24        637.15        15.22 o                         
   0   9   5         54.90         56.56         4.82 o                         
   1   9   5        166.69        152.16        10.84 o                         
   2   9   5         63.37         60.69         7.60 o                         
   3   9   5        724.57        665.23        12.25 o                         
   4   9   5        151.02        150.56         8.66 o                         
   5   9   5         67.97         55.06         9.72 o                         
  -5  10   5        387.06        449.49        17.40 o                         
  -4  10   5          5.94         -6.56         6.56 o                         
  -3  10   5        586.57        629.53        18.17 o                         
  -2  10   5          9.61         24.81         7.71 o                         
  -1  10   5        305.91        316.21        12.54 o                         
   0  10   5         18.84          7.75         7.98 o                         
   1  10   5          3.69          7.72         7.94 o                         
   2  10   5          0.11         21.19         8.02 o                         
   3  10   5        126.49        149.81        12.37 o                         
 -12   0   6       2665.40       2561.53        72.20 o                         
 -10   0   6       3740.35       3615.22        58.36 o                         
  -8   0   6       3584.94       3575.88        57.73 o                         
  -6   0   6       1559.59       1495.50        18.37 o                         
  -4   0   6       7467.27       7296.09        58.88 o                         
  -2   0   6       8494.76       8008.04        63.36 o                         
   0   0   6      31231.46      31574.53       245.87 o                         
   2   0   6       6909.34       6990.81        41.53 o                         
   4   0   6       1811.30       1858.55        21.69 o                         
   6   0   6        186.81        177.27         6.58 o                         
   8   0   6       2850.57       2888.50        48.34 o                         
  10   0   6       1479.47       1485.12        35.80 o                         
 -13   1   6       1192.42       1236.91        48.93 o                         
 -12   1   6         35.43         23.95        12.23 o                         
 -11   1   6       2910.80       2873.83        34.26 o                         
 -10   1   6        821.83        822.83        21.88 o                         
  -9   1   6        469.14        484.37        11.73 o                         
  -8   1   6       1966.94       1943.93        24.12 o                         
  -7   1   6        472.43        493.88        10.24 o                         
  -6   1   6       2707.15       2643.12        19.08 o                         
  -5   1   6       3274.85       3281.43        20.88 o                         
  -4   1   6       5572.53       5834.29        40.94 o                         
  -3   1   6       2258.05       1969.55        13.24 o                         
  -2   1   6         77.24         81.20         4.25 o                         
  -1   1   6      15552.43      15674.49        74.82 o                         
   0   1   6         29.41         49.20         2.80 o                         
   1   1   6       3035.94       2909.71        15.44 o                         
   2   1   6       1464.72       1412.32        12.44 o                         
   3   1   6       3342.86       3457.11        20.03 o                         
   4   1   6       3997.93       3872.04        27.69 o                         
   5   1   6          6.10         13.16         2.39 o                         
   6   1   6       1004.23        965.31        14.50 o                         
   7   1   6        397.04        398.84         9.87 o                         
   8   1   6        838.83        813.03        13.56 o                         
   9   1   6        480.93        456.46        10.50 o                         
  10   1   6        103.26        125.43        10.16 o                         
 -13   2   6         23.64         27.75         9.85 o                         
 -12   2   6        223.16        253.54        18.93 o                         
 -11   2   6        352.96        381.66        10.43 o                         
 -10   2   6        542.97        585.82        14.09 o                         
  -9   2   6       4163.94       3967.87        40.96 o                         
  -8   2   6         20.53         18.90         4.58 o                         
  -7   2   6       9856.83       9745.39        63.56 o                         
  -6   2   6         70.54         85.97         3.31 o                         
  -5   2   6       9724.96       9631.42        54.82 o                         
  -4   2   6        481.82        511.57         7.88 o                         
  -3   2   6       1816.91       1830.81        12.79 o                         
  -2   2   6       3037.82       3173.22        18.50 o                         
  -1   2   6        503.08        604.98         5.71 o                         
   0   2   6       1528.60       1632.81        11.00 o                         
   1   2   6       3770.26       3790.10        23.03 o                         
   2   2   6       1747.52       1896.59        11.85 o                         
   3   2   6       4955.12       4854.76        31.46 o                         
   4   2   6        123.41        135.86         4.40 o                         
   5   2   6       7400.11       7261.56        54.60 o                         
   6   2   6          8.37         14.37         3.21 o                         
   7   2   6       2834.34       2823.82        34.25 o                         
   8   2   6        170.38        166.37         7.04 o                         
   9   2   6        364.71        383.45         9.66 o                         
  10   2   6        280.10        299.19        15.13 o                         
 -13   3   6        126.36        101.49        22.38 o                         
 -12   3   6         19.66         32.10         7.16 o                         
 -11   3   6        157.22        148.01         9.93 o                         
 -10   3   6       1366.36       1375.76        19.19 o                         
  -9   3   6        718.98        702.62        13.62 o                         
  -8   3   6       2405.54       2455.15        24.75 o                         
  -7   3   6         84.86        104.69         5.19 o                         
  -6   3   6       9830.63       9520.82        52.48 o                         
  -5   3   6        178.43        218.46         7.93 o                         
  -4   3   6       5136.95       5081.62        30.48 o                         
  -3   3   6       2668.16       2764.27        16.98 o                         
  -2   3   6       2976.97       3057.79        18.04 o                         
  -1   3   6         17.07          6.91         1.79 o                         
   0   3   6          5.61          4.58         1.84 o                         
   1   3   6       3528.98       3482.35        22.63 o                         
   2   3   6       3908.84       3801.74        24.45 o                         
   3   3   6         13.76         12.65         2.73 o                         
   4   3   6       3909.99       3892.69        26.91 o                         
   5   3   6         75.55         92.94         4.26 o                         
   6   3   6       4365.65       4313.38        48.97 o                         
   7   3   6          6.89          4.66         6.23 o                         
   8   3   6       1705.92       1727.23        25.94 o                         
   9   3   6        529.42        524.58        13.44 o                         
  10   3   6        248.98        269.75        10.86 o                         
 -13   4   6          2.82         -1.19        16.71 o                         
 -12   4   6       1235.05       1187.45        30.05 o                         
 -11   4   6        310.60        338.34        14.54 o                         
 -10   4   6       1766.21       1692.35        25.81 o                         
  -9   4   6       2058.61       2014.49        22.65 o                         
  -8   4   6        239.09        256.61         8.87 o                         
  -7   4   6       1359.18       1405.16        15.35 o                         
  -6   4   6        130.53        126.36         4.23 o                         
  -5   4   6       4195.17       4261.75        27.34 o                         
  -4   4   6       2263.21       2161.39        17.30 o                         
  -3   4   6        746.88        718.44         8.17 o                         
  -2   4   6       6132.38       5944.29        32.56 o                         
  -1   4   6          0.73          1.47         1.88 o                         
   0   4   6       4558.31       4445.92        28.26 o                         
   1   4   6        974.10       1005.13         9.83 o                         
   2   4   6       1460.98       1358.06        12.94 o                         
   3   4   6       1353.64       1361.95        11.60 o                         
   4   4   6       1002.40        965.28        12.62 o                         
   5   4   6       1494.95       1476.14        16.68 o                         
   6   4   6        759.19        765.50        20.07 o                         
   7   4   6       1075.61       1114.23        32.64 o                         
   8   4   6        484.65        508.69        14.47 o                         
   9   4   6        250.85        263.05        12.79 o                         
 -12   5   6         13.21         12.37         7.95 o                         
 -11   5   6       1124.11       1109.06        27.64 o                         
 -10   5   6         26.62         19.45         5.69 o                         
  -9   5   6       1282.01       1236.13        19.51 o                         
  -8   5   6        174.10        187.48         5.78 o                         
  -7   5   6         38.12         43.70         4.23 o                         
  -6   5   6        176.27        186.18         5.65 o                         
  -5   5   6         78.81         75.72         4.25 o                         
  -4   5   6          0.22         -0.29         3.08 o                         
  -3   5   6       6370.57       6240.16        37.37 o                         
  -2   5   6        229.40        264.25         6.65 o                         
  -1   5   6       4026.83       3806.06        24.14 o                         
   0   5   6         28.05         27.42         3.24 o                         
   1   5   6       7364.68       7370.44        43.99 o                         
   2   5   6        280.19        260.26         6.60 o                         
   3   5   6       1103.91       1071.38        12.22 o                         
   4   5   6         11.78         17.63         6.32 o                         
   5   5   6         39.06         35.57         3.88 o                         
   6   5   6         66.85         69.54         5.29 o                         
   7   5   6        124.15        129.53         9.50 o                         
   8   5   6          4.65          7.92         7.66 o                         
   9   5   6       1208.88       1282.76        28.74 o                         
 -11   6   6         16.66         16.43        13.57 o                         
 -10   6   6        709.98        711.93        18.97 o                         
  -9   6   6         63.28         70.54         7.07 o                         
  -8   6   6        252.29        225.91         7.57 o                         
  -7   6   6       1263.21       1241.01        18.03 o                         
  -6   6   6        143.38        142.21         5.20 o                         
  -5   6   6        713.67        732.61        12.17 o                         
  -4   6   6       1254.40       1231.30        15.99 o                         
  -3   6   6        911.81        872.63        12.62 o                         
  -2   6   6       2869.36       2824.86        23.12 o                         
  -1   6   6         53.83         48.86         4.16 o                         
   0   6   6       5630.04       5577.48        41.63 o                         
   1   6   6        589.91        604.64         9.41 o                         
   2   6   6        450.85        414.65         7.39 o                         
   3   6   6        240.64        243.36         7.44 o                         
   4   6   6        987.23        940.47        14.11 o                         
   5   6   6       1451.41       1413.39        19.30 o                         
   6   6   6         80.73         83.90         7.05 o                         
   7   6   6        305.52        340.47        14.72 o                         
   8   6   6        325.17        356.74        17.78 o                         
 -10   7   6        435.35        451.30        19.81 o                         
  -9   7   6        115.31        127.32         8.71 o                         
  -8   7   6       1779.02       1814.61        20.97 o                         
  -7   7   6          0.74          2.66         5.29 o                         
  -6   7   6        554.84        540.36        15.68 o                         
  -5   7   6         60.19         49.51         5.59 o                         
  -4   7   6       4412.53       4441.51        39.43 o                         
  -3   7   6        102.05        103.56         6.90 o                         
  -2   7   6        175.04        177.06         7.78 o                         
  -1   7   6         80.13         67.18         5.00 o                         
   0   7   6          0.39          3.31         3.86 o                         
   1   7   6        539.24        489.37        10.81 o                         
   2   7   6        998.89       1009.18        14.02 o                         
   3   7   6        164.67        145.88         7.02 o                         
   4   7   6       1954.30       1965.74        20.32 o                         
   5   7   6        150.21        146.21         8.58 o                         
   6   7   6        402.13        433.92        14.44 o                         
   7   7   6          1.14          3.21         6.18 o                         
  -9   8   6        415.82        425.32        15.74 o                         
  -8   8   6        220.83        227.64         9.34 o                         
  -7   8   6       1549.59       1546.99        24.59 o                         
  -6   8   6         30.27         25.27         7.24 o                         
  -5   8   6       1225.17       1233.52        18.96 o                         
  -4   8   6         18.38         36.86         6.33 o                         
  -3   8   6        778.37        719.28        15.05 o                         
  -2   8   6          5.55         24.95         7.11 o                         
  -1   8   6        276.32        282.25         9.66 o                         
   0   8   6        193.73        224.82         9.74 o                         
   1   8   6        796.40        846.00        15.10 o                         
   2   8   6         10.10         -4.56         4.56 o                         
   3   8   6        404.74        438.98        13.31 o                         
   4   8   6          9.66          3.15         4.75 o                         
   5   8   6       1508.09       1517.38        26.70 o                         
   6   8   6          0.38          6.45         7.69 o                         
  -7   9   6         12.15         16.09         7.02 o                         
  -6   9   6        166.43        140.59        11.15 o                         
  -5   9   6          0.45          9.13         5.06 o                         
  -4   9   6        302.53        287.86        12.11 o                         
  -3   9   6       1239.25       1326.64        25.08 o                         
  -2   9   6          9.64         14.06         6.59 o                         
  -1   9   6        395.65        461.09        11.97 o                         
   0   9   6        159.18        145.91         9.59 o                         
   1   9   6        552.04        689.14        19.04 o                         
   2   9   6        215.75        196.25         9.45 o                         
   3   9   6        290.32        306.35        12.79 o                         
   4   9   6         81.19         90.59         7.26 o                         
  -5  10   6         59.89         46.11         6.06 o                         
  -4  10   6        196.34        233.55        11.93 o                         
  -3  10   6          1.04         -8.85         8.85 o                         
  -2  10   6        411.15        484.66        15.94 o                         
  -1  10   6         26.71         26.26         5.49 o                         
   0  10   6        619.90        678.28        19.92 o                         
   1  10   6          0.22          4.54         8.25 o                         
   2  10   6        204.68        237.25        13.79 o                         
 -13   0   7        331.69        343.09        29.83 o                         
 -11   0   7       1986.50       2015.40        40.24 o                         
  -9   0   7       3169.84       3099.07        53.88 o                         
  -7   0   7       7157.49       6995.08        64.08 o                         
  -5   0   7       5521.84       5775.94        50.14 o                         
  -3   0   7          7.39         14.78         5.25 o                         
  -1   0   7        145.51         71.44         5.30 o                         
   1   0   7       5844.65       5570.86        42.20 o                         
   3   0   7       7057.18       6880.43        67.03 o                         
   5   0   7       6641.34       6467.95        65.73 o                         
   7   0   7        627.40        644.19        17.07 o                         
   9   0   7        262.58        272.13        13.44 o                         
 -13   1   7        793.68        779.62        29.11 o                         
 -12   1   7       1044.83       1087.99        40.87 o                         
 -11   1   7        263.81        283.43        19.41 o                         
 -10   1   7       2987.20       2989.14        37.59 o                         
  -9   1   7         14.71         15.92         5.28 o                         
  -8   1   7       7271.16       7341.49        67.35 o                         
  -7   1   7        163.74        146.47         6.40 o                         
  -6   1   7       3013.58       2958.43        20.83 o                         
  -5   1   7       3160.77       3053.55        20.19 o                         
  -4   1   7       1949.54       2209.91        15.15 o                         
  -3   1   7       5556.22       5531.58        29.80 o                         
  -2   1   7       1277.15       1371.97        10.32 o                         
  -1   1   7       3842.65       3765.37        22.02 o                         
   0   1   7       6973.75       6903.87        46.24 o                         
   1   1   7       1119.23       1168.71        10.84 o                         
   2   1   7       6944.05       6972.47        40.22 o                         
   3   1   7         83.55         90.23         2.73 o                         
   4   1   7       3563.43       3406.03        27.82 o                         
   5   1   7         64.19         58.39         5.04 o                         
   6   1   7       2561.17       2557.24        29.71 o                         
   7   1   7       1383.90       1314.75        19.27 o                         
   8   1   7          6.81         11.22         5.51 o                         
   9   1   7        722.83        762.10        16.66 o                         
 -13   2   7          0.88         11.36        10.60 o                         
 -12   2   7       1210.23       1189.07        34.37 o                         
 -11   2   7        508.78        541.75        13.70 o                         
 -10   2   7        537.64        523.60        13.09 o                         
  -9   2   7          2.86         16.99         5.08 o                         
  -8   2   7         24.82         39.40         8.06 o                         
  -7   2   7        998.09       1078.64        10.46 o                         
  -6   2   7       3074.34       3003.74        21.37 o                         
  -5   2   7        545.73        594.88        11.49 o                         
  -4   2   7       9033.31       8786.54        44.91 o                         
  -3   2   7        408.41        442.55         6.45 o                         
  -2   2   7       9563.84       9437.37        46.08 o                         
  -1   2   7       2181.37       2476.16        14.67 o                         
   0   2   7       4098.77       4090.38        24.42 o                         
   1   2   7       2232.98       2245.21        15.60 o                         
   2   2   7       1946.44       1967.44        14.77 o                         
   3   2   7        112.12        120.81         4.17 o                         
   4   2   7        395.06        377.10         7.24 o                         
   5   2   7        663.06        683.68        11.90 o                         
   6   2   7       1822.65       1808.15        26.11 o                         
   7   2   7        245.10        270.57        13.44 o                         
   8   2   7       1457.97       1403.28        22.80 o                         
   9   2   7         98.82        106.90         7.48 o                         
 -13   3   7        995.62       1000.60        45.65 o                         
 -12   3   7         35.72         28.28         7.80 o                         
 -11   3   7        969.86        986.20        16.90 o                         
 -10   3   7        162.38        170.61         8.58 o                         
  -9   3   7        145.67        146.02         7.87 o                         
  -8   3   7         17.60         17.10         3.18 o                         
  -7   3   7       2812.62       2728.31        21.50 o                         
  -6   3   7       1203.08       1207.13        12.04 o                         
  -5   3   7       2167.56       2110.34        17.08 o                         
  -4   3   7         15.36          4.90         2.37 o                         
  -3   3   7      13122.91      13048.95        70.03 o                         
  -2   3   7          0.46         -0.21         2.12 o                         
  -1   3   7       8104.56       8059.55        41.79 o                         
   0   3   7        342.68        309.82         5.38 o                         
   1   3   7       1985.42       2039.60        17.91 o                         
   2   3   7        436.38        386.84         6.31 o                         
   3   3   7         75.99         78.56         3.44 o                         
   4   3   7        153.56        149.83         4.98 o                         
   5   3   7        645.66        622.21         9.97 o                         
   6   3   7        276.22        271.09        13.26 o                         
   7   3   7       2274.70       2320.20        32.63 o                         
   8   3   7          3.59          0.11         5.02 o                         
   9   3   7       1227.56       1265.93        22.93 o                         
 -12   4   7        491.74        515.30        21.69 o                         
 -11   4   7        724.45        703.70        16.60 o                         
 -10   4   7        107.63        114.50         7.63 o                         
  -9   4   7       2421.90       2317.25        28.39 o                         
  -8   4   7         42.03         55.84         4.28 o                         
  -7   4   7       3334.62       3272.02        26.48 o                         
  -6   4   7       1024.35       1041.54        11.91 o                         
  -5   4   7       1037.10       1054.43        12.37 o                         
  -4   4   7       1761.55       1753.60        17.14 o                         
  -3   4   7         25.70         29.71         3.36 o                         
  -2   4   7       2425.91       2407.96        16.67 o                         
  -1   4   7       1718.63       1734.48        13.87 o                         
   0   4   7       2274.14       2280.45        19.20 o                         
   1   4   7       1353.34       1264.84        11.95 o                         
   2   4   7        210.92        206.06         6.89 o                         
   3   4   7       6102.49       5929.58        44.11 o                         
   4   4   7          0.20         -0.82         3.29 o                         
   5   4   7        690.71        650.28        10.61 o                         
   6   4   7        350.38        361.36        13.29 o                         
   7   4   7        482.84        453.68        14.75 o                         
   8   4   7        304.59        289.01        12.81 o                         
   9   4   7         28.95         30.82         6.53 o                         
 -12   5   7        444.10        461.46        18.14 o                         
 -11   5   7         36.48         46.28         7.33 o                         
 -10   5   7       2253.38       2237.88        34.80 o                         
  -9   5   7          2.81          4.19         5.29 o                         
  -8   5   7       2973.59       2908.56        27.57 o                         
  -7   5   7         76.44         67.78         5.78 o                         
  -6   5   7       2844.38       2792.77        23.82 o                         
  -5   5   7          8.86         11.27         3.60 o                         
  -4   5   7        359.77        334.04         8.41 o                         
  -3   5   7         41.35         50.29         4.16 o                         
  -2   5   7         47.21         52.62         3.62 o                         
  -1   5   7         32.03         34.59         3.44 o                         
   0   5   7       2314.76       2314.26        18.51 o                         
   1   5   7        413.33        410.30         7.17 o                         
   2   5   7       5284.16       5163.66        40.39 o                         
   3   5   7         24.28         22.46         3.39 o                         
   4   5   7       2201.32       2187.27        24.07 o                         
   5   5   7          9.97         11.42         4.06 o                         
   6   5   7       1707.77       1673.11        29.31 o                         
   7   5   7         20.02         19.78         9.65 o                         
   8   5   7         55.19         57.78         9.30 o                         
 -11   6   7        373.80        399.85        19.55 o                         
 -10   6   7        200.44        184.23        17.26 o                         
  -9   6   7       1579.27       1554.45        23.80 o                         
  -8   6   7         29.13         33.52         5.35 o                         
  -7   6   7       1190.76       1144.01        17.96 o                         
  -6   6   7        367.32        384.89         9.82 o                         
  -5   6   7        422.57        372.18        10.41 o                         
  -4   6   7        664.43        712.39        12.72 o                         
  -3   6   7        640.28        639.73        11.03 o                         
  -2   6   7       1137.52       1133.33        14.24 o                         
  -1   6   7       1068.48       1076.24        12.52 o                         
   0   6   7        212.51        201.73         7.37 o                         
   1   6   7        485.33        491.02         8.82 o                         
   2   6   7        638.08        607.95        11.38 o                         
   3   6   7       2239.69       2228.82        24.48 o                         
   4   6   7        638.00        633.00        14.40 o                         
   5   6   7        972.35        968.07        19.36 o                         
   6   6   7        114.98        107.13         7.75 o                         
   7   6   7        415.36        440.50        16.61 o                         
 -10   7   7        155.83        124.86         9.38 o                         
  -9   7   7          0.34          7.63         6.44 o                         
  -8   7   7        218.78        197.80        11.52 o                         
  -7   7   7        149.92        169.49         9.45 o                         
  -6   7   7        348.03        352.95         9.69 o                         
  -5   7   7       2441.22       2435.34        28.73 o                         
  -4   7   7          4.03         -4.92         4.92 o                         
  -3   7   7       1323.25       1368.14        18.19 o                         
  -2   7   7         58.04         53.56         5.57 o                         
  -1   7   7       2560.74       2571.82        23.11 o                         
   0   7   7          7.08          6.92         4.40 o                         
   1   7   7        600.26        617.17        12.10 o                         
   2   7   7        600.97        540.59        16.99 o                         
   3   7   7        181.06        188.23         7.63 o                         
   4   7   7        190.59        172.34         9.48 o                         
   5   7   7         92.80        106.36         7.61 o                         
   6   7   7        168.17        148.76         9.68 o                         
  -9   8   7        332.44        378.88        12.37 o                         
  -8   8   7         46.76         72.09        12.13 o                         
  -7   8   7         14.45         28.98        11.74 o                         
  -6   8   7        204.17        224.10         8.56 o                         
  -5   8   7         35.25         43.48         6.91 o                         
  -4   8   7        744.98        775.80        16.54 o                         
  -3   8   7         17.83         18.23         5.77 o                         
  -2   8   7       2017.18       1987.55        25.68 o                         
  -1   8   7        173.72        188.40         7.63 o                         
   0   8   7        241.83        239.07         9.70 o                         
   1   8   7         64.06         82.25         7.33 o                         
   2   8   7        906.55        847.58        12.94 o                         
   3   8   7        341.33        373.02        12.44 o                         
   4   8   7        143.53        157.22        11.43 o                         
   5   8   7          6.72         13.38         7.30 o                         
  -7   9   7        190.12        177.35        12.53 o                         
  -6   9   7        181.56        207.93        10.83 o                         
  -5   9   7        243.24        213.99        10.35 o                         
  -4   9   7         58.33         66.20         8.74 o                         
  -3   9   7        762.88        705.00        17.97 o                         
  -2   9   7         11.05         13.95         6.61 o                         
  -1   9   7        340.03        298.31         8.21 o                         
   0   9   7        392.47        425.14        16.50 o                         
   1   9   7         90.93         66.58         8.49 o                         
   2   9   7        259.65        343.03         9.50 o                         
   3   9   7         24.81         16.46         5.73 o                         
  -4  10   7         23.35         51.35         9.11 o                         
  -3  10   7         38.69         24.04         9.25 o                         
  -2  10   7         21.99          7.14         6.60 o                         
  -1  10   7        128.85        143.95        11.26 o                         
   0  10   7          6.73         12.33         9.43 o                         
 -12   0   8       1156.81       1120.17        35.50 o                         
 -10   0   8       1163.33       1146.01        30.11 o                         
  -8   0   8       3164.46       3111.33        36.26 o                         
  -6   0   8       6913.69       6987.16        65.51 o                         
  -4   0   8       8531.57       8284.72        63.92 o                         
  -2   0   8       5763.58       6080.54        47.94 o                         
   0   0   8        401.15        407.84        10.31 o                         
   2   0   8         79.97         72.23         4.10 o                         
   4   0   8       4629.60       4546.16        51.24 o                         
   6   0   8       2109.74       2124.20        36.21 o                         
   8   0   8       1996.18       1945.51        43.26 o                         
 -13   1   8        867.51        826.56        22.14 o                         
 -12   1   8        967.76        967.22        24.65 o                         
 -11   1   8          0.55          1.30         6.60 o                         
 -10   1   8        740.53        727.35        20.67 o                         
  -9   1   8        116.25        113.84         8.52 o                         
  -8   1   8       1609.87       1616.67        24.33 o                         
  -7   1   8       2664.97       2639.75        21.64 o                         
  -6   1   8         58.05         62.07         4.04 o                         
  -5   1   8       7082.94       6968.47        47.65 o                         
  -4   1   8         22.40         25.91         2.96 o                         
  -3   1   8       5093.73       5151.13        30.90 o                         
  -2   1   8        780.38        687.25         8.58 o                         
  -1   1   8       4188.25       4422.30        26.56 o                         
   0   1   8       4364.18       4245.42        31.03 o                         
   1   1   8          0.11          4.28         2.50 o                         
   2   1   8       1000.31        954.85         9.50 o                         
   3   1   8        642.00        593.24         7.04 o                         
   4   1   8       1289.90       1272.69        16.29 o                         
   5   1   8       1662.37       1641.03        18.86 o                         
   6   1   8         66.44         74.35         5.81 o                         
   7   1   8       2109.43       2063.56        29.83 o                         
   8   1   8         21.12         21.69         5.67 o                         
   9   1   8        785.97        833.72        18.33 o                         
 -13   2   8        616.08        655.55        20.52 o                         
 -12   2   8         17.33         22.22         7.62 o                         
 -11   2   8       3557.95       3441.62        43.67 o                         
 -10   2   8        181.19        202.66         9.74 o                         
  -9   2   8       3811.07       3736.93        37.69 o                         
  -8   2   8        157.10        164.10         6.16 o                         
  -7   2   8       1904.51       1946.52        17.06 o                         
  -6   2   8       1254.03       1298.47        13.53 o                         
  -5   2   8         67.19         72.66         4.19 o                         
  -4   2   8        305.11        318.68         6.15 o                         
  -3   2   8        647.71        578.47         7.74 o                         
  -2   2   8       1276.31       1345.41        11.54 o                         
  -1   2   8       8072.04       7957.38        41.14 o                         
   0   2   8        294.57        260.67         5.54 o                         
   1   2   8       8235.17       8206.19        49.20 o                         
   2   2   8        207.98        221.89         4.74 o                         
   3   2   8       4369.26       4254.39        37.33 o                         
   4   2   8        295.61        281.37         6.62 o                         
   5   2   8        817.08        815.70        13.98 o                         
   6   2   8        284.04        279.24        12.32 o                         
   7   2   8          5.30          2.78         5.46 o                         
   8   2   8        100.64        109.16         9.90 o                         
   9   2   8        481.76        496.10        15.08 o                         
 -13   3   8         49.14         60.76         9.58 o                         
 -12   3   8       2224.56       2205.20        30.29 o                         
 -11   3   8          0.15          3.51         5.43 o                         
 -10   3   8       1371.25       1348.32        20.64 o                         
  -9   3   8        214.05        193.98         8.29 o                         
  -8   3   8       2103.68       2045.09        19.14 o                         
  -7   3   8        178.91        187.66         5.95 o                         
  -6   3   8       1403.69       1414.65        14.47 o                         
  -5   3   8        209.09        206.49         7.11 o                         
  -4   3   8        654.63        622.76         9.97 o                         
  -3   3   8        921.29        861.90        10.18 o                         
  -2   3   8       1713.60       1584.17        13.04 o                         
  -1   3   8         12.99         27.57         2.65 o                         
   0   3   8       4710.69       4567.80        30.28 o                         
   1   3   8         16.66         19.73         2.90 o                         
   2   3   8       4023.98       3972.58        28.47 o                         
   3   3   8         63.35         62.63         3.56 o                         
   4   3   8       2330.77       2333.89        24.55 o                         
   5   3   8        461.94        433.94         8.97 o                         
   6   3   8        214.29        220.08        10.83 o                         
   7   3   8         10.54         12.22         7.23 o                         
   8   3   8          1.21          2.38         5.14 o                         
 -12   4   8         84.41         76.77         7.75 o                         
 -11   4   8        982.82        972.64        18.47 o                         
 -10   4   8         53.11         54.97         6.84 o                         
  -9   4   8        906.79        925.16        17.68 o                         
  -8   4   8       1795.82       1709.41        19.45 o                         
  -7   4   8       1444.18       1453.02        15.45 o                         
  -6   4   8       2772.91       2675.51        22.52 o                         
  -5   4   8         86.60         94.60         5.57 o                         
  -4   4   8       2993.75       2944.53        26.04 o                         
  -3   4   8        169.87        162.90         5.37 o                         
  -2   4   8       2628.78       2573.41        19.19 o                         
  -1   4   8       3636.27       3615.10        23.85 o                         
   0   4   8        684.20        690.89         9.49 o                         
   1   4   8       1507.84       1497.00        16.68 o                         
   2   4   8        959.47        976.85        13.43 o                         
   3   4   8       1909.80       1877.54        18.92 o                         
   4   4   8        606.62        596.91        12.58 o                         
   5   4   8        510.40        507.29         9.65 o                         
   6   4   8       1967.13       1896.96        30.59 o                         
   7   4   8          1.00          3.25         5.71 o                         
   8   4   8        834.84        851.82        20.87 o                         
 -12   5   8          5.54         11.66         6.97 o                         
 -11   5   8          0.36          2.09         6.95 o                         
 -10   5   8         62.97         77.13         7.78 o                         
  -9   5   8        290.28        311.18         9.76 o                         
  -8   5   8         45.71         44.69         6.19 o                         
  -7   5   8       1336.50       1319.86        14.83 o                         
  -6   5   8         55.84         52.01         5.73 o                         
  -5   5   8       4632.75       4541.90        34.81 o                         
  -4   5   8         10.42         13.37         4.07 o                         
  -3   5   8       3565.96       3438.97        26.79 o                         
  -2   5   8        553.35        540.92         8.96 o                         
  -1   5   8        602.48        579.18         8.06 o                         
   0   5   8         60.63         61.19         4.10 o                         
   1   5   8        100.55         94.70         4.53 o                         
   2   5   8         93.04         98.75         5.45 o                         
   3   5   8        271.53        278.20         8.19 o                         
   4   5   8         56.69         60.06         6.03 o                         
   5   5   8       2081.65       2172.41        29.66 o                         
   6   5   8        116.48        101.37         9.59 o                         
   7   5   8        560.49        565.48        18.11 o                         
 -11   6   8        182.12        189.82        12.44 o                         
 -10   6   8         43.17         48.95         6.94 o                         
  -9   6   8        509.89        512.33        11.23 o                         
  -8   6   8        794.95        806.29        16.99 o                         
  -7   6   8         34.13         37.76         4.34 o                         
  -6   6   8       1603.53       1562.94        21.72 o                         
  -5   6   8         46.01         36.35         5.71 o                         
  -4   6   8       3127.70       2997.63        30.37 o                         
  -3   6   8        599.66        616.64        12.14 o                         
  -2   6   8        864.37        818.89        12.66 o                         
  -1   6   8         94.66        113.25         4.53 o                         
   0   6   8        380.05        358.82         9.40 o                         
   1   6   8       1065.18       1078.19        13.30 o                         
   2   6   8        116.60        121.60         6.34 o                         
   3   6   8        126.49        140.45         6.23 o                         
   4   6   8        507.75        532.87        13.70 o                         
   5   6   8         90.40         91.11         6.86 o                         
   6   6   8        721.94        728.39        21.61 o                         
 -10   7   8        642.58        667.61        18.72 o                         
  -9   7   8         96.51         97.17         6.91 o                         
  -8   7   8       1238.12       1217.01        21.91 o                         
  -7   7   8         19.76         19.43         4.43 o                         
  -6   7   8        138.08        145.22         8.41 o                         
  -5   7   8        217.77        215.93         9.76 o                         
  -4   7   8         13.73         24.86         5.60 o                         
  -3   7   8        157.46        138.42         8.59 o                         
  -2   7   8       1324.19       1311.82        17.04 o                         
  -1   7   8        213.10        185.52         8.40 o                         
   0   7   8       1553.64       1590.22        20.21 o                         
   1   7   8        118.22         95.69         5.85 o                         
   2   7   8       1276.42       1313.96        23.42 o                         
   3   7   8          7.55          3.96         4.55 o                         
   4   7   8        939.56        929.41        18.99 o                         
   5   7   8         77.57         71.42         8.58 o                         
  -8   8   8          4.12          1.31         7.54 o                         
  -7   8   8        137.20        123.39        10.71 o                         
  -6   8   8         33.16         44.71         6.65 o                         
  -5   8   8         11.54         17.42         6.26 o                         
  -4   8   8        177.75        219.65        11.40 o                         
  -3   8   8        398.77        406.32        13.56 o                         
  -2   8   8          8.62          5.85         5.30 o                         
  -1   8   8        535.90        551.03        16.98 o                         
   0   8   8         21.95         22.99         6.76 o                         
   1   8   8       1219.96       1265.15        17.64 o                         
   2   8   8         15.34         14.50         6.03 o                         
   3   8   8        387.52        404.63        13.73 o                         
   4   8   8         88.87         96.06         9.42 o                         
  -6   9   8         87.11         85.66         7.70 o                         
  -5   9   8        246.63        290.74        12.76 o                         
  -4   9   8          1.31         12.35         9.43 o                         
  -3   9   8        342.14        415.94        19.39 o                         
  -2   9   8         77.86         69.48         6.54 o                         
  -1   9   8         64.11         73.58         9.41 o                         
   0   9   8        162.29        160.30        11.01 o                         
   1   9   8         14.79         13.19         6.68 o                         
   2   9   8        465.71        408.31        14.17 o                         
 -13   0   9       2245.81       2168.32        73.99 o                         
 -11   0   9       1807.18       1854.95        42.64 o                         
  -9   0   9       1281.77       1194.68        32.07 o                         
  -7   0   9        200.65        228.13        10.88 o                         
  -5   0   9       3867.63       3868.50        53.39 o                         
  -3   0   9       2737.36       2654.08        27.98 o                         
  -1   0   9       8118.28       8054.20        65.91 o                         
   1   0   9       5239.90       5171.03        49.79 o                         
   3   0   9        862.63        866.37        15.01 o                         
   5   0   9         33.39         43.97         5.25 o                         
   7   0   9        737.16        740.29        22.16 o                         
 -13   1   9         14.35         22.15         7.03 o                         
 -12   1   9        535.46        553.29        16.69 o                         
 -11   1   9         14.35         26.87         6.53 o                         
 -10   1   9       2231.38       2176.44        33.08 o                         
  -9   1   9       1972.72       1914.53        30.33 o                         
  -8   1   9        181.36        189.47         6.20 o                         
  -7   1   9       1403.67       1378.53        15.11 o                         
  -6   1   9         65.27         71.02         5.25 o                         
  -5   1   9       3085.07       3210.56        36.44 o                         
  -4   1   9       3137.43       3127.96        25.94 o                         
  -3   1   9        458.18        442.03         7.89 o                         
  -2   1   9       4252.90       4111.41        29.67 o                         
  -1   1   9        211.85        192.01         5.41 o                         
   0   1   9       6337.95       6450.81        44.96 o                         
   1   1   9        325.56        290.27         6.66 o                         
   2   1   9       1314.31       1362.76        14.00 o                         
   3   1   9       1221.16       1215.63        15.77 o                         
   4   1   9        700.61        682.97        12.28 o                         
   5   1   9       1381.33       1353.21        15.46 o                         
   6   1   9        229.70        220.15        11.03 o                         
   7   1   9        377.86        383.51        13.13 o                         
   8   1   9        464.31        477.67        14.87 o                         
 -13   2   9        158.06        173.47        10.78 o                         
 -12   2   9         37.04         51.56         7.72 o                         
 -11   2   9        412.93        443.87        16.17 o                         
 -10   2   9        986.32        953.01        22.78 o                         
  -9   2   9         15.26         12.45         3.64 o                         
  -8   2   9       2151.56       2140.34        20.32 o                         
  -7   2   9         19.27         25.99         3.94 o                         
  -6   2   9       7004.52       6901.98        49.80 o                         
  -5   2   9          2.44          8.71         4.23 o                         
  -4   2   9       2079.47       2093.64        18.85 o                         
  -3   2   9        693.02        693.37         9.15 o                         
  -2   2   9        935.53        966.07        10.03 o                         
  -1   2   9        787.07        802.71        10.18 o                         
   0   2   9          0.99          7.22         3.19 o                         
   1   2   9        135.25        144.02         5.29 o                         
   2   2   9       2696.83       2582.38        19.94 o                         
   3   2   9        275.30        285.77         8.09 o                         
   4   2   9       2661.80       2669.63        29.89 o                         
   5   2   9         10.41         10.72         2.34 o                         
   6   2   9       2005.76       1971.60        53.22 o                         
   7   2   9         36.91         28.59         6.98 o                         
   8   2   9        502.40        500.82        15.56 o                         
 -12   3   9        128.55        125.76         8.80 o                         
 -11   3   9        336.36        380.52        14.33 o                         
 -10   3   9        208.16        198.78        10.62 o                         
  -9   3   9       3397.28       3369.85        30.42 o                         
  -8   3   9         31.95         29.43         3.64 o                         
  -7   3   9       3805.42       3710.61        29.56 o                         
  -6   3   9         88.40         77.10         5.52 o                         
  -5   3   9       5107.19       5241.99        45.35 o                         
  -4   3   9        261.40        268.53         8.46 o                         
  -3   3   9        684.16        666.80        10.99 o                         
  -2   3   9       1217.57       1182.28        11.75 o                         
  -1   3   9         44.01         49.52         3.81 o                         
   0   3   9          1.20          0.22         3.04 o                         
   1   3   9       2773.92       2696.60        23.47 o                         
   2   3   9        273.70        252.37         6.56 o                         
   3   3   9       1749.06       1719.71        20.44 o                         
   4   3   9         24.17         19.61         3.78 o                         
   5   3   9       2476.47       2451.46        27.08 o                         
   6   3   9         15.88         18.62         6.64 o                         
   7   3   9       1140.62       1215.17        28.66 o                         
 -12   4   9          5.02         12.13         6.99 o                         
 -11   4   9        881.73        852.83        19.61 o                         
 -10   4   9        440.72        449.54        13.54 o                         
  -9   4   9        447.13        437.39        11.36 o                         
  -8   4   9        173.79        193.60         6.41 o                         
  -7   4   9         32.93         35.56         4.54 o                         
  -6   4   9       1759.24       1662.93        20.32 o                         
  -5   4   9        434.20        469.93        11.14 o                         
  -4   4   9       1090.96       1094.05        14.21 o                         
  -3   4   9       1918.02       1837.66        18.46 o                         
  -2   4   9        539.93        524.71         8.92 o                         
  -1   4   9       2208.97       2146.40        18.79 o                         
   0   4   9         42.84         44.84         3.67 o                         
   1   4   9       2550.00       2472.22        23.85 o                         
   2   4   9        465.15        468.31         9.56 o                         
   3   4   9        554.85        551.25        13.94 o                         
   4   4   9        424.76        437.34        11.22 o                         
   5   4   9         72.13         82.58         6.01 o                         
   6   4   9        917.21        965.00        22.39 o                         
   7   4   9        131.44        138.07        10.30 o                         
 -11   5   9         23.55         20.36         7.45 o                         
 -10   5   9       1446.43       1398.53        23.15 o                         
  -9   5   9        240.86        233.53         9.22 o                         
  -8   5   9         18.33         11.39         5.45 o                         
  -7   5   9         18.08         20.37         5.31 o                         
  -6   5   9        191.02        188.55        10.13 o                         
  -5   5   9         91.20         83.49         6.04 o                         
  -4   5   9       1091.61       1127.65        14.40 o                         
  -3   5   9         35.99         35.24         4.74 o                         
  -2   5   9       5458.94       5400.47        37.64 o                         
  -1   5   9          6.02          1.78         3.72 o                         
   0   5   9       2334.74       2295.99        20.53 o                         
   1   5   9         27.04         29.79         5.42 o                         
   2   5   9       1176.04       1148.47        18.37 o                         
   3   5   9          2.86         -1.64         4.59 o                         
   4   5   9         73.48         58.80         6.36 o                         
   5   5   9         36.72         29.42         4.96 o                         
   6   5   9         54.62         62.90         9.56 o                         
 -10   6   9        244.07        264.03        12.94 o                         
  -9   6   9        233.42        220.56        10.90 o                         
  -8   6   9        767.51        807.32        18.50 o                         
  -7   6   9        145.38        124.40         8.94 o                         
  -6   6   9        357.60        397.41        12.75 o                         
  -5   6   9        420.98        405.92        12.58 o                         
  -4   6   9        333.55        334.27        12.03 o                         
  -3   6   9        564.85        589.17        12.98 o                         
  -2   6   9          2.83          1.55         4.12 o                         
  -1   6   9       1542.02       1499.69        19.32 o                         
   0   6   9        306.38        293.54         9.03 o                         
   1   6   9       1548.89       1473.91        22.00 o                         
   2   6   9        430.73        428.56        11.00 o                         
   3   6   9        266.46        264.14        10.28 o                         
   4   6   9        664.67        696.74        16.18 o                         
   5   6   9        107.79         84.74         6.79 o                         
   6   6   9         71.83         44.15        22.08 o                         
  -9   7   9        840.57        894.89        19.16 o                         
  -8   7   9          0.25          4.16         6.93 o                         
  -7   7   9        553.36        557.52        12.33 o                         
  -6   7   9         55.26         62.94         7.21 o                         
  -5   7   9       1025.64       1084.88        21.01 o                         
  -4   7   9         35.23         22.79         6.53 o                         
  -3   7   9       1033.83        954.15        18.34 o                         
  -2   7   9        447.55        389.44         9.81 o                         
  -1   7   9         54.67         67.19         6.77 o                         
   0   7   9        156.04        136.49         8.12 o                         
   1   7   9         87.07        114.69         7.99 o                         
   2   7   9        189.26        171.35        12.65 o                         
   3   7   9       1028.77       1067.53        17.23 o                         
   4   7   9         75.90         55.31         7.08 o                         
  -8   8   9        602.51        622.52        18.90 o                         
  -7   8   9          0.90         -6.50         6.89 o                         
  -6   8   9        786.18        801.84        18.03 o                         
  -5   8   9         72.96         99.79         9.70 o                         
  -4   8   9        536.62        562.52        16.20 o                         
  -3   8   9         32.79         40.81         7.10 o                         
  -2   8   9         21.40         16.82         4.83 o                         
  -1   8   9        201.74        248.50        10.95 o                         
   0   8   9         28.32         39.02         6.69 o                         
   1   8   9         21.74         31.08         4.90 o                         
   2   8   9        277.07        301.85        12.08 o                         
   3   8   9          8.74          2.00         5.58 o                         
  -5   9   9        207.38        212.30        13.69 o                         
  -4   9   9        280.64        346.10        17.54 o                         
  -3   9   9         54.16         40.23         7.30 o                         
  -2   9   9        221.80        282.82        14.10 o                         
  -1   9   9         73.58         62.11        11.02 o                         
   0   9   9        306.26        380.47        15.35 o                         
 -12   0  10       1208.12       1282.84        62.95 o                         
 -10   0  10       2207.62       2291.74        49.93 o                         
  -8   0  10       8292.33       8256.36       123.96 o                         
  -6   0  10        398.51        410.82        23.98 o                         
  -4   0  10       2371.66       2528.70        34.31 o                         
  -2   0  10        870.86        911.81        14.15 o                         
   0   0  10       6339.63       6329.69        60.44 o                         
   2   0  10       3298.94       3218.14        34.72 o                         
   4   0  10       3025.20       2893.48        46.45 o                         
   6   0  10        908.19        890.46        24.81 o                         
 -13   1  10          2.67          8.12         7.23 o                         
 -12   1  10        648.07        623.29        21.07 o                         
 -11   1  10       2339.96       2254.46        54.86 o                         
 -10   1  10         17.71         17.06         8.70 o                         
  -9   1  10        139.92        156.90         5.46 o                         
  -8   1  10         47.31         47.56         5.99 o                         
  -7   1  10       4164.10       4115.87        38.33 o                         
  -6   1  10        701.36        704.64        17.13 o                         
  -5   1  10        836.93        857.73        16.08 o                         
  -4   1  10       2916.83       2835.94        30.48 o                         
  -3   1  10         12.90         24.19         3.95 o                         
  -2   1  10        994.36        959.54        10.09 o                         
  -1   1  10         80.15         58.84         3.27 o                         
   0   1  10       1205.04       1233.85        14.87 o                         
   1   1  10       1671.59       1610.86        16.02 o                         
   2   1  10         69.62         71.02         4.17 o                         
   3   1  10       1950.50       1944.32        20.48 o                         
   4   1  10         86.63         74.51         5.12 o                         
   5   1  10       1131.62       1162.71        15.01 o                         
   6   1  10        233.86        261.95        11.14 o                         
   7   1  10        406.80        425.50        15.13 o                         
 -12   2  10        254.40        279.05        27.56 o                         
 -11   2  10        378.29        380.34        18.24 o                         
 -10   2  10        114.27        116.72        14.99 o                         
  -9   2  10         18.85         17.71         5.54 o                         
  -8   2  10       1417.04       1437.78        20.03 o                         
  -7   2  10       2217.25       2209.54        23.89 o                         
  -6   2  10        147.53        188.02         8.54 o                         
  -5   2  10       1085.54       1023.39        17.65 o                         
  -4   2  10         11.02         10.94         4.84 o                         
  -3   2  10       7365.71       7476.21        52.50 o                         
  -2   2  10         40.70         36.57         3.26 o                         
  -1   2  10       3213.90       3170.43        23.81 o                         
   0   2  10        439.49        425.81         9.03 o                         
   1   2  10        615.33        619.08         9.86 o                         
   2   2  10        675.17        702.45        12.07 o                         
   3   2  10          5.10         10.05         4.09 o                         
   4   2  10        191.47        199.48         9.17 o                         
   5   2  10        604.78        592.16        13.97 o                         
   6   2  10        216.75        223.97        12.32 o                         
   7   2  10        849.73        872.35        21.42 o                         
 -12   3  10       1064.75       1027.50        23.91 o                         
 -11   3  10         12.59         11.23         7.45 o                         
 -10   3  10        145.92        136.53         9.91 o                         
  -9   3  10        573.87        553.12        13.89 o                         
  -8   3  10          8.57         19.56         4.48 o                         
  -7   3  10        100.03        126.81        12.76 o                         
  -6   3  10       1813.14       1830.32        21.63 o                         
  -5   3  10        368.71        370.85        12.96 o                         
  -4   3  10       3694.66       3574.49        34.75 o                         
  -3   3  10         75.28         68.08         4.67 o                         
  -2   3  10       4034.98       4016.34        26.70 o                         
  -1   3  10        380.71        367.05         7.91 o                         
   0   3  10       1682.93       1687.21        20.28 o                         
   1   3  10        358.39        352.72         8.49 o                         
   2   3  10        453.69        429.69         8.81 o                         
   3   3  10        195.76        192.83         9.26 o                         
   4   3  10         88.36         90.32         8.11 o                         
   5   3  10        130.16        109.61         6.38 o                         
   6   3  10        673.94        736.31        26.78 o                         
   7   3  10          0.04         -2.44         6.53 o                         
 -12   4  10        294.90        311.30        14.08 o                         
 -11   4  10         43.59         39.71         9.29 o                         
 -10   4  10       1124.37       1154.16        23.49 o                         
  -9   4  10         47.87         39.82         6.76 o                         
  -8   4  10        949.29        965.90        14.72 o                         
  -7   4  10       1034.23       1007.38        17.42 o                         
  -6   4  10       1061.95       1038.98        16.54 o                         
  -5   4  10        355.43        366.68        11.22 o                         
  -4   4  10         89.10         91.26         5.74 o                         
  -3   4  10       1842.06       1824.37        21.22 o                         
  -2   4  10        169.94        171.45         5.89 o                         
  -1   4  10        581.40        589.95         9.94 o                         
   0   4  10        756.78        773.86        14.10 o                         
   1   4  10        463.71        473.47        11.36 o                         
   2   4  10       1948.94       1893.29        22.25 o                         
   3   4  10         22.03         10.68         5.80 o                         
   4   4  10        824.45        847.11        18.27 o                         
   5   4  10        107.39        120.80         7.09 o                         
   6   4  10        167.59        148.55        11.36 o                         
 -11   5  10        452.51        485.16        19.52 o                         
 -10   5  10         17.21          9.56         4.77 o                         
  -9   5  10       1819.92       1826.11        26.53 o                         
  -8   5  10         30.85         29.53         4.90 o                         
  -7   5  10       1857.68       1835.33        24.61 o                         
  -6   5  10          6.87         12.26         4.50 o                         
  -5   5  10        658.16        624.62        12.47 o                         
  -4   5  10          0.52          4.68         4.74 o                         
  -3   5  10          1.30          1.86         4.35 o                         
  -2   5  10          9.91         17.55         5.82 o                         
  -1   5  10        331.49        361.10        10.29 o                         
   0   5  10        137.79        130.17         5.38 o                         
   1   5  10       1774.50       1769.70        23.83 o                         
   2   5  10         28.58         32.94         4.59 o                         
   3   5  10       1478.19       1549.67        23.40 o                         
   4   5  10          2.32         -0.48         5.07 o                         
   5   5  10        946.83        937.40        18.92 o                         
 -10   6  10        666.10        690.15        20.06 o                         
  -9   6  10          1.58         -3.75         6.66 o                         
  -8   6  10       1232.12       1163.92        16.97 o                         
  -7   6  10        131.60        156.31         9.05 o                         
  -6   6  10        341.20        335.37        12.09 o                         
  -5   6  10        529.31        538.16        14.76 o                         
  -4   6  10        169.30        153.74         8.01 o                         
  -3   6  10        514.76        525.42        12.72 o                         
  -2   6  10        177.66        184.35         6.58 o                         
  -1   6  10        547.37        570.15        12.65 o                         
   0   6  10        533.35        570.44        11.03 o                         
   1   6  10         63.39         69.21         9.81 o                         
   2   6  10        755.45        740.70        13.52 o                         
   3   6  10         62.28         69.10         6.85 o                         
   4   6  10        988.09        988.40        17.41 o                         
  -9   7  10         98.26         77.56         8.94 o                         
  -8   7  10         14.30         26.59         8.27 o                         
  -7   7  10         60.65         44.85         7.49 o                         
  -6   7  10        443.63        475.46        14.12 o                         
  -5   7  10         57.81         31.85         7.17 o                         
  -4   7  10       1073.39       1123.22        20.46 o                         
  -3   7  10        114.87        109.65         7.48 o                         
  -2   7  10        355.33        401.81        14.28 o                         
  -1   7  10          2.37         -5.03         8.46 o                         
   0   7  10        741.34        770.02        13.59 o                         
   1   7  10         82.06         71.48         7.60 o                         
   2   7  10         39.29         30.98         6.18 o                         
   3   7  10         38.64         23.81         8.36 o                         
  -7   8  10        232.45        243.51        11.72 o                         
  -6   8  10         59.31         45.45         7.89 o                         
  -5   8  10        486.73        522.71        21.78 o                         
  -4   8  10         85.68         88.80         8.60 o                         
  -3   8  10       1223.04       1227.38        20.75 o                         
  -2   8  10          5.39          5.49         7.10 o                         
  -1   8  10        536.96        551.60        15.69 o                         
   0   8  10         54.34         64.81         6.47 o                         
   1   8  10        150.09        126.81         8.98 o                         
 -11   0  11        146.22        146.19        22.08 o                         
  -9   0  11       1264.94       1245.13        25.25 o                         
  -7   0  11        381.77        401.76        24.76 o                         
  -5   0  11       9088.60       8912.61       126.14 o                         
  -3   0  11       1218.22       1269.65        20.37 o                         
  -1   0  11       3487.40       3414.88        43.89 o                         
   1   0  11          9.34          8.75         5.60 o                         
   3   0  11       1122.24       1125.09        23.14 o                         
   5   0  11        823.32        841.29        18.46 o                         
 -12   1  11         25.32          4.15         8.35 o                         
 -11   1  11        380.94        406.76        21.89 o                         
 -10   1  11        249.66        294.23        50.12 o                         
  -9   1  11       1326.51       1329.31        27.04 o                         
  -8   1  11       1540.65       1587.33        27.73 o                         
  -7   1  11        262.18        257.19        11.11 o                         
  -6   1  11       2929.02       2938.25        37.13 o                         
  -5   1  11        277.25        289.26        13.80 o                         
  -4   1  11       1561.65       1606.81        21.93 o                         
  -3   1  11         11.09         11.33         3.70 o                         
  -2   1  11       1819.15       1794.77        15.97 o                         
  -1   1  11       2290.40       2262.02        23.56 o                         
   0   1  11        108.72         92.19         5.13 o                         
   1   1  11        711.88        734.74        11.65 o                         
   2   1  11          2.43         -3.14         3.14 o                         
   3   1  11        703.84        673.88        16.53 o                         
   4   1  11        990.38        970.70        15.55 o                         
   5   1  11        170.52        169.57         6.83 o                         
   6   1  11        893.14        912.08        22.43 o                         
 -12   2  11       1139.44       1101.56        29.47 o                         
 -11   2  11         28.29         29.06         9.70 o                         
 -10   2  11       1771.49       1757.07        25.17 o                         
  -9   2  11         11.32         10.30         5.10 o                         
  -8   2  11        717.52        739.76        17.28 o                         
  -7   2  11         11.04         30.02         6.06 o                         
  -6   2  11        528.93        517.92        14.56 o                         
  -5   2  11       1324.08       1284.53        23.16 o                         
  -4   2  11        514.22        551.47        13.24 o                         
  -3   2  11         28.24         34.70         4.34 o                         
  -2   2  11        724.24        726.43         9.46 o                         
  -1   2  11       1236.77       1234.77        15.78 o                         
   0   2  11       3342.90       3262.10        26.86 o                         
   1   2  11         36.94         26.76         4.38 o                         
   2   2  11       2098.24       2066.55        21.49 o                         
   3   2  11          2.13         -3.94         3.94 o                         
   4   2  11        479.66        469.00        13.10 o                         
   5   2  11        107.24        111.56         5.37 o                         
   6   2  11         91.12         71.06         8.70 o                         
 -12   3  11         44.71         42.00        10.69 o                         
 -11   3  11       1352.13       1340.94        32.68 o                         
 -10   3  11         36.75         35.96         5.36 o                         
  -9   3  11       1483.69       1453.68        17.73 o                         
  -8   3  11        182.73        177.75         9.04 o                         
  -7   3  11        918.40        916.51        16.02 o                         
  -6   3  11        279.38        274.47        10.52 o                         
  -5   3  11         73.09         88.58         6.93 o                         
  -4   3  11        168.70        165.21         8.20 o                         
  -3   3  11        447.66        458.17         9.66 o                         
  -2   3  11        145.08        157.57         5.26 o                         
  -1   3  11       4128.30       4042.54        30.73 o                         
   0   3  11         78.33         69.46         5.85 o                         
   1   3  11       1474.94       1449.12        16.88 o                         
   2   3  11         99.28        106.88         6.40 o                         
   3   3  11       1980.31       1994.61        28.35 o                         
   4   3  11         95.53        100.57        11.85 o                         
   5   3  11        245.39        232.65        11.56 o                         
   6   3  11        154.96        145.52        12.11 o                         
 -11   4  11         16.93         20.18        11.97 o                         
 -10   4  11        303.00        290.70         9.93 o                         
  -9   4  11        208.04        229.98         6.93 o                         
  -8   4  11        223.44        246.50        11.27 o                         
  -7   4  11       1158.06       1150.94        20.04 o                         
  -6   4  11        357.53        306.53        11.67 o                         
  -5   4  11        918.26        939.44        18.15 o                         
  -4   4  11        236.75        222.65         8.94 o                         
  -3   4  11       1683.51       1619.16        17.85 o                         
  -2   4  11         65.82         79.54         6.38 o                         
  -1   4  11        105.27        105.82         5.60 o                         
   0   4  11        841.05        862.61        15.42 o                         
   1   4  11          1.37          6.68         5.92 o                         
   2   4  11        342.43        318.47         8.82 o                         
   3   4  11        473.79        468.43        14.62 o                         
   4   4  11        420.90        419.81        14.43 o                         
   5   4  11        387.85        406.29        12.47 o                         
 -10   5  11         64.62         82.82         8.26 o                         
  -9   5  11         16.52         12.52         6.91 o                         
  -8   5  11        651.40        689.88        17.23 o                         
  -7   5  11         60.19         55.14         6.70 o                         
  -6   5  11       2050.62       2040.41        24.20 o                         
  -5   5  11         57.77         55.79         6.76 o                         
  -4   5  11       1814.06       1809.48        22.99 o                         
  -3   5  11        250.85        233.14         8.35 o                         
  -2   5  11       1210.87       1143.04        18.73 o                         
  -1   5  11        294.49        250.21         8.49 o                         
   0   5  11         18.30         14.35         5.35 o                         
   1   5  11          0.02          0.81         4.88 o                         
   2   5  11        116.09        123.80         7.78 o                         
   3   5  11         20.14         25.64         5.88 o                         
   4   5  11        544.25        559.66        14.06 o                         
  -9   6  11        148.01        159.41        12.12 o                         
  -8   6  11        217.21        211.65        12.15 o                         
  -7   6  11        178.27        187.68        10.38 o                         
  -6   6  11         39.96         36.60         8.14 o                         
  -5   6  11       1363.69       1300.99        22.00 o                         
  -4   6  11          8.51         26.54         6.10 o                         
  -3   6  11        849.67        810.93        13.99 o                         
  -2   6  11        627.85        614.35        14.91 o                         
  -1   6  11         76.65         66.87         6.38 o                         
   0   6  11        309.19        309.49        11.46 o                         
   1   6  11        236.87        189.01         9.00 o                         
   2   6  11        556.59        574.04        14.02 o                         
   3   6  11        168.90        189.20         9.58 o                         
  -8   7  11         51.31         48.99         6.79 o                         
  -7   7  11         76.89         77.98         7.55 o                         
  -6   7  11        229.01        203.23        21.64 o                         
  -5   7  11          5.74          8.07         8.12 o                         
  -4   7  11         42.84         46.58         7.15 o                         
  -3   7  11        254.64        279.17         9.71 o                         
  -2   7  11        150.47        105.28         8.07 o                         
  -1   7  11        763.99        835.56        18.03 o                         
   0   7  11         28.13         21.38         7.38 o                         
   1   7  11        415.12        486.38        19.16 o                         
   2   7  11         15.63         12.15         5.79 o                         
  -5   8  11        153.30        169.00        11.51 o                         
  -4   8  11          3.90         11.16         6.48 o                         
  -3   8  11          0.83         -1.39         4.86 o                         
  -2   8  11        315.66        346.39        15.84 o                         
  -1   8  11          2.22          1.31         7.22 o                         
 -12   0  12       1180.15       1215.43        53.10 o                         
 -10   0  12        183.95        161.42         9.72 o                         
  -8   0  12        818.55        869.28        47.14 o                         
  -6   0  12        892.23        950.70        30.80 o                         
  -4   0  12        982.82        976.37        23.08 o                         
  -2   0  12       3310.05       3305.61        36.05 o                         
   0   0  12       3276.05       3207.62        43.27 o                         
   2   0  12        255.27        270.56         9.59 o                         
   4   0  12        343.56        357.18        18.55 o                         
 -12   1  12          0.70          1.51        11.17 o                         
 -11   1  12        916.78        917.61        33.71 o                         
 -10   1  12        218.66        238.61         7.13 o                         
  -9   1  12        539.96        519.16        16.45 o                         
  -8   1  12        535.01        563.76        16.92 o                         
  -7   1  12         45.60         43.41         8.41 o                         
  -6   1  12        955.58        928.78        22.76 o                         
  -5   1  12        179.16        182.81        10.20 o                         
  -4   1  12        807.17        781.48        14.56 o                         
  -3   1  12       2937.93       2934.21        27.78 o                         
  -2   1  12         20.91         17.68         2.34 o                         
  -1   1  12        807.08        826.72        13.52 o                         
   0   1  12         16.43         13.81         4.61 o                         
   1   1  12       1778.47       1796.55        21.34 o                         
   2   1  12        388.87        398.76         7.76 o                         
   3   1  12        147.99        144.69         8.33 o                         
   4   1  12        592.26        602.92        13.00 o                         
   5   1  12          2.11          1.86         3.89 o                         
 -11   2  12        545.11        627.12        24.49 o                         
 -10   2  12          7.26          0.50         6.53 o                         
  -9   2  12       1173.93       1242.75        25.38 o                         
  -8   2  12         51.50         64.24         8.01 o                         
  -7   2  12       2685.70       2594.98        32.89 o                         
  -6   2  12        101.83        105.69         9.62 o                         
  -5   2  12       1613.10       1682.36        27.30 o                         
  -4   2  12          4.06         13.65         5.81 o                         
  -3   2  12        497.57        463.09        10.27 o                         
  -2   2  12        374.00        393.04         9.17 o                         
  -1   2  12         44.03         50.32         5.17 o                         
   0   2  12        219.85        219.89         7.90 o                         
   1   2  12       1490.31       1458.80        17.44 o                         
   2   2  12        143.10        136.43         5.65 o                         
   3   2  12        565.06        552.44        10.69 o                         
   4   2  12         58.24         64.28         8.28 o                         
   5   2  12       1317.15       1284.79        24.44 o                         
 -11   3  12          4.25          6.93         9.05 o                         
 -10   3  12        415.20        432.58        14.96 o                         
  -9   3  12         30.87         28.24         6.09 o                         
  -8   3  12        959.95       1012.31        20.51 o                         
  -7   3  12         76.82         86.94         8.13 o                         
  -6   3  12       2282.68       2296.84        33.99 o                         
  -5   3  12        330.99        314.97        13.61 o                         
  -4   3  12        927.13        879.60        17.08 o                         
  -3   3  12         65.90         65.31         5.25 o                         
  -2   3  12        152.90        148.31         6.93 o                         
  -1   3  12         60.99         65.00         5.64 o                         
   0   3  12         60.16         49.02         5.08 o                         
   1   3  12        141.82        135.18         6.57 o                         
   2   3  12       1227.93       1205.43        16.67 o                         
   3   3  12         44.24         45.38         7.40 o                         
   4   3  12        569.76        601.20        20.14 o                         
 -10   4  12        988.36        961.80        23.58 o                         
  -9   4  12        486.44        527.36        11.40 o                         
  -8   4  12         90.58        106.69         8.33 o                         
  -7   4  12        987.38        933.49        20.51 o                         
  -6   4  12         13.08         24.12         7.71 o                         
  -5   4  12        344.59        374.15        12.02 o                         
  -4   4  12        735.44        762.21        14.97 o                         
  -3   4  12        110.38         99.82         5.85 o                         
  -2   4  12       1931.03       1998.56        40.49 o                         
  -1   4  12          0.68          1.36         5.11 o                         
   0   4  12        706.83        749.56        13.91 o                         
   1   4  12        496.81        488.98        15.21 o                         
   2   4  12        125.67        115.72         8.45 o                         
   3   4  12        169.87        184.91        13.13 o                         
   4   4  12         23.42         19.20         7.01 o                         
 -10   5  12          2.43          7.49        11.70 o                         
  -9   5  12        236.36        226.88         8.87 o                         
  -8   5  12         45.04         47.80         7.10 o                         
  -7   5  12          9.54          5.34         5.33 o                         
  -6   5  12         10.28          6.44         6.33 o                         
  -5   5  12        351.39        370.63        12.34 o                         
  -4   5  12        143.63        109.70         7.48 o                         
  -3   5  12        861.36        903.48        14.49 o                         
  -2   5  12         33.38         35.86         6.05 o                         
  -1   5  12        941.00        958.71        13.38 o                         
   0   5  12        122.76        101.27         8.11 o                         
   1   5  12       1289.84       1261.07        23.28 o                         
   2   5  12          9.78          4.49         6.84 o                         
   3   5  12        175.14        169.42        11.91 o                         
  -8   6  12          7.41         20.49         7.13 o                         
  -7   6  12         27.49         31.80         7.39 o                         
  -6   6  12         65.43         83.03         9.26 o                         
  -5   6  12        216.20        226.41        10.38 o                         
  -4   6  12        402.37        457.32        12.94 o                         
  -3   6  12        179.03        166.47         6.54 o                         
  -2   6  12        711.89        662.84        17.05 o                         
  -1   6  12          7.54         12.37         4.98 o                         
   0   6  12        826.60        820.06        20.32 o                         
   1   6  12         78.49         99.74         7.33 o                         
   2   6  12         94.05         79.10        10.29 o                         
  -6   7  12        386.62        415.49        20.70 o                         
  -5   7  12          0.05          2.91         6.40 o                         
  -4   7  12        376.32        382.96        13.29 o                         
  -3   7  12         42.15         40.23         8.42 o                         
  -2   7  12          2.00          5.48         6.54 o                         
  -1   7  12         72.30         77.41         7.84 o                         
   0   7  12         84.22         81.62         8.86 o                         
 -11   0  13        720.77        798.35        46.54 o                         
  -9   0  13       1072.81       1144.83        34.91 o                         
  -7   0  13        987.51        997.73        34.53 o                         
  -5   0  13        629.00        627.48        28.65 o                         
  -3   0  13         31.10         32.45         7.49 o                         
  -1   0  13        847.09        885.29        21.99 o                         
   1   0  13        474.88        509.49        14.32 o                         
   3   0  13       1493.23       1544.50        30.20 o                         
 -11   1  13         49.91         38.22        12.19 o                         
 -10   1  13        794.80        808.01        16.35 o                         
  -9   1  13         50.07         60.43         8.88 o                         
  -8   1  13       1583.45       1627.23        32.19 o                         
  -7   1  13        162.15        180.65        12.12 o                         
  -6   1  13        699.94        679.69        20.48 o                         
  -5   1  13        700.20        694.87        17.89 o                         
  -4   1  13         21.47         19.46         5.63 o                         
  -3   1  13        468.58        505.86         9.60 o                         
  -2   1  13         11.81         14.20         5.78 o                         
  -1   1  13        529.63        531.52        11.49 o                         
   0   1  13       2374.07       2284.58        23.91 o                         
   1   1  13         74.37         76.74         5.55 o                         
   2   1  13        518.06        534.66        13.72 o                         
   3   1  13         34.24         39.48         7.26 o                         
   4   1  13        759.24        777.22        16.85 o                         
 -11   2  13         95.07        103.35        18.73 o                         
 -10   2  13         84.83         64.72         6.44 o                         
  -9   2  13          8.85         18.12         7.70 o                         
  -8   2  13         80.18         85.55         9.04 o                         
  -7   2  13        217.10        226.33        12.75 o                         
  -6   2  13        492.92        507.85        16.82 o                         
  -5   2  13         58.31         67.83         8.57 o                         
  -4   2  13       2113.83       2154.05        34.33 o                         
  -3   2  13         10.79          9.33         4.22 o                         
  -2   2  13       1929.28       1875.45        18.84 o                         
  -1   2  13          8.29          7.99         4.10 o                         
   0   2  13        474.10        480.95        11.34 o                         
   1   2  13         15.26         18.86         6.25 o                         
   2   2  13        140.31        112.83         7.79 o                         
   3   2  13        212.42        219.60        11.33 o                         
   4   2  13        194.06        189.81        15.31 o                         
 -10   3  13        142.63        151.59         7.26 o                         
  -9   3  13         16.43         22.71         7.56 o                         
  -8   3  13         16.57         16.15         6.23 o                         
  -7   3  13        761.74        833.15        21.68 o                         
  -6   3  13          0.21         12.07         7.38 o                         
  -5   3  13       1009.18       1017.88        21.82 o                         
  -4   3  13         80.28         76.53         6.93 o                         
  -3   3  13       1341.74       1392.48        17.06 o                         
  -2   3  13        211.28        208.27         7.48 o                         
  -1   3  13       1011.24       1009.95        17.72 o                         
   0   3  13         12.31         -0.24         4.84 o                         
   1   3  13         47.60         52.34         5.37 o                         
   2   3  13        241.96        255.42        12.20 o                         
   3   3  13          6.35         -7.76         7.76 o                         
  -9   4  13        431.52        456.71        15.59 o                         
  -8   4  13          2.54         -6.08         6.08 o                         
  -7   4  13        866.75        875.83        21.20 o                         
  -6   4  13        190.20        189.66        10.31 o                         
  -5   4  13        183.19        161.54         8.99 o                         
  -4   4  13        669.09        647.21        16.25 o                         
  -3   4  13         14.42          9.73         6.21 o                         
  -2   4  13        489.34        479.76        11.38 o                         
  -1   4  13        276.30        271.48        11.08 o                         
   0   4  13        326.09        327.27        12.32 o                         
   1   4  13        728.64        737.40        18.60 o                         
   2   4  13        194.00        181.91        12.06 o                         
  -8   5  13        913.27        919.50        18.42 o                         
  -7   5  13         11.54          8.06         7.18 o                         
  -6   5  13        209.26        192.03        11.65 o                         
  -5   5  13         35.96         30.85         6.74 o                         
  -4   5  13         78.05         56.06         7.07 o                         
  -3   5  13         28.55         32.18         6.16 o                         
  -2   5  13        368.90        392.87        11.79 o                         
  -1   5  13          4.39          5.08         7.09 o                         
   0   5  13        256.09        287.09        11.58 o                         
   1   5  13          0.12          1.21         5.67 o                         
  -7   6  13        553.23        538.85        19.16 o                         
  -6   6  13        241.58        254.23        13.24 o                         
  -5   6  13         38.79         22.56         6.59 o                         
  -4   6  13        167.71        192.61         9.05 o                         
  -3   6  13         85.53         71.37         8.01 o                         
  -2   6  13         81.37         95.96         8.54 o                         
  -1   6  13        109.03        120.97        10.04 o                         
   0   6  13         17.45         21.47         8.12 o                         
 -10   0  14        769.78        843.48        29.79 o                         
  -8   0  14        626.89        712.08        33.52 o                         
  -6   0  14       1771.37       1790.27        48.51 o                         
  -4   0  14       1523.88       1628.20        51.61 o                         
  -2   0  14        169.88        169.49        11.67 o                         
   0   0  14          0.21          4.84         7.24 o                         
   2   0  14        229.10        240.98        17.02 o                         
 -10   1  14        230.18        229.94        18.52 o                         
  -9   1  14          4.43         12.90        11.21 o                         
  -8   1  14        487.94        472.94        23.25 o                         
  -7   1  14        801.59        808.37        23.34 o                         
  -6   1  14         28.11         30.89         9.76 o                         
  -5   1  14        996.64        953.92        23.69 o                         
  -4   1  14         28.08         37.40         6.57 o                         
  -3   1  14        588.55        565.67        15.07 o                         
  -2   1  14        131.84        145.57         8.83 o                         
  -1   1  14        637.14        598.97        13.62 o                         
   0   1  14        536.83        553.15        12.38 o                         
   1   1  14         11.17         11.85         4.75 o                         
   2   1  14        235.51        253.35        12.08 o                         
 -10   2  14        142.65        135.46        11.46 o                         
  -9   2  14        515.68        508.71        19.31 o                         
  -8   2  14         63.19         61.87        11.33 o                         
  -7   2  14        242.00        216.40        12.81 o                         
  -6   2  14        218.12        234.24        13.02 o                         
  -5   2  14         40.66         37.85         7.60 o                         
  -4   2  14         52.04         57.06         9.80 o                         
  -3   2  14        408.15        455.61        11.91 o                         
  -2   2  14         65.49         60.89         6.95 o                         
  -1   2  14       1230.78       1231.97        19.15 o                         
   0   2  14         10.91         10.07         4.80 o                         
   1   2  14        708.76        750.11        14.44 o                         
   2   2  14         39.05         27.23         5.02 o                         
  -9   3  14        129.81        110.74        10.34 o                         
  -8   3  14        445.30        473.13        27.57 o                         
  -7   3  14        146.27        147.51        11.54 o                         
  -6   3  14         44.36         31.58         8.96 o                         
  -5   3  14         53.47         75.15         8.46 o                         
  -4   3  14         66.74         78.68         6.46 o                         
  -3   3  14          9.35          6.19         5.10 o                         
  -2   3  14        503.82        531.96        15.59 o                         
  -1   3  14          0.06         -4.73         5.16 o                         
   0   3  14        691.35        737.90        15.56 o                         
   1   3  14         21.78         15.70         5.63 o                         
  -8   4  14        252.51        291.83        17.73 o                         
  -7   4  14        124.61        114.04        10.86 o                         
  -6   4  14        609.84        591.13        20.04 o                         
  -5   4  14         12.86         19.36         7.01 o                         
  -4   4  14        453.07        499.37        12.65 o                         
  -3   4  14         18.32         19.98         6.44 o                         
  -2   4  14        359.45        335.77        13.69 o                         
  -1   4  14        504.41        501.22        14.48 o                         
   0   4  14          2.15          3.09         5.72 o                         
  -7   5  14        289.58        303.69        14.49 o                         
  -6   5  14          2.52         -2.96         7.33 o                         
  -5   5  14        905.26        916.71        18.68 o                         
  -4   5  14         33.54         23.86         5.26 o                         
  -3   5  14        440.99        429.17        14.93 o                         
  -2   5  14          0.91          1.83         6.92 o                         
  -1   5  14        131.90        133.16         9.24 o                         
  -9   0  15        341.18        310.27        34.61 o                         
  -7   0  15         12.44          3.38         9.43 o                         
  -5   0  15        612.17        680.19        29.56 o                         
  -3   0  15        789.54        830.49        22.81 o                         
  -1   0  15       1318.84       1297.41        76.28 o                         
  -9   1  15        439.00        466.41        39.38 o                         
  -8   1  15          8.10         25.68        10.25 o                         
  -7   1  15        130.50        148.60        13.30 o                         
  -6   1  15         17.90         19.79        10.45 o                         
  -5   1  15        317.65        330.78        14.75 o                         
  -4   1  15        484.39        509.58        11.35 o                         
  -3   1  15         47.84         49.26         8.37 o                         
  -2   1  15        403.38        437.83        15.24 o                         
  -1   1  15         49.19         55.38         6.81 o                         
   0   1  15        447.41        463.55        12.13 o                         
  -8   2  15        467.06        524.60        19.62 o                         
  -7   2  15         20.29         27.83         8.40 o                         
  -6   2  15       1168.50       1174.19        33.62 o                         
  -5   2  15          1.58         -1.04         6.76 o                         
  -4   2  15        214.20        205.90         8.29 o                         
  -3   2  15        104.40        109.90         9.27 o                         
  -2   2  15         56.43         53.01         7.93 o                         
  -1   2  15        235.82        229.29        10.73 o                         
   0   2  15         52.04         71.14         6.93 o                         
  -7   3  15        751.21        795.50        26.32 o                         
  -6   3  15          3.18          0.28         8.44 o                         
  -5   3  15        464.69        474.55        13.44 o                         
  -4   3  15         42.10         51.84         4.53 o                         
  -3   3  15         27.29         28.11         5.67 o                         
  -2   3  15        221.89        221.16        11.52 o                         
  -1   3  15          0.62         10.53         6.41 o                         
  -6   4  15        224.32        202.88        51.91 o                         
  -5   4  15        130.86        145.73        10.19 o                         
  -4   4  15         77.66         76.40         8.46 o                         
  -3   4  15        460.80        488.25        11.33 o                         
  -6   0  16         27.24         15.22        14.77 o                         
  -4   0  16         70.26         62.93         5.06 o                         
  -6   1  16        162.50        173.91        12.93 o                         
  -5   1  16         46.03         35.53         7.76 o                         
  -4   1  16        213.77        246.74         9.56 o                         
  -3   1  16          1.70         -3.44         7.89 o                         
                                                                                
